# Supplementary material for: A standard for near-scarless plasmid construction using reusable DNA parts
Source: Nat Commun. 2019 Jul 23;10:3294. doi: 10.1038/s41467-019-11263-0 (PMC6650416; doi:10.1038/s41467-019-11263-0)
Supplement: Supplementary file 2 — Supplementary Data 1 [file 41467_2019_11263_MOESM2_ESM.xlsx]

## Sheet: Supplementary Data 1
Supplementary Data 1 List of fragments, Foligos and Noligos used in this study
Foligos (PS-modified)	Fragment	Forward Foligo name	Forward Foligo sequence (*: phosphorothioate bond)	Reverse Foligo name	Reverse Foligo sequence (*: phosphorothioate bond)	Templates	Annotation
1	gRNA-nupG	G-gRNA-nupG F	G*tacgagttaatcaatatcacattttagagctagaaatag	gRNA-T R	A*tctagagaattcaaaaaaag	pTarget from Addgene	guide RNA_Spacer is indicated as bold
2	gRNA-tyrR	G-gRNA-tyrR F	G*tttaataccgagcgttcaaaattttagagctagaaatag	gRNA-T R	A*tctagagaattcaaaaaaag	pTarget from Addgene	guide RNA_Spacer is indicated as bold
3	gRNA-pheA	G-gRNA-pheA F	G*ttttgagcaattcattgaaagttttagagctagaaatag	gRNA-T R	A*tctagagaattcaaaaaaag	pTarget from Addgene	guide RNA_Spacer is indicated as bold
4	nupG-HF0.5	G-nupG-HF0.5 F	G*ttgatcctgccagcaata	nupG-HF0.5-T R	A*catcgtgatgcggatgag	E.coli genomic DNA	Upstream homologous sequence
5	tyrR-HF0.5	G-tyrR-HF0.5 F	G*cagcccgctggcgttggt	tyrR-HF0.5-T R	A*gtcagcacccgatattgcat	E.coli genomic DNA	Upstream homologous sequence
6	pheA-HF0.5	G-pheA-HF0.5 F	G*catgtcgcagaccgtctcg	pheA-HF0.5-T R	A*cgaaacgcctcccattcag	E.coli genomic DNA	Upstream homologous sequence
7	nupG-HT0.5	G-nupG-HT0.5 F	G*ttacgcaaagaaaaacgg	nupG-HT0.5-T R	A*gccgctggttgaggtgtt	E.coli genomic DNA	Downstream homologous sequence
8	tyrR-HT0.5	G-tyrR-HT0.5 F	G*gcgcgaatatgcctgatg	tyrR-HT0.5-T R	A*catcccgcaggcgggtag	E.coli genomic DNA	Downstream homologous sequence
9	pheA-HT0.5	G-pheA-HT0.5 F	G*ttactggcgattgtcattcg	pheA-HT0.5-T R	A*aaatgggccattacaggcc	E.coli genomic DNA	Downstream homologous sequence
10	SpectR	G-spectR F	G*tcgacctgcagaagctt	spectR-T R	A*cgttaagggattttggt	pTarget from Addgene	Antibiotic resistence gene
11	AmpR	G-ampR F	G*tttctacaaactctttt	G-ampR F	Same to spectR-T R	p5T7-eGFP from this lab	Antibiotic resistence gene
12	pSC101	G-repA/p5 F	G*ccgttttcatctgtgcatat	repA/p5-T R	A*tccttttgtaatactgcgga	p5T7-eGFP from this lab	Replication origin-low copy number
13	pAC	G-p15A F	G*tgttcagctactgacgg	p15A-T R	A*gacatcaccgatgggga	pACmini-B2B3 from this lab	Replication origin-medium copy number
14	pMB1	G-pMB1 F	G*agttttcgttccactga	pMB1-T R	A*ggatccagcatatgcgg	pTarget from Addgene	Replication origin-medium copy number
15	pUC	G-pUC F	G*gctcactcaaaggcggta	pUC-T R	A*attaccgcctttgagtga	pUC19 from NEB	Replication origin-high copy number
16	pLac	G-pLac F	G*caacgcaattaatgtgagt	pLac-T R	A*ttgttatccgctcacaatt	pUC19 from NEB	Promoter
17	pthrC3	G-pthrC3 F	G*agcttttcattctgactgcaa	pthrC3-T R	A*ggttgttacctcgttacctt	E.coli genomic DNA	Promoter
18	LacIPT7	G-lacIT7 F	G*gaaactacccataatacaag	LacIT7-T R	A*gaggggaattgttatccgctcacaattcccctatagtga	pET11a-eGFP from this lab	Promoter with LacI repressor coding sequence
19	t7t	G-t7t F	G*ggctgctaacaaagccc	t7t-T R	A*ggcaccgtcaccctggat	pET11a-eGFP from this lab	Terminator
20	LacI	G-lacI F	Same to G-lacIT7 F	lacI-T R	A*tcccggacaccatcgaat	pET11a-eGFP from this lab	Coding sequence
21	tyrR mutant	G-tyrR mutant F	G*gttgctgaattgaccgcatt	tyrR mutant-T R	A*ctggcgattgtcattcgc	pACmini-tyrR mutant/met53-Ile_Ala354-Val from this lab	Coding sequence
22	aroG mutant	G-aroG mutant F	G*aattatcagaacgacgattt	aroG mutant-T R	A*cccgcgacgcgctttta	pACmini-aroG mutant/aroG Asp146-Asn from this lab	Coding sequence
23	tal	G-tal F	G*acccaggttgttgaacgtca	tal-T R	A*gccaaaatctttaccatctgcttc	Synthetic DNA from IDT	Coding sequence
24	eGFP	G-eGFP F	G*agcaagggcgaggagctgtt	eGFP-T R	A*cttgtacagctcgtccatgc	pET11a-eGFP from this lab	Coding sequence
25	ppsA	G-ppsA F	G*tccaacaatggctcgtca	ppsA-T R	A*ttatttcttcagttcagccagg	E.coli genomic DNA	Coding sequence
26	tktA	G-tktA F	G*tcctcacgtaaagagcttg	tktA-T R	A*cagcagttcttttgctttc	E.coli genomic DNA	Coding sequence
27	aroE	G-aroE F	G*gaaacctatgctgtttttggta	aroE-T R	A*cgcggacaattcctcctgc	E.coli genomic DNA	Coding sequence
28	4cl	G-4cl F	G*ggcgactgcgttgcccct	G-4cl R	A*ttttggaaggtcccctgag	Synthetic DNA from IDT	Coding sequence
29	chs	G-chsF	G*gtgaccgtagaggagtatag	G-chs R	A*tgtcgcaacggaatgtaga	Synthetic DNA from IDT	Coding sequence
30	chi	G-chiF	G*gcggcaagtattacagcg	G-chi R	A*gttaccaatcttgaatgctc	Synthetic DNA from IDT	Coding sequence
31	CV2935	G-CV2935F	G*cgtcgtacgacaggacgcg	G-CV2935 R	A*ccaggcggtgcgcgtcgcac	Synthetic DNA from IDT	Coding sequence
32	erg8	G-erg8F	G*tcagagttgagagccttcag	G-erg8 R	A*tttatcaagataagtttccg	S. cerevisiae genomic DNA	Coding sequence
33	UPS	G-UPSF	G*ttgatcctgccagcaatattg	G-UPS R	A*catcgtgatgcggatgagtgttt	E.coli genomic DNA	Upstream homologous sequence
34	TEFp	G-TEFpF	G*atagcttcaaaatgtttctac	G-TEFp R	A*tgctttctttctaatgagcaagaa	S. cerevisiae genomic DNA	Promoter
35	eYFP	G-eYFPF	G*gtgagcaagggcgagga	G-eYFP R	A*cttgtacagctcgtccatgc	Synthetic DNA from IDT	Coding sequence
36	CYCt	G-CYCtF	G*cttatcgataccgtcgacct	G-CYCt R	A*gcaaattaaagccttcgagcgt	S. cerevisiae genomic DNA	Terminator
37	DWS	G-DWSF	G*ttacgcaaagaaaaacgg	G-DWS R	A*gccgctggttgaggtgttgccg	E. coli genomic DNA	Downstream homologous sequence
Foligos (un-modified)	Fragment	Forward Foligo name	Forward Foligo sequence (Type IIS RE recognition sequences were highlighted in uppercase and blue)	Reverse Foligo name	Reverse Foligo sequence (Type IIS RE recognition sequences were highlighted in uppercase and blue)	Templates	Annotation
1	nupG-HF0.5	nupG-HF0.5 BciVI F	tgcgcaGTATCCggggtGttgatcctgccagcaat	nupG-HF0.5 BciVI R	gagtcgGTATCCgcccaAcatcgtgatgcggatga	E.coli genomic DNA	Upstream homologous sequence
2	nupG-HT0.5	nupG-HT0.5 BmrI F	cgacatACTGGGaagtGttacgcaaagaaaaacgg	nupG-HT0.5 BmrI R	gttataACTGGGagccAgccgctggttgaggtgt	E.coli genomic DNA	Downstream homologous sequence
3	SpectR	SpecR BciVI F	cgcttcGTATCCtcaatGtcgacctgcagaagctt	SpecR BciVI R	tcgtacGTATCCgacgcAcgttaagggattttggtca	pTarget from Addgene	Antibiotic resistence gene
4	pMB1	pMB1 BmrI F	gtatcaACTGGGaacaGagttttcgttccactgag	pMB1 BmrI R	ctccgaACTGGGcgtaAggatccagcatatgcgg	pTarget from Addgene	Replication origin-medium copy number
5	nupGgRNA	nupGgRNA BciVI F	cgacatGTATCCtttccGtacgagttaatcaatatcacag	nupGgRNA BciVI R	gttataGTATCCtcatgAtctagagaattcaaaaaaagca	pTarget from Addgene	guide RNA
6	CV2935	cv2935 MboII F	gtatgcGAAGAgggtattGatgcgtcgtacgacagg	cv2935 MboII R	cataaaGAAGAaaaaagaAtcaccaggcggtgcgcg	Synthetic DNA from IDT	Coding sequence
7	ERG8	ERG8 HphI F	gttgtcGGTGAccagctgGtcagagttgagagcctt	ERG8 HphI R	ggtgcgGGTGAgaacaaaAtttatcaagataagtttccgg	S. cerevisiae genomic DNA	Coding sequence
Noligos	Fragment	Forward Noligo name	Forward Noligo sequence	Reverse Noligo name	Reverse Noligo sequence	Templates	Annotation
1	CelN20	CelN20-Noligo F	gagggtaatacacgcgaagacaactttaagcacttattgggtaacgacaacgttaagcgct	CelN20-Noligo R	gcgcttaacgttgtcgttacccaataagtgcttaaagttgtcttcgcgtgtattaccctcc	Synthetic single strand oligo from IDT	E. coli secretion signal peptide
2	AS	AS-Noligo F	agtcgacctgcaggtatgttaatatggactact	AS-Noligo R	gtagtccatattaacatacctgcaggtcgactc	Synthetic single strand oligo from IDT	Antisense RNA in yeast
