# Supplementary material for: A standard for near-scarless plasmid construction using reusable DNA parts
Source: Nat Commun. 2019 Jul 23;10:3294. doi: 10.1038/s41467-019-11263-0 (PMC6650416; doi:10.1038/s41467-019-11263-0)
Supplement: Supplementary file 3 — Supplementary Data 2 [file 41467_2019_11263_MOESM3_ESM.xlsx]

## Sheet: Supplementary Data 2
Supplementary Data 2 GTS barcode library
SN	Barcode	Left	Sticky end	Right	Complete sequence	Annotation
1	N21	tc	cctcgactcacactt	gg	tccctcgactcacacttgg	Non-functional
2	N22	tc	acacaacatagccac	gg	tcacacaacatagccacgg	Non-functional
3	N23	t	caaacagaaaggccat	gg	tcaaacagaaaggccatgg	Non-functional
4	N24	tc	ctcatggattctacg	gg	tcctcatggattctacggg	Non-functional
5	3UTR1	ga	tgggctgaagggttt	aa	gatgggctgaagggtttaa	3' end untranslated region with stop codon
6	N32	gt	cccatcacagcttac	aa	gtcccatcacagcttacaa	Non-functional
7	N36	ac	taagggcgaatgtac	ag	actaagggcgaatgtacag	Non-functional
8	N37	aa	ctttgggtcatgtgc	tg	aactttgggtcatgtgctg	3' end untranslated region with stop codon
9	N38	tc	actaaaccacagcct	ac	tcactaaaccacagcctac	Non-functional
10	N39	ac	gtgggacatctgttt	cg	acgtgggacatctgtttcg	Non-functional
11	N40	gtgc	gcggaacccctattt		gtgcgcggaacccctattt	Non-functional
12	pJ23119	tgacagc	tagctcagtcctagg	tataatacta	tgacagctagctcagtcctaggtataatacta	Promtoer_E.coli
13	SRBS2	aaccg	ttcatttatcacaaaagga	ttgttcgat	aaccgttcatttatcacaaaaggattgttcgat	Ribosome binding site with stop codon_E.coli
14	SRBS3	gattc	acacaggaaacagct	at	gattcacacaggaaacagctat	Ribosome binding site with stop codon_E.coli
15	SRBS4	aaattaattgttctttttt	caggtgaaggttccc	at	aaattaattgttcttttttcaggtgaaggttcccat	Ribosome binding site with stop codon_E.coli
16	SRBS5	gactccatacccgtt	ttttgggctaacagg	aggaggaattaaccat	gactccatacccgttttttgggctaacaggaggaggaattaaccat	Ribosome binding site with stop codon_E.coli
17	T2A	caggaagcggagagggcagaggaagtctgc	taacatgcggtgacg	tcgaggagaatcctggtcctgg	caggaagcggagagggcagaggaagtctgctaacatgcggtgacgtcgaggagaatcctggtcctgg	2A peptide_Yeast
18	F2A	caggaagcggagtgaaacagactttgaatt	tcgaccttctcaagt	tggcgggagacgtggagtccaaccctggtcc	caggaagcggagtgaaacagactttgaatttcgaccttctcaagttggcgggagacgtggagtccaaccctggtcc	2A peptide_Yeast
19	LK3	ca	ggctcgtcttcttca	gg	caggctcgtcttcttcagg	Linker used to create fusion protein
20	LK5	cc	tcatcgtcaggcacc	tc	cctcatcgtcaggcacctc	Linker used to create fusion protein
21	LK6	ataag	gacaacctgtatttcc	aggg	ataaggacaacctgtatttccaggg	Linker used to create fusion protein
22	LK7	cagc	agcaggagcacacat		cagcagcaggagcacacat	Linker used to create fusion protein
23	Shistag	ct	catcatcatcaccatc	actga	ctcatcatcatcaccatcactga	histag plus stop codon
24	5UTR	a	gcaatctaatctaagtt	ttctagaaaaat	agcaatctaatctaagttttctagaaaaat	5' untranslated region_Yeast
25	5UTR2		tcgacggattctagta	aaatcat	tcgacggattctagtaaaatcat	5' untranslated region_Yeast
26	5UTR3	tgaa	caactatcaaaacacaa	tgat	tgaacaactatcaaaacacaatgat	5' untranslated region_Yeast
27	5UTR4	a	gcaatctaatctaagtt	ttaattacaaatctagaat	agcaatctaatctaagttttaattacaaatctagaat	5' untranslated region_Yeast
28	5UTR5	a	gcaatctaatctaagtt	ttaattacaaaat	agcaatctaatctaagttttaattacaaaat	5' untranslated region_Yeast
29	5UTR6	a	gcaatctaatctaagtt	taccccat	agcaatctaatctaagtttaccccat	5' untranslated region_Yeast
30	5UTR7	a	gcaatctaatctaagtt	taaaat	agcaatctaatctaagtttaaaat	5' untranslated region_Yeast
31	3UTR2	aa	catcatcatcaccatca	ctaaaa	aacatcatcatcaccatcactaaaa	3' untranslated region_Yeast
32	3UTR2	ctcaaaaat	tgatttctgaagaagatt	tgtaatga	ctcaaaaattgatttctgaagaagatttgtaatga	3' untranslated region_Yeast
33	3UTR3	ctctcgag	catcatcaccatcac	catcatcattaatga	ctctcgagcatcatcaccatcaccatcatcattaatga	3' untranslated region_Yeast
34	3UTR4	gacgg	gcaatcgcatcacatt	caaga	gacgggcaatcgcatcacattcaaga	3' untranslated region_Yeast
35	3UTR5	attag	ttatgtcacgcttaca	ttcac	attagttatgtcacgcttacattcac	3' untranslated region_Yeast
36	3UTR7	ct	catcatcatcatcacc	atg	ctcatcatcatcatcaccatg	3' untranslated region_Yeast
37	I-CeuI	aact	ataacggtcctaaggta	gcgaa	aactataacggtcctaaggtagcgaa	Homing endonuclease cutting site
38	SEC17_L		atgtagtagggaaatata	tcaaa	atgtagtagggaaatatatcaaa	Yeast intron sequence
39	SEC17_R	t	gatatttcccgttgtg	ttaa	tgatatttcccgttgtgttaa	Yeast intron sequence
40	EFB1_L		atgttccgatttagttta	ctttata	atgttccgatttagtttactttata	Yeast intron sequence
41	EFB1_R		gttttgtttctcctttta	aaata	gttttgtttctccttttaaaata	Yeast intron sequence
42	REC1	gcggccgcggc	gcgcccaatatgtac	cctgaata	gcggccgcggcgcgcccaatatgtaccctgaata	Restriction enzyme cutting site
43	REC2	gtaaataca	cgggcactttgattg	ggccggccggcgcgcc	gtaaatacacgggcactttgattgggccggccggcgcgcc	Restriction enzyme cutting site
44	REC3	cccaa	ttaaaggaggaaggat	ccat	cccaattaaaggaggaaggatccat	Restriction enzyme cutting site
45	REC4	gatct	agagtcgacgtcccc	ggggca	gatctagagtcgacgtccccggggca	Restriction enzyme cutting site
46	5UTR-BsaIf	a	gcaatctaatctaagtt	ggtctcatgcc	agcaatctaatctaagttggtctcatgcc	Restriction enzyme cutting site
47	5UTR-BsaIr	tgcccgagacc	gcaatctaatctaagtt	ttctagaaaaAT	tgcccgagaccgcaatctaatctaagttttctagaaaaAT	Restriction enzyme cutting site
48	3UTR2-BsaIf	aa	catcatcatcaccatca	ggtctcattgg	aacatcatcatcaccatcaggtctcattgg	Restriction enzyme cutting site
49	3UTR2-BsaIr	ttggcgagacc	catcatcatcaccatca	ctaaaa	ttggcgagacccatcatcatcaccatcactaaaa	Restriction enzyme cutting site
50	N36-BsaIf	ac	taagggcgaatgtac	ggtctcctagt	actaagggcgaatgtacggtctcctagt	Restriction enzyme cutting site
51	N36-BsaIr	tagtagagacc	taagggcgaatgtac	ag	tagtagagacctaagggcgaatgtacag	Restriction enzyme cutting site
