# Supplementary material for: A standard for near-scarless plasmid construction using reusable DNA parts
Source: Nat Commun. 2019 Jul 23;10:3294. doi: 10.1038/s41467-019-11263-0 (PMC6650416; doi:10.1038/s41467-019-11263-0)
Supplement: Supplementary file 4 — Supplementary Data 3 [file 41467_2019_11263_MOESM4_ESM.xlsx]

## Sheet: Supplementary Data 3
Supplementary Data 3 List of oligos used to prepare Boligos in this study
RG-f (Conventional oligo)	Sequence	RG-r (Conventional oligo)	Sequence (/5Phos/: 5'-end phosphorylation)
N21	cctcgactcacacttggG	N21	/5Phos/ccaagtgtgagtcgagg
N22	acacaacatagccacggG	N22	/5Phos/ccgtggctatgttgtgt
N23	caaacagaaaggccatggG	N23	/5Phos/ccatggcctttctgtttg
N24	ctcatggattctacgggG	N24	/5Phos/cccgtagaatccatgag
pJ23119	tagctcagtcctaggtataatactaG	pJ23119	/5Phos/tagtattatacctaggactgagcta
LG-f (Conventional oligo)	Sequence (/5Phos/: 5'-end phosphorylation)	LG-r (Conventional oligo)	Sequence
N21	/5Phos/tccctcgactcacactt	N21	aagtgtgagtcgagggaA
N22	/5Phos/tcacacaacatagccac	N22	gtggctatgttgtgtgaA
N23	/5Phos/tcaaacagaaaggccat	N23	atggcctttctgtttgaA
N24	/5Phos/tcctcatggattctacg	N24	cgtagaatccatgaggaA
pJ23119	/5Phos/tgacagctagctcagtcctagg	pJ23119	cctaggactgagctagctgtcaA
RG-Boligo (Novel oligo)	Sequence (blue and red highlighted sequences are stem regions that are complementary to each other, and there is a 6 bp loop (upper case) region between them)	LA-Boligo (Novel oligo)	Sequence (blue and red highlighted sequences are stem regions that are complementary to each other, and there is a 6 bp loop (upper case) region between them)
RBS1	atatgtatatctccttcttaaagttaaacaaTATGTTttgtttaactttaagaaggagatatacatatG	RBS1	agaaataattttgtttaactttaagaaggTCTACTccttcttaaagttaaacaaaattatttctA
SRBS2	atcgaacaatccttttgtgataaatgaaTCGGTTttcatttatcacaaaaggattgttcgatG	SRBS2	aaccgttcatttatcacaaaaggaTATCACtccttttgtgataaatgaacggttA
SRBS3	atagctgtttcctgtgtGCCTGGacacaggaaacagctatG	SRBS3	gattcacacaggaaacagctTCTTCGagctgtttcctgtgtgaatcA
SRBS4	atgggaaccttcacctgAAGTTAcaggtgaaggttcccatG	SRBS4	aaattaattgttcttttttcaggtgaaggttcccTCACATgggaaccttcacctgaaaaaagaacaattaatttA
pJ23119	tagtattatacctaggactgagctaAGAGGGtagctcagtcctaggtataatactaG	Pj23119	tgacagctagctcagtcctaggGCACAGcctaggactgagctagctgtcaA
N21	ccaagtgtgagtcgaggAAGGGCcctcgactcacacttggG	N21	tccctcgactcacacttGCGAGAaagtgtgagtcgagggaA
N22	ccgtggctatgttgtgtCGTATTacacaacatagccacggG	N22	tcacacaacatagccacTTGCTGgtggctatgttgtgtgaA
N23	ccatggcctttctgtttgACCATAcaaacagaaaggccatggG	N23	tcaaacagaaaggccatCATTCAatggcctttctgtttgaA
N24	cccgtagaatccatgagAACCCGctcatggattctacgggG	N24	tcctcatggattctacgACTATGcgtagaatccatgaggaA
3UTR1	ttaaacccttcagcccaCACACAtgggctgaagggtttaaG	3UTR1	gatgggctgaagggtttCACACAaaacccttcagcccatcA
N32	ttgtaagctgtgatgggGCCTGGcccatcacagcttacaaG	N32	gtcccatcacagcttacGCTTCGgtaagctgtgatgggacA
LK3	cctgaagaagacgagccCACACAggctcgtcttcttcaggG	LK3	caggctcgtcttcttcaCACACAtgaagaagacgagcctgA
5UTR	atttttctagaaaacttagattagattgcAAGTTAgcaatctaatctaagttttctagaaaaatG	5UTR	agcaatctaatctaagttGCACATaacttagattagattgctA
3UTR2	ttttagtgatggtgatgatgatgGGCAATcatcatcatcaccatcactaaaaG	3UTR2	aacatcatcatcaccatcaATGTACtgatggtgatgatgatgttA
REC1	tattcagggtacatattgggcgcCGTTATgcgcccaatatgtaccctgaataG	REC1	gcggccgcggcgcgcccaatatgtacTCTACTgtacatattgggcgcgccgcggccgcA
REC2	ggccggcccaatcaaagtgcccgTTGATTcgggcactttgattgggccggccG	REC2	gtaaatacacgggcactttgattgTCTACTcaatcaaagtgcccgtgtatttacA
REC3	atggatccttcctcctttaaAGCTTGttaaaggaggaaggatccatG	REC3	cccaattaaaggaggaaggatAGCTTGatccttcctcctttaattgggA
REC4	tgccccggggacgtcgactctAGCTTGagagtcgacgtccccggggcaG	REC4	gatctagagtcgacgtccccAGCTTGggggacgtcgactctagatcA
5UTR-BsaIf	ggcatgagaccaacttagattagattgcCGTTATgcaatctaatctaagttggtctcatgccG	5UTR-BsaIf	agcaatctaatctaagttGCACATaacttagattagattgctA
5UTR-BsaIr	atttttctagaaaacttagattagattgcAAGTTAgcaatctaatctaagttttctagaaaaatG	5UTR-BsaIr	tgcccgagaccgcaatctaatctaagttTCTACTaacttagattagattgcggtctcgggcaA
3UTR2-BsaIf	ccaatgagacctgatggtgatgatgatgTTGATTcatcatcatcaccatcaggtctcattggG	3UTR2-BsaIf	aacatcatcatcaccatcaATGTACtgatggtgatgatgatgttA
3UTR2-BsaIr	ttttagtgatggtgatgatgatgGGCAATcatcatcatcaccatcactaaaaG	3UTR2-BsaIr	ttggcgagacccatcatcatcaccatcaGTGCGAtgatggtgatgatgatgggtctcgccaaA
N36-BsaIf	actaggagaccaaacccttcagcccaGACAATtgggctgaagggtttggtctcctagtG	N36-BsaIf	actaagggcgaatgtacTCACATgtacattcgcccttagtA
N36-BsaIr	ctgtacattcgcccttaAAGTTAtaagggcgaatgtacagG	N36-BsaIr	tagtagagacctgggctgaagggtttTTACCGaaacccttcagcccaggtctctactaA
RA-Boligo (Novel oligo)	Sequence (blue and red highlighted sequences are stem regions that are complementary to each other, and there is a 6 bp loop (upper case) region between them)	LG-Boligo (Novel oligo)	Sequence (blue and red highlighted sequences are stem regions that are complementary to each other, and there is a 6 bp loop (upper case) region between them)
N36	ctgtacattcgcccttaAGCTTGtaagggcgaatgtacagA	N36	actaagggcgaatgtacAGCTTGgtacattcgcccttagtG
ICeuI	ttcgctaccttaggaccgttatAGCTTGataacggtcctaaggtagcgaaA	ICeuI	aactataacggtcctaaggtaAGCTTGtaccttaggaccgttatagttG
N22	ccgtggctatgttgtgtAGCTTGacacaacatagccacggA	N22	tcacacaacatagccacAGCTTGgtggctatgttgtgtgaG
3UTR2	ttttagtgatggtgatgatgatgGGCAATcatcatcatcaccatcactaaaaA	3UTR2	aacatcatcatcaccatcaATGTACtgatggtgatgatgatgttG
N21	ccaagtgtgagtcgaggAAGGGCcctcgactcacacttggA	N21	tccctcgactcacacttGCGAGAaagtgtgagtcgagggaG
N23	ccatggcctttctgtttgACCATAcaaacagaaaggccatggA	N23	tcaaacagaaaggccatCATTCAatggcctttctgtttgaG
