# Supplementary material for: A standard for near-scarless plasmid construction using reusable DNA parts
Source: Nat Commun. 2019 Jul 23;10:3294. doi: 10.1038/s41467-019-11263-0 (PMC6650416; doi:10.1038/s41467-019-11263-0)
Supplement: Supplementary file 5 — Supplementary Data 4 [file 41467_2019_11263_MOESM5_ESM.xlsx]

## Sheet: Supplementary Data 4
Supplementary Data 4 List of Aoligos used in this study
RG-Aoligo (modified)	Sequence (*: phosphorothioate bond)	LA-Aoligo (modified)	Sequence (*: phosphorothioate bond)
RBS1-G-Assemble	ttgtttaac*tttaagaagg*agatatacatatG	RBS1-T-Assemble	ccttcttaa*agttaaacaa*aattatttctA
SRBS2-G-Assemble	ttcatttat*cacaaaagga*ttgttcgatG	SRBS2-T-Assemble	tccttttgt*gataaatgaa*cggttA
SRBS3-G-Assemble	acacagga*aacagct*atG	SRBS3-T-Assemble	agctgttt*cctgtgt*gaatcA
SRBS4-G-Assemble	caggtgaa*ggttccc*atG	SRBS4-T-Assemble	gggaacct*tcacctg*aaaaaagaacaattaatttA
pJ23119-G-Assemble	tagctca*gtcctagg*tataatactaG	pJ23119-T-Assemble	cctagga*ctgagcta*gctgtcaA
N21-G-Assemble	cctcgac*tcacactt*ggG	N21-T-Assemble	aagtgtg*agtcgagg*gaA
N22-G-Assemble	acacaac*atagccac*ggG	N22-T-Assemble	gtggcta*tgttgtgt*gaA
N23-G-Assemble	caaacaga*aaggccat*ggG	N23-T-Assemble	atggcctt*tctgtttg*aA
N24-G-Assemble	ctcatgg*attctacg*ggG	N24-T-Assemble	cgtagaa*tccatgag*gaA
3UTR1-G-Assemble	tgggctg*aagggttt*aaG	3UTR1-T-Assemble	aaaccct*tcagccca*tcA
N32-G-Assemble	cccatcac*agcttac*aaG	N32-T-Assemble	gtaagctg*tgatggg*acA
LK3-G-Assemble	ggctcgt*cttcttca*ggG	LK3-T-Assemble	tgaagaa*gacgagcc*tgA
fiveUTR-G-Assemble	gcaatctaa*tctaagtt*ttctagaaaaatG	fiveUTR-T-Assemble	aacttagat*tagattgc*tA
3UTR2-G-Assemble	catcatcat*caccatca*ctaaaaG	3UTR2-T-Assemble	tgatggtga*tgatgatg*ttA
REC1-G-Assemble	gcgcccaa*tatgtac*cctgaataG	REC1-T-Assemble	gtacatat*tgggcgc*gccgcggccgcA
REC2-G-Assemble	cgggcact*ttgattg*ggccggccG	REC2-T-Assemble	caatcaaa*gtgcccg*tgtatttacA
REC3-G-Assemble	ttaaagga*ggaaggat*ccatG	REC3-T-Assemble	atccttcc*tcctttaa*ttgggA
REC4-G-Assemble	agagtcga*cgtcccc*ggggcaG	REC4-T-Assemble	ggggacgt*cgactct*agatcA
5UTR-BsaIf-G-Assemble	gcaatctaa*tctaagtt*ggtctcatgccG	5UTR-BsaIf-T-Assemble	aacttagat*tagattgc*tA
5UTR-BsaIr-G-Assemble	gcaatctaa*tctaagtt*ttctagaaaaatG	5UTR-BsaIr-T-Assemble	aacttagat*tagattgc*ggtctcgggcaA
3UTR2-BsaIf-G-Assemble	catcatcat*caccatca*ggtctcattggG	3UTR2-BsaIf-T-Assemble	tgatggtga*tgatgatg*ttA
3UTR2-BsaIr-G-Assemble	catcatcat*caccatca*ctaaaaG	3UTR2-BsaIr-T-Assemble	tgatggtga*tgatgatg*ggtctcgccaaA
N36-BsaIf-G-Assemble	tgggctga*agggttt*ggtctcctagtG	N36-BsaIf-T-Assemble	gtacattc*gccctta*gtA
N36-BsaIr-G-Assemble	taagggcg*aatgtac*agG	N36-BsaIr-T-Assemble	aaaccctt*cagccca*ggtctctactaA
RA-Aoligo (modified)	Sequence (*: phosphorothioate bond)	LG-Aoligo (modified)	Sequence (*: phosphorothioate bond)
N36-A-Assemble	taagggcg*aatgtac*agA	N36-C-Assemble	gtacattc*gccctta*gtG
ICeuI-A-Assemble	ataacggtc*ctaaggta*gcgaaA	ICeuI-C-Assemble	taccttagg*accgttat*agttG
N22-A-Assemble	acacaaca*tagccac*ggA	N22-C-Assemble	gtggctat*gttgtgt*gaG
3UTR2-A-Assemble	catcatcat*caccatca*ctaaaaA	3UTR2-C-Assemble	tgatggtga*tgatgatg*ttG
N21-A-Assemble	cctcgac*tcacactt*ggA	N21-C-Assemble	aagtgtg*agtcgagg*gaG
N23-A-Assemble	caaacaga*aaggccat*ggA	N23-C-Assemble	atggcctt*tctgtttg*aG
RG-Aoligo (un-modified)	Sequence	LA-Aoligo (un-modified)	Sequence
pJ23119-G-Assemble	tagctcagtcctaggtataatactaG	pJ23119-T-Assemble	cctaggactgagctagctgtcaA
N21-G-Assemble	cctcgactcacacttggG	N21-T-Assemble	aagtgtgagtcgagggaA
N22-G-Assemble	acacaacatagccacggG	N22-T-Assemble	gtggctatgttgtgtgaA
N23-G-Assemble	caaacagaaaggccatggG	N23-T-Assemble	atggcctttctgtttgaA
N24-G-Assemble	ctcatggattctacgggG	N24-T-Assemble	cgtagaatccatgaggaA
