# Supplementary material for: A standard for near-scarless plasmid construction using reusable DNA parts
Source: Nat Commun. 2019 Jul 23;10:3294. doi: 10.1038/s41467-019-11263-0 (PMC6650416; doi:10.1038/s41467-019-11263-0)
Supplement: Supplementary file 6 — Supplementary Data 5 [file 41467_2019_11263_MOESM6_ESM.xlsx]

## Sheet: Supplementary Data 5
Supplementary Data 5 List of gene deletion efficiency by using pTarget plasmid constructed under GTS
Plasmids name	Parental strain	Locus	Upstream homologous sequence length/Downstream homologous sequencelength (bp)	Gene deletion efficiency (Correct colony number/Tested colony number)	Colony PCR forward oligo name	Colony PCR forward oligo sequence	Colony PCR reverse oligo name	Colony PCR reverse oligo sequence
nupG-pTarget	MG1655_ΔrecA_ΔendA_DE3	nupG	487/500	6/6	nupG screening 2F	GGAAATATGGCGTTGATGAG	nupG screening 2R	AGGATTATCCGACATCAGTG
manZ-pTarget	MG1655_ΔrecA_ΔendA_DE3	tyrR	422/507	3/16	tyrR screening F	AACGCTGGTATGCCTCAATC	tyrR screeing R	AGGCTTCCTCGAATACCTTA
glk-pTarget	MG1655_ΔrecA_ΔendA_ΔtyrR_DE3	pheA	454/589	6/6	pheA screening F	TCATCAAATATGGCTCGCTT	pheA screening R	TCGAGCGGCTGATATTGTTG
