# Supplementary material for: A standard for near-scarless plasmid construction using reusable DNA parts
Source: Nat Commun. 2019 Jul 23;10:3294. doi: 10.1038/s41467-019-11263-0 (PMC6650416; doi:10.1038/s41467-019-11263-0)
Supplement: Supplementary file 7 — Supplementary Data 6 [file 41467_2019_11263_MOESM7_ESM.xlsx]

## Sheet: Supplementary Data 6
Supplementary Data 6 List of oligos used in colony PCR for constructing plasmid library in this study
Strain and library	Plasmids	Colony PCR forward oligo name	Colony PCR forward oligo sequence	Colony PCR reverse oligo name	Colony PCR reverse oligo sequence
Dh5α_Library 1	pSC101(5UTR)Module 1 fragment mixture(3UTR2)Module 2 fragmentmixture(N36)AmpR(N22)	RO1-f (p5_library_f)	TAGACCCTCTGTAAATTCCG	ppsA-r (ppsA_library_r)	AAGCTGAGTAACATCGTCAATA
		tal-f	TGAACTGGCAGGTATTTGTCC	AR1-r (AmpR_library_r)	TAAGGGCGACACGGAAATGT
Dh5α_Library 2	pAC(5UTR)Module 1 fragment mixture(3UTR2)Module 2 fragment mixture(N36)SpecR(N22)	RO2-f (p15_library_f)	CAAGAGATTACGCGCAGACC	ppsA-r	AAGCTGAGTAACATCGTCAATA
		tal-f	TGAACTGGCAGGTATTTGTCC	AR2-r (SpecR_library_r)	AGCCGTACAAATGTACGGCC
