# Supplementary material for: A standard for near-scarless plasmid construction using reusable DNA parts
Source: Nat Commun. 2019 Jul 23;10:3294. doi: 10.1038/s41467-019-11263-0 (PMC6650416; doi:10.1038/s41467-019-11263-0)
Supplement: Supplementary file 8 — Supplementary Data 7 [file 41467_2019_11263_MOESM8_ESM.xlsx]

## Sheet: Supplementary Data 7
Supplementary Data 7 List of oligos used in colony PCR for testing various DNA assembly methods
Strain	Plasmids/Figures involved	Colony PCR forward oligo name	Colony PCR forward oligo sequence	Colony PCR reverse oligo name	Colony PCR reverse oligo sequence
Dh5α	Operon plasmid 1/Supplementary Fig. 10f	T7t-f	ggctgctaacaaagcccgaaa	aroG-r	aagctgagtaacatcgtcaata
Dh5α	Operon plasmid 2/Supplementary Fig. 11h	REC1-f	gcgcccaatatgtaccctgcagg	ICeuI-r	cgctaccttaggaccgttatagtt
Dh5α	Operon plasmid 2/Supplementary Fig. 12f	LacI-f	ccaccacgctggcacccagt	4cl-r	gactttgtacttctgaataagctc
S. cerevisiae	Yeast plasmid/Supplementary Fig. 14i	UPS-f	ttgatcctgccagcaatatt	eYFP-r	cttgtacagctcgtccatgc
S. cerevisiae	Yeast plasmid/Supplementary Fig. 14i	eYFP-f	gtgagcaagggcgaggagc	DWS-r	gccgctggttgaggtgttgc
