# Supplementary material for: A standard for near-scarless plasmid construction using reusable DNA parts
Source: Nat Commun. 2019 Jul 23;10:3294. doi: 10.1038/s41467-019-11263-0 (PMC6650416; doi:10.1038/s41467-019-11263-0)
Supplement: Supplementary file 9 — Supplementary Data 8 [file 41467_2019_11263_MOESM9_ESM.xlsx]

## Sheet: Supplementary Data 8
Supplementary Data 8 List of barcoded fragments used in this study
SN	Barcoded fragment	Sequence	Annotation
1	(pJ23119-RG-Boligo)gRNA-nupG(N23-LA-Boligo)	ttgacagctagctcagtcctaggtataatactagtACGAGTTAATCAATATCACAgttttagagctagaaatagcaagttaaaataaggctagtccgttatcaacttgaaaaagtggcaccgagtcggtgctttttttgaattctctagaTtcaaacagaaaggccatggG	guide RNA with promoter
2	(pJ23119-RG-Boligo)gRNA-tyrR(N23-LA-Boligo)	ttgacagctagctcagtcctaggtataatactagtTTAATACCGAGCGTTCAAAAgttttagagctagaaatagcaagttaaaataaggctagtccgttatcaacttgaaaaagtggcaccgagtcggtgctttttttgaattctctagaTtcaaacagaaaggccatggG	guide RNA with promoter
3	(pJ23119-RG-Boligo)gRNA-pheA(N23-LA-Boligo)	ttgacagctagctcagtcctaggtataatactagtTTTGAGCAATTCATTGAAAGgttttagagctagaaatagcaagttaaaataaggctagtccgttatcaacttgaaaaagtggcaccgagtcggtgctttttttgaattctctagaTtcaaacagaaaggccatggG	guide RNA with promoter
4	(pJ23119-RG-Boligo)gRNA-manZ(N23-LA-Boligo)	tgacagctagctcagtcctaggtataatactaGttttaacgatatcgataccttgttttagagctagaaatagcaagttaaaataaggctagtccgttatcaacttgaaaaagtggcaccgagtcggtgctttttttgaattctctagaTtcaaacagaaaggccatgg	guide RNA with promoter
5	(pJ23119-RG-Boligo)gRNA-glk(N23-LA-Boligo)	tgacagctagctcagtcctaggtataatactaGtaatcgttaataatttccagagttttagagctagaaatagcaagttaaaataaggctagtccgttatcaacttgaaaaagtggcaccgagtcggtgctttttttgaattctctagaTtcaaacagaaaggccatgg	guide RNA with promoter
6	(N23-RG-Boligo)nupG-HF0.5(N24-LA-Boligo)	TtcaaacagaaaggccatggGttgatcctgccagcaatattgataccggcaccgcgtatctggcgatgctgaacaatgtttatctcggcggaattgataacccaacatcgcggcgttatgccgtcatcaccgcctataacggcggcgcaggcagcgtgctgcgagtcttttcgaatgataagattcaggctgccaatattattaacaccatgacgccgggcgatgtttatcagacgctgacgacccgccatccctctgcggaatctcgccgttatctttataaagtgaataccgcgcaaaaatcctaccgccgccgataattccattaaccgcccctgacgatgctcaggggcaaaaatgttatccacatcacaatttcgttttgcaaattgggaatgt…	Upstream homologous sequence
7	(N23-RG-Boligo)tyrR-HF0.5(N24-LA-Boligo)	TtcaaacagaaaggccatggGcagcccgctggcgttggtcgatatggcgtttatcgcctggcgcaatctgcgtttaattaatcgcatcgccacgctgtatggcattgaactggggtattacagccgtttgcgtctgtttaagctggtattgctgaatatcgcttttgccggagccagcgaactggtgcgcgaagtggggatggactggatgtcgcaagatctcgctgctcgtttgtctacccgcgcagctcaggggattggtgcaggacttctgacggcacgactcgggattaaagctatggagctttgccgcccgctgccgtggattgacgatgacaaacctcgcctcggggatttccgtcgtcagcttatcggtcaggtgaaagaaacgctgcaaaa…	Upstream homologous sequence
8	(N23-RG-Boligo)pheA-HF0.5(N24-LA-Boligo)	TtcaaacagaaaggccatggGcatgtcgcagaccgtctcgccaaactggaaaaatggcaaacacatctgattaatccacatatcattctgtccaaagagccacaagggtttgttgctgacgccacaatcaatacacctaacggcgttctggttgccagtggtaaacatgaagatatgtacaccgcaattaacgaattgatcaacaagctggaacggcagctcaataaactgcagcacaaaggcgaagcacgtcgtgccgcaacatcggtgaaagacgccaacttcgtcgaagaagttgaagaagagtagtcctttatattgagtgtatcgccaacgcgccttcgggcgcgttttttgttgacagcgtgaaaacagtacgggtactgtactaaagtcact…	Upstream homologous sequence
9	(N23-RG-Boligo)manZ-HF0.5(N24-LA-Boligo)	tcaaacagaaaggccatggGcgggccaggtactgaccatcatcgttcgtactattaccgttgctttccagcacgctgcggataaggctgctgataacggcaacctgacagcgatttcctggatccacgtttcttctctgttcctgcaagcaatgcgtgtggctattccggccgtcatcgttgcgctgtctgttggtaccagcgaagtacagaacatgctgaatgcgattccggaagtggtgaccaatggtctgaatatcgccggtggcatgatcgtggtggttggttatgcgatggttatcaacatgatgcgtgctggctacctgatgccgttcttctacctcggcttcgtaaccgcagcattcaccaactttaacctggttgctctgggtgtgattgg…	Upstream homologous sequence
10	(N23-RG-Boligo)glk-HF0.5(N24-LA-Boligo)	tcaaacagaaaggccatggGcgcagagggcggaaccggtgcgccgatcagcggttcacaggcggggtctggtccggcatgaccctggctgaaacggataaccaaccccaccgcaatacccgttagcgttaatacaccgatgatccagaggggtgaatcctgggctatccccagagttcccggcagtcgttgccagagcaaattctgtaataccgaggcgattttcatcaccacaatcagaataagactggacgcaatcccaattgccacggcggggagcgataataacaacatggttctggctcgcggatggagcatgttctattccttatgcggggtcagatacttagtttgcccagcttgcaaaaaggcatcgctgcaattggtgctgaaacgataa…	Upstream homologous sequence
11	(N24-RG-Boligo)nupG-HT0.5(N21-LA-Boligo)	TtcctcatggattctacgggGttacgcaaagaaaaacgggtcgccagaaggtgacccgttttttttattcttacttcaacacataaccgtacaaccgtttcacgccatccgcatcggtttcgctataaacaccttgcagctccggcgaaaatcccggcaacaaattcaccccttcttccagtgcaaggaaataacgttgaaccgccccaccccagacttccccgggtaccacgcaaagcacgccaggtggataaggcaacgccccttctgccgcaattcgcccttcggcatcacgaatccgcaccaactccacgtcaccgcgaatataagcgctatgcgcatcctgggggttcatcaccactgacgggaaactctgctggcggaacatcgctttttgta…	Downstream homologous sequence
12	(N24-RG-Boligo)tyrR-HT0.5(N21-LA-Boligo)	TtcctcatggattctacgggGttatgctttcagtacagccagagctgcttcgtaatccggctcggtggtgatttcatccaccagctggctgaaaatcacattgtcattttcgtcaataaccacaacggcacgcgctgccagacctttcagtgggccatcagcaattgccacaccgtaagcttgcagaaattcagcgttacggaaagtggagagggtgataacgttgttcagaccttctgcgccgcagaaacgagactgggcgaacggcagatcggcagagatacacagcacaacggtgttgtcgatctcagttgccagttggttaaacttacgtactgatgcggcgcaaacaccggtatcaatactcgggaaaatgttcagcactttgcgtttacccgc…	Downstream homologous sequence
13	(N24-RG-Boligo)pheA-HT0.5(N21-LA-Boligo)	TtcctcatggattctacgggGttactggcgattgtcattcgcctgacgcaataacacgcggctttcactctgaaaacgctgtgcgtaatcgccgaaccagtgctccaccttgcggaaactgtcaataaacgcctgcttatcgccctgctccagcaactcaatcgcctcgccgaaacgcttatagtaacgtttgattaacgccagattacgctctgacgacataatgatgtcggcataaagctgcggatcctgagcaaacagtcgcccgaccatcgccagctcaaggcggtaaatcggcgaagagagcgccagaagttgctcaagctgaacattttcttctgccaggtgcagcccgtaagcaaaagtagcaaagtggcgcagtgcctgaataaacgccat…	Downstream homologous sequence
14	(N24-RG-Boligo)manZ-HT0.5(N21-LA-Boligo)	tcctcatggattctacgggGgactgttgtacactaccggggccttttggccccgtttttttatctggaggattaatgacaatcacggacctggtactgattcttttcatcgccgcactcctggccttcgcgatctacgatcagttcatcatgccccgccgtaacggccccaccctgctggcaattcctttgctccggcgtggtcgcatcgatagcgttatcttcgtcggattgattgtcattcttatctataacaacgtcacgaatcatggtgcgttaataacgacatggttattaagcgcactggctctgatgggtttttatatattctggatccgcgttccgaagatcatctttaaacaaaaaggttttttcttcgccaatgtctggattgaatata…	Downstream homologous sequence
15	(N24-RG-Boligo)glk-HT0.5(N21-LA-Boligo)	tcctcatggattctacgggGatccttccttttatatcgggaggtaactctcccgataatcttttaaatcatacagtttattcaatttttctttgtgtcccctcacaaggtcgacctgcgtcacacttccgtacagcgggattaattctccagtaaatgcattatttgtctggtaacggcgatttgttttgcacgttcataatttcactcgtcaactatcactgaacgaggaattaacgatgagtaagaaactgattgccttatgtgcctgcccgatgggcctggctcacacctttatggccgctcaggcgctggaagaagcggcggtagaagccggttatgaagtgaaaattgaaacccagggcgcggacggtatccagaatcgcctgacggcgcagga…	Downstream homologous sequence
16	(N21-RG-Boligo)aadA(N22-LA-Boligo)	TtccctcgactcacacttggGtcgacctgcagaagcttagatctattaccctgttatccctactcgagttcatgtgcagctccatcagcaaaaggggatgataagtttatcaccaccgactatttgcaacagtgccgttgatcgtgctatgatcgactgatgtcatcagcggtggagtgcaatgtcatgagggaagcggtgatcgccgaagtatcgactcaactatcagaggtagttggcgtcatcgagcgccatctcgaaccgacgttgctggccgtacatttgtacggctccgcagtggatggcggcctgaagccacacagtgatattgatttgctggttacggtgaccgtaaggcttgatgaaacaacgcggcgagctttgatcaacgaccttttg…	Antibiotic resistence gene expression cassette (spectinomycin)
17	(N21-RG-Boligo)bla(N22-LA-Boligo)	TtccctcgactcacacttggGtttctacaaactcttttgtttatttttctaaatacattcaaatatgtatccgctcatgagacaataaccctgataaatgcttcaataatattgaaaaaggaagagtatgagtattcaacatttccgtgtcgcccttattcccttttttgcggcattttgccttcctgtttttgctcacccagaaacgctggtgaaagtaaaagatgctgaagatcagttgggtgcacgagtgggttacatcgaactggatctcaacagcggtaagatccttgagagttttcgccccgaagaacgttttccaatgatgagcacttttaaagttctgctatgtggcgcggtattatcccgtgttgacgccgggcaagagcaactcggtcg…	Antibiotic resistence gene expression cassette (ampicillin)
18	(N22-RG-Boligo)pSC101(pJ23119-LA-Boligo)	TtcacacaacatagccacggGccgttttcatctgtgcatatggacagttttccctttgatatgtaacggtgaacagttgttctacttttgtttgttagtcttgatgcttcactgatagatacaagagccataagaacctcagatccttccgtatttagccagtatgttctctagtgtggttcgttgtttttgcgtgagccatgagaacgaaccattgagatcatacttactttgcatgtcactcaaaaattttgcctcaaaactggtgagctgaatttttgcagttaaagcatcgtgtagtgtttttcttagtccgttatgtaggtaggaatctgatgtaatggttgttggtattttgtcaccattcatttttatctggttgttctcaagttcggttac…	Replication origin-low copy number
19	(N22-RG-Boligo)pAC(pJ23119-LA-Boligo)	TtcacacaacatagccacggGtgttcagctactgacggggtggtgcgtaacggcaaaagcaccgccggacatcagcgctagcggagtgtatactggcttactatgttggcactgatgagggtgtcagtgaagtgcttcatgtggcaggagaaaaaaggctgcaccggtgcgtcagcagaatatgtgatacaggatatattccgcttcctcgctcactgactcgctacgctcggtcgttcgactgcggcgagcggaaatggcttacgaacggggcggagatttcctggaagatgccaggaagatacttaacagggaagtgagagggccgcggcaaagccgtttttccataggctccgcccccctgacaagcatcacgaaatctgacgctcaaatcagtgg…	Replication origin-medium copy number
20	(N22-RG-Boligo)pMB1(pJ23119-LA-Boligo)	TtcacacaacatagccacggGagttttcgttccactgagcgtcagaccccgtagaaaagatcaaaggatcttcttgagatcctttttttctgcgcgtaatctgctgcttgcaaacaaaaaaaccaccgctaccagcggtggtttgtttgccggatcaagagctaccaactctttttccgaaggtaactggcttcagcagagcgcagataccaaatactgtccttctagtgtagccgtagttaggccaccacttcaagaactctgtagcaccgcctacatacctcgctctgctaatcctgttaccagtggctgctgccagtggcgataagtcgtgtcttaccgggttggactcaagacgatagttaccggataaggcgcagcggtcgggctgaacggggg…	Replication origin-medium copy number
21	(N22-RG-Boligo)pUC(pJ23119-LA-Boligo)	TtcacacaacatagccacggGgctcactcaaaggcggtaatacggttatccacagaatcaggggataacgcaggaaagaacatgtgagcaaaaggccagcaaaaggccaggaaccgtaaaaaggccgcgttgctggcgtttttccataggctccgcccccctgacgagcatcacaaaaatcgacgctcaagtcagaggtggcgaaacccgacaggactataaagataccaggcgtttccccctggaagctccctcgtgcgctctcctgttccgaccctgccgcttaccggatacctgtccgcctttctcccttcgggaagcgtggcgctttctcatagctcacgctgtaggtatctcagttcggtgtaggtcgttcgctccaagctgggctgtgtgcac…	Replication origin-high copy number
22	(N23-RG-Boligo)pLac(RBS1-LA-Boligo)	TtcaaacagaaaggccatggGcaacgcaattaatgtgagttagctcactcattaggcaccccaggctttacactttatgcttccggctcgtatgttgtgtggaattgtgagcggataacaatagaaataattttgtttaactttaagaaggagatatacatatg	Promoter
23	(N23-RG-Boligo)LacIPT7(RBS1-LA-Boligo)	tcaaacagaaaggccatggGgaaactacccataatacaagaaaagcccgtcacgggcttctcagggcgttttatggcgggtctgctatgtggtgctatctgactttttgctgttcagcagttcctgccctctgattttccagtctgaccacttcggattatcccgtgacaggtcattcagactggctaatgcacccagtaaggcagcggtatcatcaacaggcttacccgtcttactgtcgggaattcgcgttggccgattcattaatgcagctggcacgacaggtttcctctagatttcagtgcaatttatctcttcaaatgtagcacctgaagtcagccccatacgatataagttgtaattctcatgttagtcatgccccgcgcccaccggaaggag…	Promoter with LacI repressor coding sequence
24	(3UTR1-RG-Boligo)t7t(N21-LA-Boligo)	TgatgggctgaagggtttaaGggctgctaacaaagcccgaaaggaagctgagttggctgctgccaccgctgagcaataactagcataaccccttggggcctctaaacgggtcttgaggggttttttgctgaaaggaggaactatatccggatatcccgcaagaggcccggcagtaccggcataaccaagcctatgcctacagcatccagggtgacggtgccTTccctcgactcacacttgGG	Terminator
25	(3UTR1-RG-Boligo)t7t(LK3-LA-Boligo)	TgatgggctgaagggtttaaGggctgctaacaaagcccgaaaggaagctgagttggctgctgccaccgctgagcaataactagcataaccccttggggcctctaaacgggtcttgaggggttttttgctgaaaggaggaactatatccggatatcccgcaagaggcccggcagtaccggcataaccaagcctatgcctacagcatccagggtgacggtgccTcaggctcgtcttcttcaggG	Terminator
26	(LK3-RG-Boligo)LacI(LacI-LA-Boligo)	TcaggctcgtcttcttcaggGgaaactacccataatacaagaaaagcccgtcacgggcttctcagggcgttttatggcgggtctgctatgtggtgctatctgactttttgctgttcagcagttcctgccctctgattttccagtctgaccacttcggattatcccgtgacaggtcattcagactggctaatgcacccagtaaggcagcggtatcatcaacaggcttacccgtcttactgtcgggaattcgcgttggccgattcattaatgcagctggcacgacaggtttcctctagatttcagtgcaatttatctcttcaaatgtagcacctgaagtcagccccatacgatataagttgtaattctcatgttagtcatgccccgcgcccaccggaagga…	LacI repressor expression cassette
27	(RBS1-RG-Boligo)LacI(SRBS4-LA-Boligo)	Tagaaataattttgtttaactttaagaaggagatatacatatgaattatcagaacgacgatttacgcatcaaagaaatcaaagagttacttcctcctgtcgcattgctggaaaaattccccgctactgaaaatgccgcgaatacggttgcccatgcccgaaaagcgatccataagatcctgaaaggtaatgatgatcgcctgttggttgtgattggcccatgctcaattcatgatcctgtcgcggcaaaagagtatgccactcgcttgctggcgctgcgtgaagagctgaaagatgagctggaaatcgtaatgcgcgtctattttgaaaagccgcgtaccacggtgggctggaaagggctgattaacgatccgcatatggataatagcttccagatcaa…	Coding sequence
28	(RBS1-RG-Boligo)tyrA mutant(SRBS4-LA-Boligo)	tagaaataattttgtttaactttaagaaggagatatacatatggttgctgaattgaccgcattacgcgatcaaattgatgaagtcgataaagcgctgctgaatttattagcgaagcgtctggaactggttgctgaagtgggcgaggtgaaaagccgctttggactgcctatttatgttccggagcgcgaggcatctattttggcctcgcgtcgtgcagaggcggaagctctgggtgtaccgccagatctgattgaggatgttttgcgtcgggtgatgcgtgaatcttactccagtgaaaacgacaaaggatttaaaacactttgtccgtcactgcgtccggtggttatcgtcggcggtggcggtcagatgggacgcctgttcgagaagatgctgaccct…	Coding sequence
29	(SRBS4-RG-Boligo)tyrA mutant(3UTR1-LA-Boligo)	TaaattaattgttcttttttcaggtgaaggttcccatGgttgctgaattgaccgcattacgcgatcaaattgatgaagtcgataaagcgctgctgaatttattagcgaagcgtctggaactggttgctgaagtgggcgaggtgaaaagccgctttggactgcctatttatgttccggagcgcgaggcatctattttggcctcgcgtcgtgcagaggcggaagctctgggtgtaccgccagatctgattgaggatgttttgcgtcgggtgatgcgtgaatcttactccagtgaaaacgacaaaggatttaaaacactttgtccgtcactgcgtccggtggttatcgtcggcggtggcggtcagatgggacgcctgttcgagaagatgctgaccctctcgg…	Coding sequence
30	(SRBS4-RG-Boligo)aroG mutant(3UTR1-LA-Boligo)	TaaattaattgttcttttttcaggtgaaggttcccatGaattatcagaacgacgatttacgcatcaaagaaatcaaagagttacttcctcctgtcgcattgctggaaaaattccccgctactgaaaatgccgcgaatacggttgcccatgcccgaaaagcgatccataagatcctgaaaggtaatgatgatcgcctgttggttgtgattggcccatgctcaattcatgatcctgtcgcggcaaaagagtatgccactcgcttgctggcgctgcgtgaagagctgaaagatgagctggaaatcgtaatgcgcgtctattttgaaaagccgcgtaccacggtgggctggaaagggctgattaacgatccgcatatggataatagcttccagatcaacgacg…	Coding sequence
31	(N23-RG-Boligo)pthrC3(RBS1-LA-Boligo)	TtcaaacagaaaggccatggGagcttttcattctgactgcaacgggcaatatgtctctgtgtggattaaaaaaagagtgtctgatagcagcttctgaactggttacctgccgtgagtaaattaaaattttattgacttaggtcactaaatactttaaccaatataggcatagcgcacagacagataaaaattacagagtacacaacatccatgaaacgcattagcaccaccattaccaccaccatcaccattaccacaggtaacggtgcgggctgacgcgtacaggaaacacagaaaaaagcccgcacctgacagtgcgggctttttttttcgaccaaaggtaacgaggtaacaacctagaaataattttgtttaactttaagaaggagatatacatatg	Promoter
32	(N22-RG-Boligo)pAC(RBS1-LA-Boligo)	TtcacacaacatagccacggGtgttcagctactgacggggtggtgcgtaacggcaaaagcaccgccggacatcagcgctagcggagtgtatactggcttactatgttggcactgatgagggtgtcagtgaagtgcttcatgtggcaggagaaaaaaggctgcaccggtgcgtcagcagaatatgtgatacaggatatattccgcttcctcgctcactgactcgctacgctcggtcgttcgactgcggcgagcggaaatggcttacgaacggggcggagatttcctggaagatgccaggaagatacttaacagggaagtgagagggccgcggcaaagccgtttttccataggctccgcccccctgacaagcatcacgaaatctgacgctcaaatcagtgg…	Replication origin-medium copy number
33	(SRBS2-RG-Boligo)tal(3UTR1-LA-Boligo)	TaaccgttcatttatcacaaaaggattgttcgatGACCCAGGTTGTTGAACGTCAGGCAGATCGTCTGAGCAGCCGTGAATATCTGGCACGTGTTGTTCGTAGCGCAGGTTGGGATGCAGGTCTGACCAGCTGTACCGATGAAGAAATTGTTCGTATGGGTGCAAGCGCACGTACCATTGAAGAATATCTGAAAAGCGATAAACCGATCTATGGTCTGACCCAGGGTTTTGGTCCGCTGGTTCTGTTTGATGCAGATAGCGAACTGGAACAGGGTGGTAGCCTGATTAGCCATCTGGGCACCGGTCAGGGTGCACCGCTGGCACCGGAAGTTAGCCGTCTGATTCTGTGGCTGCGTATTCAGAATATGCGTAAAGGTTATAGCGCAGTTAGTCCGGTTT…	Coding sequence
34	(SRBS4-RG-Boligo)aroG mutant(SRBS2-LA-Boligo)	TaaattaattgttcttttttcaggtgaaggttcccatGaattatcagaacgacgatttacgcatcaaagaaatcaaagagttacttcctcctgtcgcattgctggaaaaattccccgctactgaaaatgccgcgaatacggttgcccatgcccgaaaagcgatccataagatcctgaaaggtaatgatgatcgcctgttggttgtgattggcccatgctcaattcatgatcctgtcgcggcaaaagagtatgccactcgcttgctggcgctgcgtgaagagctgaaagatgagctggaaatcgtaatgcgcgtctattttgaaaagccgcgtaccacggtgggctggaaagggctgattaacgatccgcatatggataatagcttccagatcaacgacg…	Coding sequence
35	(SRBS4-RG-Boligo)tyrA mutant(SRBS2-LA-Boligo)	TaaattaattgttcttttttcaggtgaaggttcccatGgttgctgaattgaccgcattacgcgatcaaattgatgaagtcgataaagcgctgctgaatttattagcgaagcgtctggaactggttgctgaagtgggcgaggtgaaaagccgctttggactgcctatttatgttccggagcgcgaggcatctattttggcctcgcgtcgtgcagaggcggaagctctgggtgtaccgccagatctgattgaggatgttttgcgtcgggtgatgcgtgaatcttactccagtgaaaacgacaaaggatttaaaacactttgtccgtcactgcgtccggtggttatcgtcggcggtggcggtcagatgggacgcctgttcgagaagatgctgaccctctcgg…	Coding sequence
36	(SRBS2-RG-Boligo)aroG mutant(3UTR1-LA-Boligo)	TaaccgttcatttatcacaaaaggattgttcgatGaattatcagaacgacgatttacgcatcaaagaaatcaaagagttacttcctcctgtcgcattgctggaaaaattccccgctactgaaaatgccgcgaatacggttgcccatgcccgaaaagcgatccataagatcctgaaaggtaatgatgatcgcctgttggttgtgattggcccatgctcaattcatgatcctgtcgcggcaaaagagtatgccactcgcttgctggcgctgcgtgaagagctgaaagatgagctggaaatcgtaatgcgcgtctattttgaaaagccgcgtaccacggtgggctggaaagggctgattaacgatccgcatatggataatagcttccagatcaacgacggtc…	Coding sequence
37	(SRBS2-RG-Boligo)tyrA mutant(3UTR1-LA-Boligo)	TaaccgttcatttatcacaaaaggattgttcgatGgttgctgaattgaccgcattacgcgatcaaattgatgaagtcgataaagcgctgctgaatttattagcgaagcgtctggaactggttgctgaagtgggcgaggtgaaaagccgctttggactgcctatttatgttccggagcgcgaggcatctattttggcctcgcgtcgtgcagaggcggaagctctgggtgtaccgccagatctgattgaggatgttttgcgtcgggtgatgcgtgaatcttactccagtgaaaacgacaaaggatttaaaacactttgtccgtcactgcgtccggtggttatcgtcggcggtggcggtcagatgggacgcctgttcgagaagatgctgaccctctcgggtt…	Coding sequence
38	(RBS1-RG-Boligo)SeSam8_tal(SRBS4-LA-Boligo)	TagaaataattttgtttaactttaagaaggagatatacatatgACCCAGGTTGTTGAACGTCAGGCAGATCGTCTGAGCAGCCGTGAATATCTGGCACGTGTTGTTCGTAGCGCAGGTTGGGATGCAGGTCTGACCAGCTGTACCGATGAAGAAATTGTTCGTATGGGTGCAAGCGCACGTACCATTGAAGAATATCTGAAAAGCGATAAACCGATCTATGGTCTGACCCAGGGTTTTGGTCCGCTGGTTCTGTTTGATGCAGATAGCGAACTGGAACAGGGTGGTAGCCTGATTAGCCATCTGGGCACCGGTCAGGGTGCACCGCTGGCACCGGAAGTTAGCCGTCTGATTCTGTGGCTGCGTATTCAGAATATGCGTAAAGGTTATAGCGCAGTTAG…	Coding sequence
39	(SRBS4-RG-Boligo)SeSam8_tal(SRBS2-LA-Boligo)	TaaattaattgttcttttttcaggtgaaggttcccatGACCCAGGTTGTTGAACGTCAGGCAGATCGTCTGAGCAGCCGTGAATATCTGGCACGTGTTGTTCGTAGCGCAGGTTGGGATGCAGGTCTGACCAGCTGTACCGATGAAGAAATTGTTCGTATGGGTGCAAGCGCACGTACCATTGAAGAATATCTGAAAAGCGATAAACCGATCTATGGTCTGACCCAGGGTTTTGGTCCGCTGGTTCTGTTTGATGCAGATAGCGAACTGGAACAGGGTGGTAGCCTGATTAGCCATCTGGGCACCGGTCAGGGTGCACCGCTGGCACCGGAAGTTAGCCGTCTGATTCTGTGGCTGCGTATTCAGAATATGCGTAAAGGTTATAGCGCAGTTAGTCCGG…	Coding sequence
40	(SRBS2-RG-Boligo)SeSam8_tal(3UTR1-LA-Boligo)	TaaccgttcatttatcacaaaaggattgttcgatGACCCAGGTTGTTGAACGTCAGGCAGATCGTCTGAGCAGCCGTGAATATCTGGCACGTGTTGTTCGTAGCGCAGGTTGGGATGCAGGTCTGACCAGCTGTACCGATGAAGAAATTGTTCGTATGGGTGCAAGCGCACGTACCATTGAAGAATATCTGAAAAGCGATAAACCGATCTATGGTCTGACCCAGGGTTTTGGTCCGCTGGTTCTGTTTGATGCAGATAGCGAACTGGAACAGGGTGGTAGCCTGATTAGCCATCTGGGCACCGGTCAGGGTGCACCGCTGGCACCGGAAGTTAGCCGTCTGATTCTGTGGCTGCGTATTCAGAATATGCGTAAAGGTTATAGCGCAGTTAGTCCGGTTT…	Coding sequence
41	(RBS1-RG-Boligo)ppsA(SRBS4-LA-Boligo)	tagaaataattttgtttaactttaagaaggagatatacatatgtccaacaatggctcgtcaccgctggtgctttggtataaccaactcggcatgaatgatgtagacagggttgggggcaaaaatgcctccctgggtgaaatgattactaatctttccggaatgggtgtttccgttccgaatggtttcgccacaaccgccgacgcgtttaaccagtttctggaccaaagcggcgtaaaccagcgcatttatgaactgctggataaaacggatattgacgatgttactcagcttgcgaaagcgggcgcgcaaatccgccagtggattatcgacactcccttccagcctgagctggaaaacgccatccgcgaagcctatgcacagctttccgccgatgacga…	Coding sequence
42	(RBS1-RG-Boligo)tktA(SRBS4-LA-Boligo)	tagaaataattttgtttaactttaagaaggagatatacatatgtcctcacgtaaagagcttgccaatgctattcgtgcgctgagcatggacgcagtacagaaagccaaatccggtcacccgggtgcccctatgggtatggctgacattgccgaagtcctgtggcgtgatttcctgaaacacaacccgcagaatccgtcctgggctgaccgtgaccgcttcgtgctgtccaacggccacggctccatgctgatctacagcctgctgcacctcaccggttacgatctgccgatggaagaactgaaaaacttccgtcagctgcactctaaaactccgggtcacccggaagtgggttacaccgctggtgtggaaaccaccaccggtccgctgggtcagggtat…	Coding sequence
43	(RBS1-RG-Boligo)aroE(SRBS4-LA-Boligo)	TaaccgttcatttatcacaaaaggattgttcgatGgaaacctatgctgtttttggtaatccgatagcccacagcaaatcgccattcattcatcagcaatttgctcagcaactgaatattgaacatccctatgggcgcgtgttggcacccatcaatgatttcatcaacacactgaacgctttctttagtgctggtggtaaaggtgcgaatgtgacggtgccttttaaagaagaggcttttgccagagcggatgagcttactgaacgggcagcgttggctggtgctgttaataccctcatgcggttagaagatggacgcctgctgggtgacaataccgatggtgtaggcttgttaagcgatctggaacgtctgtcttttatccgccctggtttacgtattc…	Coding sequence
44	(SRBS4-RG-Boligo)ppsA(SRBS2-LA-Boligo)	TaaattaattgttcttttttcaggtgaaggttcccatGtccaacaatggctcgtcaccgctggtgctttggtataaccaactcggcatgaatgatgtagacagggttgggggcaaaaatgcctccctgggtgaaatgattactaatctttccggaatgggtgtttccgttccgaatggtttcgccacaaccgccgacgcgtttaaccagtttctggaccaaagcggcgtaaaccagcgcatttatgaactgctggataaaacggatattgacgatgttactcagcttgcgaaagcgggcgcgcaaatccgccagtggattatcgacactcccttccagcctgagctggaaaacgccatccgcgaagcctatgcacagctttccgccgatgacgaaaacg…	Coding sequence
45	(SRBS4-RG-Boligo)tktA(SRBS2-LA-Boligo)	TaaattaattgttcttttttcaggtgaaggttcccatGtcctcacgtaaagagcttgccaatgctattcgtgcgctgagcatggacgcagtacagaaagccaaatccggtcacccgggtgcccctatgggtatggctgacattgccgaagtcctgtggcgtgatttcctgaaacacaacccgcagaatccgtcctgggctgaccgtgaccgcttcgtgctgtccaacggccacggctccatgctgatctacagcctgctgcacctcaccggttacgatctgccgatggaagaactgaaaaacttccgtcagctgcactctaaaactccgggtcacccggaagtgggttacaccgctggtgtggaaaccaccaccggtccgctgggtcagggtattgcca…	Coding sequence
46	(SRBS4-RG-Boligo)aroE(SRBS2-LA-Boligo)	TaaattaattgttcttttttcaggtgaaggttcccatGgaaacctatgctgtttttggtaatccgatagcccacagcaaatcgccattcattcatcagcaatttgctcagcaactgaatattgaacatccctatgggcgcgtgttggcacccatcaatgatttcatcaacacactgaacgctttctttagtgctggtggtaaaggtgcgaatgtgacggtgccttttaaagaagaggcttttgccagagcggatgagcttactgaacgggcagcgttggctggtgctgttaataccctcatgcggttagaagatggacgcctgctgggtgacaataccgatggtgtaggcttgttaagcgatctggaacgtctgtcttttatccgccctggtttacgta…	Coding sequence
47	(SRBS2-RG-Boligo)ppsA(3UTR1-LA-Boligo)	TaaccgttcatttatcacaaaaggattgttcgatGtccaacaatggctcgtcaccgctggtgctttggtataaccaactcggcatgaatgatgtagacagggttgggggcaaaaatgcctccctgggtgaaatgattactaatctttccggaatgggtgtttccgttccgaatggtttcgccacaaccgccgacgcgtttaaccagtttctggaccaaagcggcgtaaaccagcgcatttatgaactgctggataaaacggatattgacgatgttactcagcttgcgaaagcgggcgcgcaaatccgccagtggattatcgacactcccttccagcctgagctggaaaacgccatccgcgaagcctatgcacagctttccgccgatgacgaaaacgcct…	Coding sequence
48	(SRBS2-RG-Boligo)tktA(3UTR1-LA-Boligo)	TaaccgttcatttatcacaaaaggattgttcgatGtcctcacgtaaagagcttgccaatgctattcgtgcgctgagcatggacgcagtacagaaagccaaatccggtcacccgggtgcccctatgggtatggctgacattgccgaagtcctgtggcgtgatttcctgaaacacaacccgcagaatccgtcctgggctgaccgtgaccgcttcgtgctgtccaacggccacggctccatgctgatctacagcctgctgcacctcaccggttacgatctgccgatggaagaactgaaaaacttccgtcagctgcactctaaaactccgggtcacccggaagtgggttacaccgctggtgtggaaaccaccaccggtccgctgggtcagggtattgccaacg…	Coding sequence
49	(SRBS2-RG-Boligo)aroE(3UTR1-LA-Boligo)	TaaccgttcatttatcacaaaaggattgttcgatGgaaacctatgctgtttttggtaatccgatagcccacagcaaatcgccattcattcatcagcaatttgctcagcaactgaatattgaacatccctatgggcgcgtgttggcacccatcaatgatttcatcaacacactgaacgctttctttagtgctggtggtaaaggtgcgaatgtgacggtgccttttaaagaagaggcttttgccagagcggatgagcttactgaacgggcagcgttggctggtgctgttaataccctcatgcggttagaagatggacgcctgctgggtgacaataccgatggtgtaggcttgttaagcgatctggaacgtctgtcttttatccgccctggtttacgtattc…	Coding sequence
50	(N36-RG-Boligo)SpecR(ICeuI-LA-Boligo)	TactaagggcgaatgtacagGtcgacctgcagaagcttagatctattaccctgttatccctactcgagttcatgtgcagctccatcagcaaaaggggatgataagtttatcaccaccgactatttgcaacagtgccgttgatcgtgctatgatcgactgatgtcatcagcggtggagtgcaatgtcatgagggaagcggtgatcgccgaagtatcgactcaactatcagaggtagttggcgtcatcgagcgccatctcgaaccgacgttgctggccgtacatttgtacggctccgcagtggatggcggcctgaagccacacagtgatattgatttgctggttacggtgaccgtaaggcttgatgaaacaacgcggcgagctttgatcaacgaccttttg…	Antibiotic resistence gene expression cassette (spectinomycin)
51	(N36-RA-Boligo)SpecR-flipped(ICeuI-LG-Boligo)	TactaagggcgaatgtacagAcgttaagggattttggtcatgagattatcaaaaaggatcttcacctagatcctttacgcgttcgcggaacttcggaataggaacttcatgagctcagccaatcgactggcgagcggcatcttatttgccgactaccttggtgatctcgcctttcacgtagtggacaaattcttccaactgatctgcgcgcgaggccaagcgatcttcttcttgtccaagataagcctgtctagcttcaagtatgacgggctgatactgggccggcaggcgctccattgcccagtcggcagcgacatccttcggcgcgattttgccggttactgcgctgtaccaaatgcgggacaacgtaagcactacatttcgctcatcgccagccca…	Antibiotic resistence gene expression cassette (spectinomycin)
52	(N36-LG-Boligo)SpecR(ICeuI-LA-Boligo)	TctgtacattcgcccttagtGtcgacctgcagaagcttagatctattaccctgttatccctactcgagttcatgtgcagctccatcagcaaaaggggatgataagtttatcaccaccgactatttgcaacagtgccgttgatcgtgctatgatcgactgatgtcatcagcggtggagtgcaatgtcatgagggaagcggtgatcgccgaagtatcgactcaactatcagaggtagttggcgtcatcgagcgccatctcgaaccgacgttgctggccgtacatttgtacggctccgcagtggatggcggcctgaagccacacagtgatattgatttgctggttacggtgaccgtaaggcttgatgaaacaacgcggcgagctttgatcaacgaccttttg…	Antibiotic resistence gene expression cassette (spectinomycin)
53	(N36-RA-Boligo)SpecR-flipped(ICeuI-RG-Boligo)	TctgtacattcgcccttagtAcgttaagggattttggtcatgagattatcaaaaaggatcttcacctagatcctttacgcgttcgcggaacttcggaataggaacttcatgagctcagccaatcgactggcgagcggcatcttatttgccgactaccttggtgatctcgcctttcacgtagtggacaaattcttccaactgatctgcgcgcgaggccaagcgatcttcttcttgtccaagataagcctgtctagcttcaagtatgacgggctgatactgggccggcaggcgctccattgcccagtcggcagcgacatccttcggcgcgattttgccggttactgcgctgtaccaaatgcgggacaacgtaagcactacatttcgctcatcgccagccca…	Antibiotic resistence gene expression cassette (spectinomycin)
54	(ICeuI-RG-Boligo)pMB1(N22-RA-Boligo)	TaactataacggtcctaaggtagcgaaGagttttcgttccactgagcgtcagaccccgtagaaaagatcaaaggatcttcttgagatcctttttttctgcgcgtaatctgctgcttgcaaacaaaaaaaccaccgctaccagcggtggtttgtttgccggatcaagagctaccaactctttttccgaaggtaactggcttcagcagagcgcagataccaaatactgtccttctagtgtagccgtagttaggccaccacttcaagaactctgtagcaccgcctacatacctcgctctgctaatcctgttaccagtggctgctgccagtggcgataagtcgtgtcttaccgggttggactcaagacgatagttaccggataaggcgcagcggtcgggctga…	Replication origin-medium copy number
55	(ICeuI-LA-Boligo)pMB1-flipped(N22-LG-Boligo)	TaactataacggtcctaaggtagcgaaAggatccagcatatgcggtgtgaaataccgcacagatgcgtaaggagaaaataccgcatcaggcgctcttccgcttcctcgctcactgactcgctgcgctcggtcgttcggctgcggcgagcggtatcagctcactcaaaggcggtaatacggttatccacagaatcaggggataacgcaggaaagaacatgtgagcaaaaggccagcaaaaggccaggaaccgtaaaaaggccgcgttgctggcgtttttccataggctccgcccccctgacgagcatcacaaaaatcgacgctcaagtcagaggtggcgaaacccgacaggactataaagataccaggcgtttccccctggaagctccctcgtgcgctct…	Replication origin-medium copy number
56	(ICeuI-LG-Boligo)pMB1(N22-LA-Boligo)	TttcgctaccttaggaccgttatagttGagttttcgttccactgagcgtcagaccccgtagaaaagatcaaaggatcttcttgagatcctttttttctgcgcgtaatctgctgcttgcaaacaaaaaaaccaccgctaccagcggtggtttgtttgccggatcaagagctaccaactctttttccgaaggtaactggcttcagcagagcgcagataccaaatactgtccttctagtgtagccgtagttaggccaccacttcaagaactctgtagcaccgcctacatacctcgctctgctaatcctgttaccagtggctgctgccagtggcgataagtcgtgtcttaccgggttggactcaagacgatagttaccggataaggcgcagcggtcgggctga…	Replication origin-medium copy number
57	(ICeuI-RA-Boligo)pMB1-flipped(N22-RG-Boligo)	TttcgctaccttaggaccgttatagttAggatccagcatatgcggtgtgaaataccgcacagatgcgtaaggagaaaataccgcatcaggcgctcttccgcttcctcgctcactgactcgctgcgctcggtcgttcggctgcggcgagcggtatcagctcactcaaaggcggtaatacggttatccacagaatcaggggataacgcaggaaagaacatgtgagcaaaaggccagcaaaaggccaggaaccgtaaaaaggccgcgttgctggcgtttttccataggctccgcccccctgacgagcatcacaaaaatcgacgctcaagtcagaggtggcgaaacccgacaggactataaagataccaggcgtttccccctggaagctccctcgtgcgctct…	Replication origin-medium copy number
58	(N22-RG-Boligo)P-gfp-T(N36-LA-Boligo)	TtcacacaacatagccacggGagcttttcattctgactgcaacgggcaatatgtctctgtgtggattaaaaaaagagtgtctgatagcagcttctgaactggttacctgccgtgagtaaattaaaattttattgacttaggtcactaaatactttaaccaatataggcatagcgcacagacagataaaaattacagagtacacaacatccatgaaacgcattagcaccaccattaccaccaccatcaccattaccacaggtaacggtgcgggctgacgcgtacaggaaacacagaaaaaagcccgcacctgacagtgcgggctttttttttcgaccaaaggtaacgaggtaacaacctagaaataattttgtttaactttaagaaggagatatacatat…	GFP expression cassette in E. coli
59	(N22-LG-Boligo)P-gfp-T(N36-LA-Boligo)	TtcacacaacatagccacggGagcttttcattctgactgcaacgggcaatatgtctctgtgtggattaaaaaaagagtgtctgatagcagcttctgaactggttacctgccgtgagtaaattaaaattttattgacttaggtcactaaatactttaaccaatataggcatagcgcacagacagataaaaattacagagtacacaacatccatgaaacgcattagcaccaccattaccaccaccatcaccattaccacaggtaacggtgcgggctgacgcgtacaggaaacacagaaaaaagcccgcacctgacagtgcgggctttttttttcgaccaaaggtaacgaggtaacaacctagaaataattttgtttaactttaagaaggagatatacatat…	GFP expression cassette in E. coli
60	(REC1-RG-Boligo)UPS(N32-LA-Boligo)	TgcggccgcggcgcgcccaatatgtaccctgcaggGttgatcctgccagcaatattgataccggcaccgcgtatctggcgatgctgaacaatgtttatctcggcggaattgataacccaacatcgcggcgttatgccgtcatcaccgcctataacggcggcgcaggcagcgtgctgcgagtcttttcgaatgataagattcaggctgccaatattattaacaccatgacgccgggcgatgtttatcagacgctgacgacccgccatccctctgcggaatctcgccgttatctttataaagtgaataccgcgcaaaaatcctaccgccgccgataattccattaaccgcccctgacgatgctcaggggcaaaaatgttatccacatcacaatttcgtttt…	Upstream homologous sequence
61	(N32-RG-Boligo)TEFp(5UTR-LA-Boligo)	TgtcccatcacagcttacaaGatagcttcaaaatgtttctactccttttttactcttccagattttctcggactccgcgcatcgccgtaccacttcaaaacacccaagcacagcatactaaatttcccctctttcttcctctagggtgtcgttaattacccgtactaaaggtttggaaaagaaaaaagagaccgcctcgtttctttttcttcgtcgaaaaaggcaataaaaatttttatcacgtttctttttcttgaaaattttttttttgatttttttctctttcgatgacctcccattgatatttaagttaataaacggtcttcaatttctcaagtttcagtttcatttttcttgttctattacaactttttttacttcttgctcattagaaagaaa…	Promoter
62	(5UTR-RG-Boligo)eYFP(5UTR-LA-Boligo)	tagcaatctaatctaagttttctagaaaaATGGTGAGCAAGGGCGAGGAGCTGTTCACCGGGGTGGTGCCCATCCTGGTCGAGCTGGACGGCGACGTAAACGGCCACAAGTTCAGCGTGTCCGGCGAGGGCGAGGGCGATGCCACCTACGGCAAGCTGACCCTGAAGTTCATCTGCACCACCGGCAAGCTGCCCGTGCCCTGGCCCACCCTCGTGACCACCTTCGGCTACGGCCTGCAGTGCTTCGCCCGCTACCCCGACCACATGAAGCAGCACGACTTCTTCAAGTCCGCCATGCCCGAAGGCTACGTCCAGGAGCGCACCATCTTCTTCAAGGACGACGGCAACTACAAGACCCGCGCCGAGGTGAAGTTCGAGGGCGACACCCTGGTGAACCGCA…	Coding sequence
63	(REC1-RG-Boligo)eYFP(3UTR2-LA-Boligo)	TAAcatcatcatcaccatcactaaaagcttatcgataccgtcgacctcgagtcatgtaattagttatgtcacgcttacattcacgccctccccccacatccgctctaaccgaaaaggaaggagttagacaacctgaagtctaggtccctatttatttttttatagttatgttagtattaagaacgttatttatatttcaaatttttcttttttttctgtacagacgcgtgtacgcatgtaacattatactgaaaaccttgcttgagaaggttttgggacgctcgaaggctttaatttgcTtccctcgactcacacttggG	Terminator
64	(N21-RG-Boligo)DWS(REC2-LA-Boligo)	TtccctcgactcacacttggGttacgcaaagaaaaacgggtcgccagaaggtgacccgttttttttattcttacttcaacacataaccgtacaaccgtttcacgccatccgcatcggtttcgctataaacaccttgcagctccggcgaaaatcccggcaacaaattcaccccttcttccagtgcaaggaaataacgttgaaccgccccaccccagacttccccgggtaccacgcaaagcacgccaggtggataaggcaacgccccttctgccgcaattcgcccttcggcatcacgaatccgcaccaactccacgtcaccgcgaatataagcgctatgcgcatcctgggggttcatcaccactgacgggaaactctgctggcggaacatcgctttttgta…	Downstream homologous sequence
65	(REC3-RG-Boligo)4cl(SRBS4-LA-Boligo)	TcccaattaaaggaggaaggatccATGGGCGACTGCGTTGCCCCTAAAGAGGATCTTATATTCAGGTCAAAGTTGCCTGATATTTACATCCCCAAACATCTTCCATTACACACTTATTGCTTCGAGAATATCAGTAAAGTGGGAGATAAATCCTGCTTGATTAATGGTGCGACTGGGGAGACGTTTACCTATTCTCAGGTAGAGCTATTGAGTCGTAAAGTAGCCTCTGGACTTAATAAACTAGGCATCCAGCAAGGGGACACTATAATGCTACTATTACCCAACAGTCCGGAGTACTTCTTCGCATTCTTAGGCGCCAGTTATAGGGGTGCGATTAGCACGATGGCAAATCCATTTTTTACGTCCGCTGAAGTAATTAAGCAACTTAAGGCATCACAG…	Coding sequence
66	(SRBS4-RG-Boligo)chi(SRBS2-LA-Boligo)	TaaattaattgttcttttttcaggtgaaggttcccatGGCGGCAAGTATTACAGCGATAACAGTCGAAAATTTGGAATATCCGGCTGTCGTAACCTCACCAGTCACGGGTAAGTCCTACTTCTTGGGCGGTGCCGGTGAGAGAGGTCTAACGATAGAGGGCAATTTTATTAAGTTCACGGCCATTGGGGTATACCTAGAAGACATAGCAGTCGCAAGTTTGGCTGCAAAGTGGAAGGGGAAAAGTTCCGAGGAATTGCTAGAAACCCTGGACTTTTACAGGGATATAATTTCTGGACCATTTGAAAAGCTTATCAGGGGCAGCAAGATTCGTGAATTGTCTGGACCGGAGTATTCTAGGAAGGTAATGGAGAACTGTGTCGCTCACCTAAAATCCGTGG…	Coding sequence
67	(SRBS2-RG-Boligo)chs(REC4-LA-Boligo)	TaaccgttcatttatcacaaaaggattgttcgatGGTGACCGTAGAGGAGTATAGAAAAGCACAGAGGGCTGAGGGTCCGGCTACTGTTATGGCTATAGGCACCGCTACACCGACGAATTGTGTAGATCAGTCAACGTACCCCGATTATTATTTCAGAATAACCAACTCCGAGCATAAAACCGACCTAAAGGAGAAGTTCAAAAGAATGTGTGAGAAGAGCATGATCAAAAAGAGGTACATGCATTTGACCGAGGAAATCCTGAAAGAGAACCCTTCCATGTGCGAATATATGGCGCCCTCACTTGATGCCAGACAAGATATTGTTGTAGTCGAAGTCCCCAAGTTAGGAAAGGAAGCAGCGCAGAAGGCAATAAAGGAATGGGGACAGCCGAAATCTA…	Coding sequence
68	(RBS1-RG-Boligo)G1(Shistag-LA-Boligo)	TagaaataattttgtttaactttaagaaggagatatacatatgCGTCGTACGACAGGACGCGCTATCGCGATGGCCATGCTTTTAGCCCTGGGACAGCACGCCTGGGCTGCGGCCTGCCCAGGCTGGGCTGAAGGTACAGCATATAAGGTTGGGGATGTTGTTTCCTACAATAACGCGAATTACACTGCACTTGTCGCGCATACAGCCTACGTTGGCGCCAACTGGAATCCGGCGGCAAGTCCTACGTTATGGACGCCGGGGGGTTCATGTGCTGGGGGCGATCCAACTCCTCCCACTCCTCCAAATCCGCCCACACCCCCCAGCCCTCCCCCTGGGAATACTGTCCCATTTGCAAAACATGCGCTTGTTGGATATTGGCACAACTTCGCCAATCCTTC…	Coding sequence
69	(RBS1-RG-Boligo)G2(Shistag-LA-Boligo)	Tagaaataattttgtttaactttaagaaggagatatacatatgtcagagttgagagccttcagtgccccagggaaagcgttactagctggtggatatttagttttagatacaaaatatgaagcatttgtagtcggattatcggcaagaatgcatgctgtagcccatccttacggttcattgcaagggtctgataagtttgaagtgcgtgtgaaaagtaaacaatttaaagatggggagtggctgtaccatataagtcctaaaagtggcttcattcctgtttcgataggcggatctaagaaccctttcattgaaaaagttatcgctaacgtatttagctactttaaacctaacatggacgactactgcaatagaaacttgttcgttattgatattttctc…	Coding sequence
