# Supplementary material for: A standard for near-scarless plasmid construction using reusable DNA parts
Source: Nat Commun. 2019 Jul 23;10:3294. doi: 10.1038/s41467-019-11263-0 (PMC6650416; doi:10.1038/s41467-019-11263-0)
Supplement: Supplementary file 10 — Supplementary Data 9 [file 41467_2019_11263_MOESM10_ESM.xlsx]

## Sheet: Supplementary Data 9
Supplementary Data 9 List of construction information of 436 plasmids under GTS
Number	Plasmid name	Backbone	Fragment number in assembly	Microbe host	Biological function	Plasmid size (Kbp)	Length of Fragment 1 (LF1)	LF2	LF3	LF4	LF5	LF6	LF7	Barcode 1	Barcode 2	Barcode 3	Barcode 4	Barcode 5	Barcode 6	Barcode 7	Correct colony number	Colony tested number	Assembly efficiency	Correct sequenced plasmid number	Sequenced plasmid number	Accuracy of sequencing	Description of failed sequencing	Accuracy of assembly
P1	(N21)aadA(N22)pMB1(pJ23119)gRNA-nupG(N23)nupG-HF0.5(fiveUTR)TP1 operon(threeUTR)nupG-HT0.5	(threeUTR)nupG-HT0.5(N21)aadA(N22)pMB1(pJ23119)gRNA-nupG(N23)nupG-HF0.5(fiveUTR)	2	Escherichia coli	Genome editing	7.406	4.182	3.192						5UTR	3UTR2						2	3	66.6667	2	2	100		66.6667
P2	(N21)aadA(N22)pMB1(pJ23119)gRNA-nupG(N23)nupG-HF1.5(fiveUTR)TP1 operon(three)nupG-HT1.5	(threeUTR)nupG-HT1.5(N21)aadA(N22)pMB1(pJ23119)gRNA-nupG(N23)nupG-HF1.5(fiveUTR)	2	Escherichia coli	Genome editing	9.5	4.182	5.259						5UTR	3UTR2						3	3	100	2	2	100		100
P3	(N21)aadA(N22)pmb1(N23)lacIT7(RBS1)chi(histagstop)t7t	(histagstop)t7t(N21)aadA(N22)pmb1(N23)lacIT7(RBS1)	2	Escherichia coli	Protein expression	4.67	3.939	0.669						RBS1	Shistag						1	1	100	1	1	100		100
P4	(N21)aadA(N22)pmb1(N23)lacIT7(RBS1)chs(histagstop)t7t	(histagstop)t7t(N21)aadA(N22)pmb1(N23)lacIT7(RBS1)	2	Escherichia coli	Protein expression	5.171	3.939	1.164						RBS1	Shistag						1	1	100	1	1	100		100
P5	(N21)aadA(N22)pmb1(N23)lacIT7(RBS1)4cl(histagstop)t7t	(histagstop)t7t(N21)aadA(N22)pmb1(N23)lacIT7(RBS1)	2	Escherichia coli	Protein expression	5.636	3.939	1.629						RBS1	Shistag						1	1	100	1	1	100		100
P6	(N21)aadA(N22)pMB1(N23)lacIT7(RBS1)pdodh(histagstop)t7t	(histagstop)t7t(N21)aadA(N22)pmb1(N23)lacIT7(RBS1)	2	Escherichia coli	Protein expression	4.766	3.939	0.759						RBS1	Shistag						1	1	100	1	1	100		100
P7	(N21)aadA(N22)pMB1(N23)lacIT7(RBS1)cpsadh(histagstop)t7t	(histagstop)t7t(N21)aadA(N22)pmb1(N23)lacIT7(RBS1)	2	Escherichia coli	Protein expression	5.012	3.939	1.005						RBS1	Shistag						1	1	100	1	1	100		100
P8	(N21)aadA(N22)pMB1(N23)lacIT7(RBS1)amilGFP(histagstop)t7t	(histagstop)t7t(N21)aadA(N22)pmb1(N23)lacIT7(RBS1)	2	Escherichia coli	Protein expression	4.697	3.939	0.69						RBS1	Shistag						1	1	100	1	1	100		100
P9	(N21)aadA(N22)pmb1(N23)lacIT7(RBS1)Chitinase cv2935(histagstop)t7t	(histagstop)t7t(N21)aadA(N22)pmb1(N23)lacIT7(RBS1)	2	Escherichia coli	Protein expression	5.321	3.939	1.314						RBS1	Shistag						1	1	100	1	1	100		100
P10	(N21)aadA(N22)pmb1(N23)lacIT7(RBS1)CelN20(LK3)chiA(histagstop)t7t	(histagstop)t7t(N21)aadA(N22)pmb1(N23)lacIT7(RBS1)	2	Escherichia coli	Protein expression	6.776	3.939	2.668						RBS1	Shistag						1	1	100	1	1	100		100
P11	(N21)aadA(N22)pmb1(N23)lacIT7(RBS1)CelN20(LK3)CA_C1556(histagstop)t7t	(histagstop)t7t(N21)aadA(N22)pmb1(N23)lacIT7(RBS1)	2	Escherichia coli	Protein expression	5.426	3.939	1.338						RBS1	Shistag						1	1	100	1	1	100		100
P12	APLT_(RBS1)NAD+biosensor(N31)	(N31)t7t(N21)aadA(N22)pmb1(N23)lacIT7(RBS1)	2	Escherichia coli	Protein expression	5.766	3.938	1.761						RBS1	3UTR1						6	6	100	1	1	100		100
P13	pYUT_(5UTR)FAKS-Cutinase(3UTR)	(threeUTR)pUC-Amp-YPRC15-URA(fiveUTR)	2	Saccharomyces cerevisiae	Protein expression	6.885	5.959	0.867						5UTR	3UTR2						3	3	100	1	2	50	One mutation inside of CDS	50
P14	pD1214_(fiveUTR7)AK-LK3-cpsadh(threeUTR7)	(threeUTR7)pD1214(fiveUTR7)	2	Saccharomyces cerevisiae	Protein expression	6.275	5.026	1.2						5UTR7	3UTR7						2	6	33.3333	1	1	100		33.3333
P15	pD1214_(fiveUTR7)AKS-LK3-cpsadh(threeUTR7)	(threeUTR7)pD1214(fiveUTR7)	2	Saccharomyces cerevisiae	Protein expression	6.287	5.026	1.212						5UTR7	3UTR7						6	6	100	1	1	100		100
P16	pD1214_(fiveUTR7)FAKS-cpsadh(threeUTR7)	(threeUTR7)pD1214(fiveUTR7)	2	Escherichia coli	Protein expression	6.32	5.026	0.867						5UTR7	3UTR7						5	6	83.3333	1	1	100		83.3333
P17	APLT_(RBS1)MDH1(Histagstop)	(histagstop)t7t(N21)aadA(N22)pmb1(N23)lacIT7(RBS1)	2	Escherichia coli	Protein expression	5.012	3.724	0.999						RBS1	Shistag						6	6	100	1	1	100		100
P18	APLT_(RBS1)MDH2(Histagstop)	(histagstop)t7t(N21)aadA(N22)pmb1(N23)lacIT7(RBS1)	2	Escherichia coli	Protein expression	5.141	3.724	1.128						RBS1	Shistag						6	6	100	1	1	100		100
P19	APLT_(RBS1)ODC1(Histagstop)	(histagstop)t7t(N21)aadA(N22)pmb1(N23)lacIT7(RBS1)	2	Escherichia coli	Protein expression	4.94	3.724	0.927						RBS1	Shistag						6	6	100	1	1	100		100
P20	APLT_(RBS1)NDT1(Histagstop)	(histagstop)t7t(N21)aadA(N22)pmb1(N23)lacIT7(RBS1)	2	Escherichia coli	Protein expression	5.129	3.724	1.116						RBS1	Shistag						6	6	100	1	1	100		100
P21	pYUT_(5UTR)cpsadh(3UTR)	(threeUTR)pUC-Amp-YPRC15-URA(fiveUTR)	2	Escherichia coli	Protein expression	7.073	5.959	1.005						5UTR	3UTR2						5	6	83.3333	1	1	100		83.3333
P22	APLT_(RBS1)cpsadh(N31)	(N31)t7t(N21)aadA(N22)pmb1(N23)lacIT7(RBS1)	2	Escherichia coli	Protein expression	5.008	3.724	1.005						RBS1	3UTR1						3	6	50	1	1	100		50
P23	APLT_(RBS1)BDHA(N31)	(N31)t7t(N21)aadA(N22)pmb1(N23)lacIT7(RBS1)	2	Escherichia coli	Protein expression	5.038	3.724	1.035						RBS1	3UTR1						4	6	66.6667	1	2	50	One insertion inside of CDS	33.3333
P24	pBE-S-(RBS8)pbp-phytase(histagstop2)	(histagstop2)pBE-S(RBS8)	2	Bacillus subtilis	Protein expression	6.937	5.734	1.155						RBS8	Shistag2						5	6	83.3333	1	1	100		83.3333
P25	pBE-S-(RBS8)cpsadh(histagstop2)	(histagstop2)pBE-S(RBS8)	2	Bacillus subtilis	Protein expression	6.79	5.734	1.005						RBS8	Shistag2						6	6	100	1	1	100		100
P26	pBE-S-(RBS8)pfODH(histagstop2)	(histagstop2)pBE-S(RBS8)	2	Bacillus subtilis	Protein expression	6.547	5.734	0.76						RBS8	Shistag2						5	6	83.3333	1	1	100		83.3333
P27	pBE-S-(RBS8)BDHA(histagstop2)	(histagstop2)pBE-S(RBS8)	2	Bacillus subtilis	Protein expression	6.82	5.734	1.035						RBS8	Shistag2						3	6	50	1	1	100		50
P28	pBE-S-(RBS8)BUDC(histagstop2)	(histagstop2)pBE-S(RBS8)	2	Bacillus subtilis	Protein expression	6.55	5.734	0.765						RBS8	Shistag2						5	6	83.3333	1	1	100		83.3333
P29	APLT_(RBS1)his-sfGFP(-15)(N31)	(N31)t7t(N21)aadA(N22)pmb1(N23)lacIT7(RBS1)	2	Escherichia coli	Protein expression	4.735	3.724	0.715						RBS1	3UTR1						3	3	100	1	1	100		100
P30	APLT_(RBS1)his-sfGFP(N31)	(N31)t7t(N21)aadA(N22)pmb1(N23)lacIT7(RBS1)	2	Escherichia coli	Protein expression	4.732	3.724	0.711						RBS1	3UTR1						3	3	100	1	1	100		100
P31	APLT_(RBS1)efGFP(N31)	(N31)t7t(N21)aadA(N22)pmb1(N23)lacIT7(RBS1)	2	Escherichia coli	Protein expression	4.714	3.724	0.711						RBS1	3UTR1						3	3	100	1	2	50	Two insertion inside of CDS	50
P32	APLT_(RBS1)PfODH(N31)	(N31)t7t(N21)aadA(N22)pmb1(N23)lacIT7(RBS1)	2	Escherichia coli	Protein expression	4.762	3.724	0.76						RBS1	3UTR1						3	3	100	1	1	100		100
P33	APLT_(RBS1)BUDC(N31)	(N31)t7t(N21)aadA(N22)pmb1(N23)lacIT7(RBS1)	2	Escherichia coli	Protein expression	4.768	3.724	0.765						RBS1	3UTR1						3	3	100	1	1	100		100
P34	(N21)PthrC(RBS1)pureGFP(N31)pheT(N23)aadA(N22)pmb1	(RBS1)pureGFP(N31)pheT(N23)aadA(N22)pmb1(N21)	2	Escherichia coli	Protein expression	3.124	2.99	0.171						RBS1	N21						2	2	100	1	1	100		100
P35	(N21)PthrC1(RBS1)pureGFP(N31)pheT(N23)aadA(N22)pmb1	(RBS1)pureGFP(N31)pheT(N23)aadA(N22)pmb1(N21)	2	Escherichia coli	Protein expression	4.147	2.99	1.19						RBS1	N21						2	2	100	1	1	100		100
P36	(N21)PthrC2(RBS1)pureGFP(N31)pheT(N23)aadA(N22)pmb1	(RBS1)pureGFP(N31)pheT(N23)aadA(N22)pmb1(N21)	2	Escherichia coli	Protein expression	4.3	2.99	1.3						RBS1	N21						2	2	100	1	1	100		100
P37	(N21)PthrC3(RBS1)pureGFP(N31)pheT(N23)aadA(N22)pmb1	(RBS1)pureGFP(N31)pheT(N23)aadA(N22)pmb1(N21)	2	Escherichia coli	Protein expression	3.291	2.99	0.399						RBS1	N21						2	2	100	1	1	100		100
P38	(N21)PthrC4(RBS1)pureGFP(N31)pheT(N23)aadA(N22)pmb1	(RBS1)pureGFP(N31)pheT(N23)aadA(N22)pmb1(N21)	2	Escherichia coli	Protein expression	3.207	2.99	0.315						RBS1	N21						2	2	100	1	1	100		100
P39	(N21)PthrC5(RBS1)pureGFP(N31)pheT(N23)aadA(N22)pmb1	(RBS1)pureGFP(N31)pheT(N23)aadA(N22)pmb1(N21)	2	Escherichia coli	Protein expression	3.225	2.99	0.333						RBS1	N21						2	2	100	1	1	100		100
P40	(N31)pheT(N23)aadA(N22)pmb1(N21)PthrC3(RBS1)dxs(N31)	(RBS1)pureGFP(N31)pheT(N23)aadA(N22)pmb1(N21)	2	Escherichia coli	Protein expression	4.48	2.58	1.9						RBS1	N21						2	2	100	1	1	100		100
P41	(N31)pheT(N23)aadA(N22)pmb1(N21)PthrC3(RBS1)ispG(N31)	(RBS1)pureGFP(N31)pheT(N23)aadA(N22)pmb1(N21)	2	Escherichia coli	Protein expression	3.78	2.58	1.2						RBS1	N21						2	2	100	1	1	100		100
P42	(N31)pheT(N23)aadA(N22)pmb1(N21)PthrC3_8(RBS1)dxs(N31)	(RBS1)pureGFP(N31)pheT(N23)aadA(N22)pmb1(N21)	2	Escherichia coli	Protein expression	4.48	2.58	1.9						RBS1	N21						2	2	100	1	1	100		100
P43	(N31)pheT(N23)aadA(N22)pmb1(N21)PthrC3_8(RBS1)ispG(N31)	(RBS1)pureGFP(N31)pheT(N23)aadA(N22)pmb1(N21)	2	Escherichia coli	Protein expression	3.78	2.58	1.2						RBS1	N21						1	2	50	1	1	100		50
P44	(N21)aadA(N22)pMB1(N23)lacIT7(RBS1)dxs(N31)t7t	(N31)t7t(N21)aadA(N22)pMB1(N23)lacIT7(RBS1)	2	Escherichia coli	Protein expression	4.5	2.6	1.9						RBS1	3UTR1						2	2	100	1	1	100		100
P45	(N21)aadA(N22)pMB1(N23)lacIT7(RBS1)ispG(N31)t7t	(N31)t7t(N21)aadA(N22)pMB1(N23)lacIT7(RBS1)	2	Escherichia coli	Protein expression	3.8	2.6	1.2						RBS1	3UTR1						2	2	100	1	1	100		100
P46	(N23)LacIt7(RBS1)atoB(RBS2stop)HMGS(RBS4stop)tHMGR(N31)t7T(N21)SPEC(N22)P5	(N22)P5(N23)LacIt7(RBS1)	2	Escherichia coli	Biosynthesis	8.7	4.2	4.5						RBS1	N22						6	6	100	1	1	100		100
P47	(N23)Plac(RBS1)atoB(RBS2stop)HMGS(RBS4stop)tHMGR(N31)t7T(N21)SPEC(N22)P5	(N22)P5(N23)pLac(RBS1)	2	Escherichia coli	Biosynthesis	7.1	4.2	2.9						RBS1	N22						4	5	80	1	1	100		80
P48	(N23)LacIT7(RBS1)EGR12(RBS2stop)EGR8(RBS4stop)MVD1(N31)t7T(N21)SPEC(N22)P5	(N22)P5(N23)LacIt7(RBS1)	2	Escherichia coli	Biosynthesis	8.5	4	4.5						RBS1	N22						6	6	100	1	1	100		100
P49	(N23)Plac(RBS1)EGR12(RBS2stop)EGR8(RBS4stop)MVD1(N31)t7T(N21)SPEC(N22)P5	(N22)P5(N23)pLac(RBS1)	2	Escherichia coli	Biosynthesis	8	4	2.9						RBS1	N22						5	6	83.3333	1	1	100		83.3333
P50	(3UTR)TCYC-URA-YPRC15 down-Amp-YPRC15 up-TEFp(5UTR)ATF1	(threeUTR)pUC-Amp-YPRC15-URA(fiveUTR)	2	Saccharomyces cerevisiae	Protein expression	7.59	5.959	1.57						5UTR	3UTR2						6	6	100	1	1	100		100
P51	(threeUTR)pUC-Amp-YPRC15-URA(fiveUTR)eYFP	(threeUTR)pUC-Amp-YPRC15-URA(fiveUTR)	2	Saccharomyces cerevisiae	Protein expression	6.73	5.959	0.72						5UTR	3UTR2						5	6	83.3333	1	2	50	One mutation inside of CDS	41.6667
P52	(N22)pUC(N23)PDC-HF(N32)GAL-AS(fiveUTR)18-2(threeUTR)ACT1(N21)his(RBS1)PDC-HT(N36)Amp	(N21)his(RBS1)PDC-HT(N36)Amp(N22)pUC(N23)PDC-HF(N32)	2	Saccharomyces cerevisiae	Gene regulation	5.26	5.23	0.04						N32	N21						2	6	33.3333	1	1	100		33.3333
P53	(N22)pUC(N23)PDC-HF(N32)GAL-AS(fiveUTR)18-3(threeUTR)ACT1(N21)his(RBS1)PDC-HT(N36)Amp	(N21)his(RBS1)PDC-HT(N36)Amp(N22)pUC(N23)PDC-HF(N32)	2	Saccharomyces cerevisiae	Gene regulation	5.26	5.23	0.04						N32	N21						2	6	33.3333	1	1	100		33.3333
P54	(N22)pUC(N23)PDC-HF(N32)GAL-AS(fiveUTR)18-4(threeUTR)ACT1(N21)his(RBS1)PDC-HT(N36)Amp	(N21)his(RBS1)PDC-HT(N36)Amp(N22)pUC(N23)PDC-HF(N32)	2	Saccharomyces cerevisiae	Gene regulation	5.26	5.23	0.04						N32	N21						2	6	33.3333	1	1	100		33.3333
P55	(N22)pUC(N23)PDC-HF(N32)GAL-AS(fiveUTR)18-5(threeUTR)ACT1(N21)his(RBS1)PDC-HT(N36)Amp	(N21)his(RBS1)PDC-HT(N36)Amp(N22)pUC(N23)PDC-HF(N32)	2	Saccharomyces cerevisiae	Gene regulation	5.26	5.23	0.04						N32	N21						1	2	50	1	1	100		50
P56	(N21)aadA(N22)pMB1(N23)lacIT7(RBS1)AL01(histagstop)T7t	(histagstop)T7t(N21)aadA(N22)pMB1(N23)lacIT7(RBS1)	2	Escherichia coli	Biosynthesis	5.59	1.64	4.01						RBS1	Shistag						3	3	100	1	2	50	One mutation inside of CDS	50
P57	(N21)aadA(N22)pMB1(N23)lacIT7(RBS1)LGDH(histagstop)T7t	(histagstop)T7t(N21)aadA(N22)pMB1(N23)lacIT7(RBS1)	2	Escherichia coli	Biosynthesis	4.97	1.02	4.01						RBS1	Shistag						3	3	100	1	1	100		100
P58	(N21)aadA(N22)pMB1(N23)lacIT7(RBS1)GGG_eGFP_histag(histagstop)t7t	(histagstop)t7t(N21)aadA(N22)repA/p5(N23)lacIT7(RBS1)	2	Escherichia coli	Protein expression	4.73	0.79	3.91						RBS1	Shistag						1	1	100	1	1	100		100
P59	(N21)aadA(N22)pMB1(N23)lacIT7(RBS1)histag_eGFP_GGG(histagstop)t7t	(histagstop)t7t(N21)aadA(N22)repA/p5(N23)lacIT7(RBS1)	2	Escherichia coli	Protein expression	4.73	0.79	3.91						RBS1	Shistag						1	1	100	1	1	100		100
P60	pYUT_(5UTR)eGFP(3UTR)	(threeUTR)pUC-Amp-YPRC15-URA(fiveUTR)	2	Saccharomyces cerevisiae	Protein expression	6.729	5.959	0.711						5UTR	3UTR2						2	2	100	1	1	100		100
P61	pYUT_(5UTR)iRed(3UTR)	(threeUTR)pUC-Amp-YPRC15-URA(fiveUTR)	2	Saccharomyces cerevisiae	Protein expression	6.963	5.959	0.945						5UTR	3UTR2						1	1	100	1	1	100		100
P62	pYUT_(5UTR)mkate2(3UTR)	(threeUTR)pUC-Amp-YPRC15-URA(fiveUTR)	2	Saccharomyces cerevisiae	Protein expression	6.717	5.959	0.699						5UTR	3UTR2						3	3	100	0	1	0	Multiple signals, caused by contamination	0
P63	pYUT_(5UTR)BFP(3UTR)	(threeUTR)pUC-Amp-YPRC15-URA(fiveUTR)	2	Saccharomyces cerevisiae	Protein expression	6.715	5.959	0.699						5UTR	3UTR2						3	3	100	0	1	0	Multiple signals, caused by contamination	0
P64	APP_(RBS1)cpsadh-(N31)	(N31)t7t(N21)aadA(N22)pmb1(N23)lacIT7(RBS1)	2	Escherichia coli	Protein expression	6.03	4.3	0.75						RBS1	3UTR1						4	4	100	1	1	100		100
P65	APP8_(RBS1)cpsadh-(N31)	(N31)t7t(N21)aadA(N22)pmb1(N23)lacIT7(RBS1)	2	Escherichia coli	Protein expression	6.05	4.3	0.77						RBS1	3UTR1						4	4	100	1	1	100		100
P66	(N21)PthrC3(RBS1)GFP(N31)pheT(N23)aadA(N22)Pmb1	(N23)aadA(N22)Pmb1(N21)	2	Escherichia coli	Protein expression	5.29	4.3	0.75						N21	N23						3	4	75	1	1	100		75
P67	(N22)pUC(N23)PDC-HF(N32)GPDp(fiveUTR2)mKate2(threeUTR)ACT1(N21)his(RBS1)PDC-HT(N36)amp	(threeUTR)ACT1(N21)his(RBS1)PDC-HT(N36)amp(N22)pUC(N23)PDC-HF(N32)GPDp(fiveUTR2)	2	Saccharomyces cerevisiae	Protein expression	6.71	6.01	0.75						5UTR2	3UTR2						4	4	100	1	1	100		100
P68	(N22)pUC(N23)PDC-HF(N32)GPDp(fiveUTR2)eYFP(threeUTR)ACT1(N21)his(RBS1)PDC-HT(N36)amp	(threeUTR)ACT1(N21)his(RBS1)PDC-HT(N36)amp(N22)pUC(N23)PDC-HF(N32)GPDp(fiveUTR2)	2	Saccharomyces cerevisiae	Protein expression	5.04	0.335	4.7						5UTR2	3UTR2						2	2	100	1	1	100		100
P69	(N22)pUC(N23)PDC-HF(N32)GAL-AS(GAL-AS)mKate2(threeUTR)ACT1(N21)his(RBS1)PDC-HT(N36)amp	(threeUTR)ACT1(N21)his(RBS1)PDC-HT(N36)amp(N22)pUC(N23)PDC-HF(N32)GAL-ASp(GAL-AS)	2	Saccharomyces cerevisiae	Protein expression	4.9	0.2	4.7						GAL-AS	3UTR2						2	2	100	1	1	100		100
P70	(threeUTR)pUC-amp-YPRC15-URA(fiveUTR)mKate2	(threeUTR)pUC-amp-YPRC15-URA(fiveUTR)	2	Saccharomyces cerevisiae	Protein expression	4.672	3.52	1.088						5UTR	3UTR2						1	1	100	1	1	100		100
P71	(N21)SpecR(N22)pAC(N23)PthrC3(RBS1)aroG mutant(SRBS4)tyrA mutant(3UTR1)t7t	(N21)SpecR(N22)pAC(N23)/(RBS1)aroG mutant(SRBS4)tyrA mutant(3UTR1)t7t	2	Escherichia coli	Biosynthesis	4.893	3.52	1.088						RBS1	N23						1	1	100	1	1	100		100
P72	(N21)SpecR(N22)pAC(RBS1)aroG mutant(SRBS4)tyrA mutant(3UTR1)t7t	(N21)SpecR(N22)/(RBS1)aroG mutant(SRBS4)tyrA mutant(3UTR1)t7t	2	Escherichia coli	Biosynthesis	5.534	3.939	1.527						RBS1	N22						1	1	100	1	1	100		100
P73	(N21)aadA(N22)pmb1(N23)lacIT7(RBS1)tal(histagstop)t7t	(histagstop)t7t(N21)aadA(N22)pmb1(N23)lacIT7(RBS1)	2	Escherichia coli	Biosynthesis	5.618	2.584	1.527						RBS1	Shistag						1	1	100	1	1	100		100
P74	(fiveUTR1)pthrC3(RBS1)LK3_tal(N31)t7t(threeUTR1)bla(N22)pMB1	(N31)t7t(N21)aadA(N22)pmb1(N23)lacIT7(RBS1)	2	Escherichia coli	Protein expression	4.199	2.584	1.548						RBS1	3UTR1						1	1	100	1	1	100		100
P75	(N21)aadA(N22)pMB1(N23)ada	(N21)aadA(N22)pMB1(N23)	2	Escherichia coli	Protein expression	3.291	1.304	1.987						N23	N21						6	6	100	1	1	100		100
P76	(N31)t7t(N21)aadA(N22)pmb1(N23)lacIT7(RBS1)CHS	(N31)t7t(N21)aadA(N22)pmb1(N23)lacIT7(RBS1)	2	Escherichia coli	Protein expression	3.764	2.587	1.113						RBS1	3UTR1						1	1	100	1	1	100		100
P77	(threeUTR)pUC-Amp-YPRC15-URA(fiveUTR)mKate2	(threeUTR)pUC-Amp-YPRC15-URA(fiveUTR)	2	Saccharomyces cerevisiae	Protein expression	6.729	5959	711						5UTR	3UTR2						2	2	100	1	1	100		100
P78	(threeUTR)pUC-Amp-YPRC15-URA(fiveUTR)Eyfp	(threeUTR)pUC-Amp-YPRC15-URA(fiveUTR)	2	Saccharomyces cerevisiae	Protein expression	6.963	5959	945						5UTR	3UTR2						1	1	100	1	1	100		100
P79	(threeUTR)pUC-Amp-YPRC15-URA(fiveUTR)ired	(threeUTR)pUC-Amp-YPRC15-URA(fiveUTR)	2	Saccharomyces cerevisiae	Protein expression	6.717	5959	699						5UTR	3UTR2						3	3	100	0	1	0	No signal	0
P80	(threeUTR)pUC-Amp-YPRC15-URA(fiveUTR)alo1	(threeUTR)pUC-Amp-YPRC15-URA(fiveUTR)	2	Saccharomyces cerevisiae	Protein expression	6.715	5959	697						5UTR	3UTR2						3	3	100	0	1	0	No signal	0
P81	(N31)t7t(N21)aadA(N22)pmb1(N23)lacIT7(RBS1)CHI	(N31)t7t(N21)aadA(N22)pmb1(N23)lacIT7(RBS1)	2	Escherichia coli	Protein expression	3.833	2.536	1.005						RBS1	3UTR1						2	3	66.6667	1	1	100		66.6667
P82	((N31)t7t(N21)aadA(N22)pmb1(N23)lacIT7(RBS1)4CL	((N31)t7t(N21)aadA(N22)pmb1(N23)lacIT7(RBS1)	2	Escherichia coli	Protein expression	3.833	2.764	1.005						RBS1	3UTR1						3	3	100	1	1	100		100
P83	APP8_(RBS1)Ch1-AmDH(N31)	(N31)t7t(N21)aadA(N22)pmb1(N23)lacIT7(RBS1)	2	Escherichia coli	Protein expression	3.955	2.764	1.128						RBS1	3UTR1						3	3	100	1	1	100		100
P84	APP8_(RBS1)NAD+Biosensor(N31)	(N31)t7t(N21)aadA(N22)pmb1(N23)lacIT7(RBS1)	2	Escherichia coli	Protein expression	4.588	2.764	1.761						RBS1	3UTR1						2	3	66.6667	1	1	100		66.6667
P85	(N21)PthrC3-8(RBS1)GFP(N31)pheT(5UTR)rep_cg(N23)aadA(N22)Pmb1	(RBS1)GFP(N31)pheT(5UTR)rep_cg(N23)aadA(N22)pMB1(N21)	2	Corynebacterium glutamicum	Protein expression	6.135	0.335	5.8						RBS1	N21						2	2	100	1	1	100		100
P86	(N21)PdapB(RBS1)GFP(N31)pheT(5UTR)rep_cg(N23)aadA(N22)Pmb1	(RBS1)GFP(N31)pheT(5UTR)rep_cg(N23)aadA(N22)pMB1(N21)	2	Corynebacterium glutamicum	Protein expression	6.294	0.494	5.8						RBS1	N21						2	2	100	1	1	100		100
P87	(N21)Pgap(RBS1)GFP(N31)pheT(5UTR)rep_cg(N23)aadA(N22)Pmb1	(RBS1)GFP(N31)pheT(5UTR)rep_cg(N23)aadA(N22)pMB1(N21)	2	Corynebacterium glutamicum	Protein expression	6.353	0.553	5.8						RBS1	N21						2	2	100	1	1	100		100
P88	(N21)Phom(RBS1)GFP(N31)pheT(5UTR)rep_cg(N23)aadA(N22)Pmb1	(RBS1)GFP(N31)pheT(5UTR)rep_cg(N23)aadA(N22)pMB1(N21)	2	Corynebacterium glutamicum	Protein expression	6.12	0.32	5.8						RBS1	N21						2	2	100	1	1	100		100
P89	(N21)PilvB(RBS1)GFP(N31)pheT(5UTR)rep_cg(N23)aadA(N22)Pmb1	(RBS1)GFP(N31)pheT(5UTR)rep_cg(N23)aadA(N22)pMB1(N21)	2	Corynebacterium glutamicum	Protein expression	6.22	0.42	5.8						RBS1	N21						2	2	100	1	1	100		100
P90	(N21)PlysE(RBS1)GFP(N31)pheT(5UTR)rep_cg(N23)aadA(N22)Pmb1	(RBS1)GFP(N31)pheT(5UTR)rep_cg(N23)aadA(N22)pMB1(N21)	2	Corynebacterium glutamicum	Protein expression	5.849	0.049	5.8						RBS1	N21						2	2	100	1	1	100		100
P91	(N21)PlysG(RBS1)GFP(N31)pheT(5UTR)rep_cg(N23)aadA(N22)Pmb1	(RBS1)GFP(N31)pheT(5UTR)rep_cg(N23)aadA(N22)pMB1(N21)	2	Corynebacterium glutamicum	Protein expression	5.849	0.049	5.8						RBS1	N21						2	2	100	1	1	100		100
P92	(N21)PmetY(RBS1)GFP(N31)pheT(5UTR)rep_cg(N23)aadA(N22)Pmb1	(RBS1)GFP(N31)pheT(5UTR)rep_cg(N23)aadA(N22)pMB1(N21)	2	Corynebacterium glutamicum	Protein expression	6.226	0.426	5.8						RBS1	N21						2	2	100	1	1	100		100
P93	(N21)Ppgk(RBS1)GFP(N31)pheT(5UTR)rep_cg(N23)aadA(N22)Pmb1	(RBS1)GFP(N31)pheT(5UTR)rep_cg(N23)aadA(N22)pMB1(N21)	2	Corynebacterium glutamicum	Protein expression	5.996	0.196	5.8						RBS1	N21						2	2	100	1	1	100		100
P94	(N21)PpheA(RBS1)GFP(N31)pheT(5UTR)rep_cg(N23)aadA(N22)Pmb1	(RBS1)GFP(N31)pheT(5UTR)rep_cg(N23)aadA(N22)pMB1(N21)	2	Corynebacterium glutamicum	Protein expression	6.316	0.516	5.8						RBS1	N21						2	2	100	1	1	100		100
P95	(N21)Ptac(RBS1)GFP(N31)pheT(5UTR)rep_cg(N23)aadA(N22)Pmb1	(RBS1)GFP(N31)pheT(5UTR)rep_cg(N23)aadA(N22)pMB1(N21)	2	Corynebacterium glutamicum	Protein expression	5.887	0.087	5.8						RBS1	N21						2	2	100	1	1	100		100
P96	(N21)PtrpL(RBS1)GFP(N31)pheT(5UTR)rep_cg(N23)aadA(N22)Pmb1	(RBS1)GFP(N31)pheT(5UTR)rep_cg(N23)aadA(N22)pMB1(N21)	2	Corynebacterium glutamicum	Protein expression	6.29	0.49	5.8						RBS1	N21						2	2	100	1	1	100		100
P97	(N21)Ptuf(RBS1)GFP(N31)pheT(5UTR)rep_cg(N23)aadA(N22)Pmb1	(RBS1)GFP(N31)pheT(5UTR)rep_cg(N23)aadA(N22)pMB1(N21)	2	Corynebacterium glutamicum	Protein expression	6.144	0.344	5.8						RBS1	N21						2	2	100	1	1	100		100
P98	(N21)P2234(RBS1)GFP(N31)pheT(5UTR)rep_cg(N23)aadA(N22)Pmb1	(RBS1)GFP(N31)pheT(5UTR)rep_cg(N23)aadA(N22)pMB1(N21)	2	Corynebacterium glutamicum	Protein expression	6	0.2	5.8						RBS1	N21						2	2	100	1	1	100		100
P99	(N21)P1527(RBS1)GFP(N31)pheT(5UTR)rep_cg(N23)aadA(N22)Pmb1	(RBS1)GFP(N31)pheT(5UTR)rep_cg(N23)aadA(N22)pMB1(N21)	2	Corynebacterium glutamicum	Protein expression	7.21	1.41	5.8						RBS1	N21						2	2	100	1	1	100		100
P100	(N21)P1527*(RBS1)GFP(N31)pheT(5UTR)rep_cg(N23)aadA(N22)Pmb1	(RBS1)GFP(N31)pheT(5UTR)rep_cg(N23)aadA(N22)pMB1(N21)	2	Corynebacterium glutamicum	Protein expression	6.1	0.3	5.8						RBS1	N21						2	2	100	1	1	100		100
P101	(N21)PcspA2(RBS1)GFP(N31)pheT(5UTR)rep_cg(N23)aadA(N22)Pmb1	(RBS1)GFP(N31)pheT(5UTR)rep_cg(N23)aadA(N22)pMB1(N21)	2	Corynebacterium glutamicum	Protein expression	6.106	0.306	5.8						RBS1	N21						2	2	100	1	1	100		100
P102	(N21)PrpoB(RBS1)GFP(N31)pheT(5UTR)rep_cg(N23)aadA(N22)Pmb1	(RBS1)GFP(N31)pheT(5UTR)rep_cg(N23)aadA(N22)pMB1(N21)	2	Corynebacterium glutamicum	Protein expression	6.097	0.297	5.8						RBS1	N21						2	2	100	1	1	100		100
P103	(N21)PrpoC(RBS1)GFP(N31)pheT(5UTR)rep_cg(N23)aadA(N22)Pmb1	(RBS1)GFP(N31)pheT(5UTR)rep_cg(N23)aadA(N22)pMB1(N21)	2	Corynebacterium glutamicum	Protein expression	6.059	0.259	5.8						RBS1	N21						2	2	100	1	1	100		100
P104	(N21)Prho(RBS1)GFP(N31)pheT(5UTR)rep_cg(N23)aadA(N22)Pmb1	(RBS1)GFP(N31)pheT(5UTR)rep_cg(N23)aadA(N22)pMB1(N21)	2	Corynebacterium glutamicum	Protein expression	6.259	0.459	5.8						RBS1	N21						2	2	100	1	1	100		100
P105	(N21)PfasIB(RBS1)GFP(N31)pheT(5UTR)rep_cg(N23)aadA(N22)Pmb1	(RBS1)GFP(N31)pheT(5UTR)rep_cg(N23)aadA(N22)pMB1(N21)	2	Corynebacterium glutamicum	Protein expression	6.067	0.267	5.8						RBS1	N21						2	2	100	1	1	100		100
P106	(N21)P2052(RBS1)GFP(N31)pheT(5UTR)rep_cg(N23)aadA(N22)Pmb1	(RBS1)GFP(N31)pheT(5UTR)rep_cg(N23)aadA(N22)pMB1(N21)	2	Corynebacterium glutamicum	Protein expression	6.02	0.22	5.8						RBS1	N21						2	2	100	1	1	100		100
P107	(N21)PmetE(RBS1)GFP(N31)pheT(5UTR)rep_cg(N23)aadA(N22)Pmb1	(RBS1)GFP(N31)pheT(5UTR)rep_cg(N23)aadA(N22)pMB1(N21)	2	Corynebacterium glutamicum	Protein expression	6.096	0.296	5.8						RBS1	N21						2	2	100	1	1	100		100
P108	(N21)PamyE(RBS1)GFP(N31)pheT(5UTR)rep_cg(N23)aadA(N22)Pmb1	(RBS1)GFP(N31)pheT(5UTR)rep_cg(N23)aadA(N22)pMB1(N21)	2	Corynebacterium glutamicum	Protein expression	6.079	0.279	5.8						RBS1	N21						2	2	100	1	1	100		100
P109	(N21)PDnaK(RBS1)GFP(N31)pheT(5UTR)rep_cg(N23)aadA(N22)Pmb1	(RBS1)GFP(N31)pheT(5UTR)rep_cg(N23)aadA(N22)pMB1(N21)	2	Corynebacterium glutamicum	Protein expression	6.1	0.3	5.8						RBS1	N21						2	2	100	1	1	100		100
P110	(N21)PinfB(RBS1)GFP(N31)pheT(5UTR)rep_cg(N23)aadA(N22)Pmb1	(RBS1)GFP(N31)pheT(5UTR)rep_cg(N23)aadA(N22)pMB1(N21)	2	Corynebacterium glutamicum	Protein expression	5.907	0.107	5.8						RBS1	N21						2	2	100	1	1	100		100
P111	(N21)PglgP1(RBS1)GFP(N31)pheT(5UTR)rep_cg(N23)aadA(N22)Pmb1	(RBS1)GFP(N31)pheT(5UTR)rep_cg(N23)aadA(N22)pMB1(N21)	2	Corynebacterium glutamicum	Protein expression	5.996	0.196	5.8						RBS1	N21						2	2	100	1	1	100		100
P112	(N21)P16s rRNA(RBS1)GFP(N31)pheT(5UTR)rep_cg(N23)aadA(N22)Pmb1	(RBS1)GFP(N31)pheT(5UTR)rep_cg(N23)aadA(N22)pMB1(N21)	2	Corynebacterium glutamicum	Protein expression	6.12	0.32	5.8						RBS1	N21						2	2	100	1	1	100		100
P113	(N21)P23S rRNA(RBS1)GFP(N31)pheT(5UTR)rep_cg(N23)aadA(N22)Pmb1	(RBS1)GFP(N31)pheT(5UTR)rep_cg(N23)aadA(N22)pMB1(N21)	2	Corynebacterium glutamicum	Protein expression	6.134	0.334	5.8						RBS1	N21						2	2	100	1	1	100		100
P114	(N21)P5s rRNA(RBS1)GFP(N31)pheT(5UTR)rep_cg(N23)aadA(N22)Pmb1	(RBS1)GFP(N31)pheT(5UTR)rep_cg(N23)aadA(N22)pMB1(N21)	2	Corynebacterium glutamicum	Protein expression	5.896	0.096	5.8						RBS1	N21						2	2	100	1	1	100		100
P115	(N21)ilvB(RBS1)1514SSP(LK3)GFP(N31)pheT(5UTR)rep_cg(N23)aadA(N22)Pmb1	GFP(N31)pheT(5UTR)rep_cg(N23)aadA(N22)pMB1(N21)ilvB(RBS1)	2	Corynebacterium glutamicum	Protein expression	6.366	0.1	6.266						RBS1	LK3						2	2	100	2	2	100		100
P116	(N21)ilvB(RBS1)CspB(LK3)GFP(N31)pheT(5UTR)rep_cg(N23)aadA(N22)Pmb1	GFP(N31)pheT(5UTR)rep_cg(N23)aadA(N22)pMB1(N21)ilvB(RBS1)	2	Corynebacterium glutamicum	Protein expression	6.366	0.1	6.266						RBS1	LK3						2	2	100	2	2	100		100
P117	(N21)ilvB(RBS1)PorB(LK3)GFP(N31)pheT(5UTR)rep_cg(N23)aadA(N22)Pmb1	GFP(N31)pheT(5UTR)rep_cg(N23)aadA(N22)pMB1(N21)ilvB(RBS1)	2	Corynebacterium glutamicum	Protein expression	6.366	0.1	6.266						RBS1	LK3						2	2	100	2	2	100		100
P118	(N21)T7T(N32)ilvB(RBS1)1514SSP(LK3)GFP(N31)pheT(5UTR)rep_cg(N23)aadA(N22)Pmb1	ilvB(RBS1)PorB(LK3)GFP(N31)pheT(5UTR)rep_cg(N23)aadA(N22)Pmb1	2	Corynebacterium glutamicum	Protein expression	6.484	0.128	6.356						RBS1	LK3						2	2	100	2	2	100		100
P119	(RBS4stop)ispA((N31)t7t(N36)aadA(N22)pAC/p15(threeUTR1)T7(RBS1)crtEBI	(RBS4stop)ispA((N31)t7t(N36)aadA(N22)pAC/p15(threeUTR1)T7(RBS1)	2	Escherichia coli	Biosynthesis	8.51	5.15	3.45						RBS1	SRBS4						5	5	100	1	1	100		100
P120	(RBS4stop)ispA(N31)t7t(N36)aadA(N22)pAC/p15(threeUTR1)PthrC3(RBS1)crtEBI	(RBS4stop)ispA(N31)t7t(N36)aadA(N22)pAC/p15(threeUTR1)PthrC3(RBS1)	2	Escherichia coli	Biosynthesis	7.13	3.77	3.45						RBS1	SRBS4						5	5	100	1	1	100		100
P121	(RBS4stop)ispA(N31)t7t(N36)aadA(N22)pAC/p15(threeUTR1)PthrC3-25(RBS1)crtEBI	(RBS4stop)ispA(N31)t7t(N36)aadA(N22)pAC/p15(threeUTR1)PthrC3-25(RBS1)	2	Escherichia coli	Biosynthesis	7.13	3.77	3.45						RBS1	SRBS4						3	5	60	1	3	33.3333	Two mutations inside of gene	20
P122	(N31)T7t(threeUTR)nupG-ht0.5(N21)aadA(N22)pMB1(pJ23119)spy-tem(N23)nupG-hf0.5(fiveUTR)lacI_T7(RBS1)phaCAB	(N31)T7t(threeUTR)nupG-ht0.5(N21)aadA(N22)pMB1(pJ23119)spy-tem(N23)nupG-hf0.5(fiveUTR)lacI_T7(RBS1)	2	Escherichia coli	Genome editing	9.05	5.21	3.91						RBS1	3UTR1						2	2	100	1	1	100		100
P123	(RBS1)eGFP(N31)pheT(N23)cam(N22)pmb1(N21)lacI_T7	(N31)pheT(N23)cam(N22)pmb1(N21)lacI_T7(RBS1)	2	Escherichia coli	Protein expression	4.78	4.07	0.77						RBS1	3UTR1						2	2	100	0	1	0	No signal	0
P124	(RBS1)eGFP(N31)pheT(N23)cam(N22)pmb1(N21)PthrC3	(N31)pheT(N23)cam(N22)pmb1(N21)PthrC3(RBS1)	2	Escherichia coli	Protein expression	3.4	2.69	0.77						RBS1	3UTR1						2	2	100	0	1	0	No signal	0
P125	(RBS1)eGFP(N31)pheT(N23)cam(N22)pmb1(N21)PthrCT3-25	(N31)pheT(N23)cam(N22)pmb1(N21)PthrC3-25(RBS1)	2	Escherichia coli	Protein expression	3.4	2.69	0.77						RBS1	3UTR1						2	2	100	0	1	0	No signal	0
P126	P5QC-3HSD	P5QC	2	Corynebacterium glutamicum	Biosynthesis	6.55	5.437	1.177						RBS1	3UTR1						4	4	100	2	2	100		100
P127	LCB9-3BHSD	LCB9	2	Corynebacterium glutamicum	Protein expression	3.764	2.651	1.177						RBS1	3UTR1						8	8	100	3	3	100		100
P128	(N21)PthrC(RBS1)GFP(N31)pheT(5UTR)rep_cg(N23)aadA(N22)Pmb1	(RBS1)GFP(N31)pheT(5UTR)rep_cg(N23)aadA(N22)pMB1(N21)	2	Corynebacterium glutamicum	Protein expression	6.268	0.468	5.8						RBS1	N21						2	2	100	2	2	100		100
P129	(N31)T7t(threeUTR)nupG-ht1.5(N21)aadA(N22)pMB1(pJ23119)spy-tem(N23)nupG-hf1.5(fiveUTR)PthrC3(RBS1)phaCAB	(N31)T7t(threeUTR)nupG-ht1.5(N21)aadA(N22)pMB1(pJ23119)spy-tem(N23)	2	Escherichia coli	Genome editing	9.76	7.72	2.04						5UTR	3UTR1						2	2	100	1	1	100		100
P130	(N31)T7t(threeUTR)nupG-ht1.5(N21)aadA(N22)pMB1(pJ23119)spy-tem(N23)nupG-hf1.5(fiveUTR)PthrC3-25(RBS1)phaCAB	(N31)T7t(threeUTR)nupG-ht1.5(N21)aadA(N22)pMB1(pJ23119)spy-tem(N23)	2	Escherichia coli	Genome editing	9.76	7.72	2.04						5UTR	3UTR1						2	2	100	1	1	100		100
P131	(N31)T7t(threeUTR)nupG-ht0.5(N21)aadA(N22)pMB1(pJ23119)spy-tem(N23)nupG-hf0.5(fiveUTR)PthrC3(RBS1)phaCAB	(N31)T7t(threeUTR)nupG-ht0.5(N21)aadA(N22)	2	Escherichia coli	Genome editing	7.67	5.63	2.04						5UTR	3UTR1						2	2	100	1	1	100		100
P132	(N31)T7t(threeUTR)nupG-ht1.5(N21)aadA(N22)pMB1(pJ23119)spy-tem(N23)nupG-hf1.5(fiveUTR)PthrC3-25(RBS1)phaCAB	(N31)T7t(threeUTR)nupG-ht0.5(N21)aadA(N22)	2	Escherichia coli	Genome editing	7.67	5.63	2.04						5UTR	3UTR1						2	2	100	1	1	100		100
P133	(threeUTR)TCYC_Backbone PartA+B_TEFp(fiveUTR)AL01	(threeUTR)pUC-Amp-YPRC15-URA(fiveUTR)	2	Escherichia coli	Biosynthesis	7.59	1.63	5.96						5UTR	3UTR2						3	3	100	1	2	50	Two insertion inside of CDS	50
P134	(threeUTR)TCYC_Backbone PartA+B_TEFp(fiveUTR)LGDH	(threeUTR)pUC-Amp-YPRC15-URA(fiveUTR)	2	Escherichia coli	Biosynthesis	6.97	1.01	5.96						5UTR	3UTR2						3	3	100	1	1	100		100
P135	(N21)aadA(N22)pMB1(N23)lacIT7(RBS1)CelN20(LK3)pdodh(histagstop)t7t	(histagstop)t7t(N21)aadA(N22)pmb1(N23)lacIT7(RBS1)	3	Escherichia coli	Protein expression	4.807	3.939	0.759	0.06					RBS1	LK3	Shistag					1	1	100	1	1	100		100
P136	(N21)aadA(N22)pMB1(N23)lacIT7(RBS1)pelB(LK3)pdodh(histagstop)t7t	(histagstop)t7t(N21)aadA(N22)pmb1(N23)lacIT7(RBS1)	3	Escherichia coli	Protein expression	4.808	3.939	0.759	0.063					RBS1	LK3	Shistag					1	1	100	1	1	100		100
P137	(N21)aadA(N22)pMB1(N23)lacIT7(RBS1)dsbA(LK3)pdodh(histagstop)t7t	(histagstop)t7t(N21)aadA(N22)pmb1(N23)lacIT7(RBS1)	3	Escherichia coli	Protein expression	4.805	3.939	0.759	0.054					RBS1	LK3	Shistag					1	1	100	1	1	100		100
P138	(N21)aadA(N22)pMB1(N23)lacIT7(RBS1)ftsP(LK3)pdodh(histagstop)t7t	(histagstop)t7t(N21)aadA(N22)pmb1(N23)lacIT7(RBS1)	3	Escherichia coli	Protein expression	4.808	3.939	0.759	0.063					RBS1	LK3	Shistag					1	1	100	1	1	100		100
P139	(N21)aadA(N22)pMB1(N23)lacIT7(RBS1)lamB(LK3)pdodh(histagstop)t7t	(histagstop)t7t(N21)aadA(N22)pmb1(N23)lacIT7(RBS1)	3	Escherichia coli	Protein expression	4.811	3.939	0.759	0.072					RBS1	LK3	Shistag					1	1	100	1	1	100		100
P140	(N21)aadA(N22)pMB1(N23)lacIT7(RBS1)malE(LK3)pdodh(histagstop)t7t	(histagstop)t7t(N21)aadA(N22)pmb1(N23)lacIT7(RBS1)	3	Escherichia coli	Protein expression	4.812	3.939	0.759	0.075					RBS1	LK3	Shistag					1	1	100	1	1	100		100
P141	(N21)aadA(N22)pMB1(N23)lacIT7(RBS1)mglB(LK3)pdodh(histagstop)t7t	(histagstop)t7t(N21)aadA(N22)pmb1(N23)lacIT7(RBS1)	3	Escherichia coli	Protein expression	4.809	3.939	0.759	0.066					RBS1	LK3	Shistag					1	1	100	1	1	100		100
P142	(N21)aadA(N22)pMB1(N23)lacIT7(RBS1)ompA(LK3)pdodh(histagstop)t7t	(histagstop)t7t(N21)aadA(N22)pmb1(N23)lacIT7(RBS1)	3	Escherichia coli	Protein expression	4.807	3.939	0.759	0.06					RBS1	LK3	Shistag					1	1	100	1	1	100		100
P143	(N21)aadA(N22)pMB1(N23)lacIT7(RBS1)ompF(LK3)pdodh(histagstop)t7t	(histagstop)t7t(N21)aadA(N22)pmb1(N23)lacIT7(RBS1)	3	Escherichia coli	Protein expression	4.808	3.939	0.759	0.063					RBS1	LK3	Shistag					1	1	100	1	1	100		100
P144	(N21)aadA(N22)pMB1(N23)lacIT7(RBS1)phoA(LK3)pdodh(histagstop)t7t	(histagstop)t7t(N21)aadA(N22)pmb1(N23)lacIT7(RBS1)	3	Escherichia coli	Protein expression	4.808	3.939	0.759	0.063					RBS1	LK3	Shistag					1	1	100	1	1	100		100
P145	(N21)aadA(N22)pMB1(N23)lacIT7(RBS1)sfmC(LK3)pdodh(histagstop)t7t	(histagstop)t7t(N21)aadA(N22)pmb1(N23)lacIT7(RBS1)	3	Escherichia coli	Protein expression	4.809	3.939	0.759	0.066					RBS1	LK3	Shistag					1	1	100	1	1	100		100
P146	(N21)aadA(N22)pMB1(N23)lacIT7(RBS1)tolB(LK3)pdodh(histagstop)t7t	(histagstop)t7t(N21)aadA(N22)pmb1(N23)lacIT7(RBS1)	3	Escherichia coli	Protein expression	4.807	3.939	0.759	0.06					RBS1	LK3	Shistag					1	1	100	1	1	100		100
P147	(N21)aadA(N22)pMB1(N23)lacIT7(RBS1)torA(LK3)pdodh(histagstop)t7t	(histagstop)t7t(N21)aadA(N22)pmb1(N23)lacIT7(RBS1)	3	Escherichia coli	Protein expression	4.811	3.939	0.759	0.072					RBS1	LK3	Shistag					1	1	100	1	1	100		100
P148	(N21)aadA(N22)pMB1(N23)lacIT7(RBS1)torT(LK3)pdodh(histagstop)t7t	(histagstop)t7t(N21)aadA(N22)pmb1(N23)lacIT7(RBS1)	3	Escherichia coli	Protein expression	4.804	3.939	0.759	0.051					RBS1	LK3	Shistag					1	1	100	1	1	100		100
P149	(N21)aadA(N22)pMB1(N23)lacIT7(RBS1)yebF(LK3)pdodh(histagstop)t7t	(histagstop)t7t(N21)aadA(N22)pmb1(N23)lacIT7(RBS1)	3	Escherichia coli	Protein expression	4.904	3.939	0.759	0.351					RBS1	LK3	Shistag					1	1	100	1	1	100		100
P150	(N21)aadA(N22)pMB1(N23)lacIT7(RBS1)OsmY(LK3)pdodh(histagstop)t7t	(histagstop)t7t(N21)aadA(N22)pmb1(N23)lacIT7(RBS1)	3	Escherichia coli	Protein expression	4.987	3.939	0.759	0.6					RBS1	LK3	Shistag					1	1	100	1	1	100		100
P151	(N21)aadA(N22)pMB1(N23)lacIT7(RBS1)CelN20(LK3)cpsadh(histagstop)t7t	(histagstop)t7t(N21)aadA(N22)pmb1(N23)lacIT7(RBS1)	3	Escherichia coli	Protein expression	5.053	3.939	1.005	0.06					RBS1	LK3	Shistag					1	1	100	1	1	100		100
P152	(N21)aadA(N22)pMB1(N23)lacIT7(RBS1)pelB(LK3)cpsadh(histagstop)t7t	(histagstop)t7t(N21)aadA(N22)pmb1(N23)lacIT7(RBS1)	3	Escherichia coli	Protein expression	5.054	3.939	1.005	0.063					RBS1	LK3	Shistag					1	1	100	1	1	100		100
P153	(N21)aadA(N22)pMB1(N23)lacIT7(RBS1)dsbA(LK3)cpsadh(histagstop)t7t	(histagstop)t7t(N21)aadA(N22)pmb1(N23)lacIT7(RBS1)	3	Escherichia coli	Protein expression	5.051	3.939	1.005	0.054					RBS1	LK3	Shistag					1	1	100	1	1	100		100
P154	(N21)aadA(N22)pMB1(N23)lacIT7(RBS1)ftsP(LK3)cpsadh(histagstop)t7t	(histagstop)t7t(N21)aadA(N22)pmb1(N23)lacIT7(RBS1)	3	Escherichia coli	Protein expression	5.054	3.939	1.005	0.063					RBS1	LK3	Shistag					1	1	100	1	1	100		100
P155	(N21)aadA(N22)pMB1(N23)lacIT7(RBS1)lamB(LK3)cpsadh(histagstop)t7t	(histagstop)t7t(N21)aadA(N22)pmb1(N23)lacIT7(RBS1)	3	Escherichia coli	Protein expression	5.057	3.939	1.005	0.072					RBS1	LK3	Shistag					1	1	100	1	1	100		100
P156	(N21)aadA(N22)pMB1(N23)lacIT7(RBS1)malE(LK3)cpsadh(histagstop)t7t	(histagstop)t7t(N21)aadA(N22)pmb1(N23)lacIT7(RBS1)	3	Escherichia coli	Protein expression	5.058	3.939	1.005	0.075					RBS1	LK3	Shistag					1	1	100	1	1	100		100
P157	(N21)aadA(N22)pMB1(N23)lacIT7(RBS1)mglB(LK3)cpsadh(histagstop)t7t	(histagstop)t7t(N21)aadA(N22)pmb1(N23)lacIT7(RBS1)	3	Escherichia coli	Protein expression	5.055	3.939	1.005	0.066					RBS1	LK3	Shistag					1	1	100	1	1	100		100
P158	(N21)aadA(N22)pMB1(N23)lacIT7(RBS1)ompA(LK3)cpsadh(histagstop)t7t	(histagstop)t7t(N21)aadA(N22)pmb1(N23)lacIT7(RBS1)	3	Escherichia coli	Protein expression	5.053	3.939	1.005	0.06					RBS1	LK3	Shistag					1	1	100	1	1	100		100
P159	(N21)aadA(N22)pMB1(N23)lacIT7(RBS1)ompF(LK3)cpsadh(histagstop)t7t	(histagstop)t7t(N21)aadA(N22)pmb1(N23)lacIT7(RBS1)	3	Escherichia coli	Protein expression	5.054	3.939	1.005	0.063					RBS1	LK3	Shistag					1	1	100	1	1	100		100
P160	(N21)aadA(N22)pMB1(N23)lacIT7(RBS1)phoA(LK3)cpsadh(histagstop)t7t	(histagstop)t7t(N21)aadA(N22)pmb1(N23)lacIT7(RBS1)	3	Escherichia coli	Protein expression	5.054	3.939	1.005	0.063					RBS1	LK3	Shistag					1	1	100	1	1	100		100
P161	(N21)aadA(N22)pMB1(N23)lacIT7(RBS1)sfmC(LK3)cpsadh(histagstop)t7t	(histagstop)t7t(N21)aadA(N22)pmb1(N23)lacIT7(RBS1)	3	Escherichia coli	Protein expression	5.055	3.939	1.005	0.066					RBS1	LK3	Shistag					1	1	100	1	1	100		100
P162	(N21)aadA(N22)pMB1(N23)lacIT7(RBS1)tolB(LK3)cpsadh(histagstop)t7t	(histagstop)t7t(N21)aadA(N22)pmb1(N23)lacIT7(RBS1)	3	Escherichia coli	Protein expression	5.053	3.939	1.005	0.06					RBS1	LK3	Shistag					1	1	100	1	1	100		100
P163	(N21)aadA(N22)pMB1(N23)lacIT7(RBS1)torA(LK3)cpsadh(histagstop)t7t	(histagstop)t7t(N21)aadA(N22)pmb1(N23)lacIT7(RBS1)	3	Escherichia coli	Protein expression	5.057	3.939	1.005	0.072					RBS1	LK3	Shistag					1	1	100	1	1	100		100
P164	(N21)aadA(N22)pMB1(N23)lacIT7(RBS1)torT(LK3)cpsadh(histagstop)t7t	(histagstop)t7t(N21)aadA(N22)pmb1(N23)lacIT7(RBS1)	3	Escherichia coli	Protein expression	5.05	3.939	1.005	0.051					RBS1	LK3	Shistag					1	1	100	1	1	100		100
P165	(N21)aadA(N22)pMB1(N23)lacIT7(RBS1)yebF(LK3)cpsadh(histagstop)t7t	(histagstop)t7t(N21)aadA(N22)pmb1(N23)lacIT7(RBS1)	3	Escherichia coli	Protein expression	5.15	3.939	1.005	0.351					RBS1	LK3	Shistag					1	1	100	1	1	100		100
P166	(N21)aadA(N22)pMB1(N23)lacIT7(RBS1)OsmY(LK3)cpsadh(histagstop)t7t	(histagstop)t7t(N21)aadA(N22)pmb1(N23)lacIT7(RBS1)	3	Escherichia coli	Protein expression	5.233	3.939	1.005	0.6					RBS1	LK3	Shistag					1	1	100	1	1	100		100
P167	(N21)aadA(N22)pMB1(N23)lacIT7(RBS1)CelN20(LK3)amilGFP(histagstop)t7t	(histagstop)t7t(N21)aadA(N22)pmb1(N23)lacIT7(RBS1)	3	Escherichia coli	Protein expression	4.738	3.939	0.69	0.06					RBS1	LK3	Shistag					1	1	100	1	1	100		100
P168	(N21)aadA(N22)pMB1(N23)lacIT7(RBS1)pelB(LK3)amilGFP(histagstop)t7t	(histagstop)t7t(N21)aadA(N22)pmb1(N23)lacIT7(RBS1)	3	Escherichia coli	Protein expression	4.739	3.939	0.69	0.063					RBS1	LK3	Shistag					1	1	100	1	1	100		100
P169	(N21)aadA(N22)pMB1(N23)lacIT7(RBS1)dsbA(LK3)amilGFP(histagstop)t7t	(histagstop)t7t(N21)aadA(N22)pmb1(N23)lacIT7(RBS1)	3	Escherichia coli	Protein expression	4.736	3.939	0.69	0.054					RBS1	LK3	Shistag					1	1	100	1	1	100		100
P170	(N21)aadA(N22)pMB1(N23)lacIT7(RBS1)ftsP(LK3)amilGFP(histagstop)t7t	(histagstop)t7t(N21)aadA(N22)pmb1(N23)lacIT7(RBS1)	3	Escherichia coli	Protein expression	4.739	3.939	0.69	0.063					RBS1	LK3	Shistag					1	1	100	1	1	100		100
P171	(N21)aadA(N22)pMB1(N23)lacIT7(RBS1)lamB(LK3)amilGFP(histagstop)t7t	(histagstop)t7t(N21)aadA(N22)pmb1(N23)lacIT7(RBS1)	3	Escherichia coli	Protein expression	4.742	3.939	0.69	0.072					RBS1	LK3	Shistag					1	1	100	1	1	100		100
P172	(N21)aadA(N22)pMB1(N23)lacIT7(RBS1)malE(LK3)amilGFP(histagstop)t7t	(histagstop)t7t(N21)aadA(N22)pmb1(N23)lacIT7(RBS1)	3	Escherichia coli	Protein expression	4.743	3.939	0.69	0.075					RBS1	LK3	Shistag					1	1	100	1	1	100		100
P173	(N21)aadA(N22)pMB1(N23)lacIT7(RBS1)mglB(LK3)amilGFP(histagstop)t7t	(histagstop)t7t(N21)aadA(N22)pmb1(N23)lacIT7(RBS1)	3	Escherichia coli	Protein expression	4.74	3.939	0.69	0.066					RBS1	LK3	Shistag					1	1	100	1	1	100		100
P174	(N21)aadA(N22)pMB1(N23)lacIT7(RBS1)ompA(LK3)amilGFP(histagstop)t7t	(histagstop)t7t(N21)aadA(N22)pmb1(N23)lacIT7(RBS1)	3	Escherichia coli	Protein expression	4.738	3.939	0.69	0.06					RBS1	LK3	Shistag					1	1	100	1	1	100		100
P175	(N21)aadA(N22)pMB1(N23)lacIT7(RBS1)ompF(LK3)amilGFP(histagstop)t7t	(histagstop)t7t(N21)aadA(N22)pmb1(N23)lacIT7(RBS1)	3	Escherichia coli	Protein expression	4.739	3.939	0.69	0.063					RBS1	LK3	Shistag					1	1	100	1	1	100		100
P176	(N21)aadA(N22)pMB1(N23)lacIT7(RBS1)phoA(LK3)amilGFP(histagstop)t7t	(histagstop)t7t(N21)aadA(N22)pmb1(N23)lacIT7(RBS1)	3	Escherichia coli	Protein expression	4.739	3.939	0.69	0.063					RBS1	LK3	Shistag					1	1	100	1	1	100		100
P177	(N21)aadA(N22)pMB1(N23)lacIT7(RBS1)sfmC(LK3)amilGFP(histagstop)t7t	(histagstop)t7t(N21)aadA(N22)pmb1(N23)lacIT7(RBS1)	3	Escherichia coli	Protein expression	4.74	3.939	0.69	0.066					RBS1	LK3	Shistag					1	1	100	1	1	100		100
P178	(N21)aadA(N22)pMB1(N23)lacIT7(RBS1)tolB(LK3)amilGFP(histagstop)t7t	(histagstop)t7t(N21)aadA(N22)pmb1(N23)lacIT7(RBS1)	3	Escherichia coli	Protein expression	4.738	3.939	0.69	0.06					RBS1	LK3	Shistag					1	1	100	1	1	100		100
P179	(N21)aadA(N22)pMB1(N23)lacIT7(RBS1)torA(LK3)amilGFP(histagstop)t7t	(histagstop)t7t(N21)aadA(N22)pmb1(N23)lacIT7(RBS1)	3	Escherichia coli	Protein expression	4.742	3.939	0.69	0.072					RBS1	LK3	Shistag					1	1	100	1	1	100		100
P180	(N21)aadA(N22)pMB1(N23)lacIT7(RBS1)torT(LK3)amilGFP(histagstop)t7t	(histagstop)t7t(N21)aadA(N22)pmb1(N23)lacIT7(RBS1)	3	Escherichia coli	Protein expression	4.735	3.939	0.69	0.051					RBS1	LK3	Shistag					1	1	100	1	1	100		100
P181	(N21)aadA(N22)pMB1(N23)lacIT7(RBS1)yebF(LK3)amilGFP(histagstop)t7t	(histagstop)t7t(N21)aadA(N22)pmb1(N23)lacIT7(RBS1)	3	Escherichia coli	Protein expression	4.835	3.939	0.69	0.351					RBS1	LK3	Shistag					1	1	100	1	1	100		100
P182	(N21)aadA(N22)pMB1(N23)lacIT7(RBS1)OsmY(LK3)amilGFP(histagstop)t7t	(histagstop)t7t(N21)aadA(N22)pmb1(N23)lacIT7(RBS1)	3	Escherichia coli	Protein expression	4.918	3.939	0.69	0.6					RBS1	LK3	Shistag					1	1	100	1	1	100		100
P183	pYUT_(5UTR)AK(LK3)LacZ(3UTR)	(threeUTR)pUC-Amp-YPRC15-URA(fiveUTR)	3	Saccharomyces cerevisiae	Protein expression	6.528	5.959	0.171	0.321					5UTR	LK3	3UTR2					6	6	100	2	2	100		100
P184	pYUT_(5UTR)AK(LK3)eYFP(3UTR)	(threeUTR)pUC-Amp-YPRC15-URA(fiveUTR)	3	Saccharomyces cerevisiae	Protein expression	6.921	5.959	0.171	0.717					5UTR	LK3	3UTR2					6	6	100	2	2	100		100
P185	pYUT_(5UTR)AK(LK3)PfODH(3UTR)	(threeUTR)pUC-Amp-YPRC15-URA(fiveUTR)	3	Saccharomyces cerevisiae	Protein expression	6.966	5.959	0.171	0.762					5UTR	LK3	3UTR2					6	6	100	1	1	100		100
P186	pYUT_(5UTR)AK(LK3)cpsadh(3UTR)	(threeUTR)pUC-Amp-YPRC15-URA(fiveUTR)	3	Saccharomyces cerevisiae	Protein expression	7.212	5.959	0.171	1.008					5UTR	LK3	3UTR2					5	6	83.3333	1	2	50	One mutation inside of CDS	41.6667
P187	pYUT_(5UTR)AKS(LK3)eYFP(3UTR)	(threeUTR)pUC-Amp-YPRC15-URA(fiveUTR)	3	Saccharomyces cerevisiae	Protein expression	6.933	5.959	0.183	0.717					5UTR	LK3	3UTR2					6	6	100	1	1	100		100
P188	pYUT_(5UTR)AT(LK3)eYFP(3UTR)	(threeUTR)pUC-Amp-YPRC15-URA(fiveUTR)	3	Saccharomyces cerevisiae	Protein expression	6.807	5.959	0.057	0.717					5UTR	LK3	3UTR2					5	6	83.3333	1	1	100		83.3333
P189	pYUT_(5UTR)AKS(LK3)PfODH(3UTR)	(threeUTR)pUC-Amp-YPRC15-URA(fiveUTR)	3	Saccharomyces cerevisiae	Protein expression	6.978	5.959	0.183	0.762					5UTR	LK3	3UTR2					6	6	100	1	2	50	One mutation inside of CDS	50
P190	pYUT_(5UTR)AKS(LK3)cpsadh(3UTR)	(threeUTR)pUC-Amp-YPRC15-URA(fiveUTR)	3	Saccharomyces cerevisiae	Protein expression	7.224	5.959	0.183	1.008					5UTR	LK3	3UTR2					4	6	66.6667	1	1	100		66.6667
P191	pYUT_(5UTR)AK(AK_R)eYFP(3UTR)	(threeUTR)pUC-Amp-YPRC15-URA(fiveUTR)	3	Saccharomyces cerevisiae	Protein expression	6.9	5.959	0.171	0.717					5UTR	AK_R	3UTR2					6	6	100	1	1	100		100
P192	pYUT_(5UTR)AK(AK_R)cutinase(3UTR)	(threeUTR)pUC-Amp-YPRC15-URA(fiveUTR)	3	Saccharomyces cerevisiae	Protein expression	6.789	5.959	0.171	0.603					5UTR	AK_R	3UTR2					3	3	100	1	2	50	One mutation inside of CDS	50
P193	pYUT_(5UTR)AK(AK_R)cpsadh(3UTR)	(threeUTR)pUC-Amp-YPRC15-URA(fiveUTR)	3	Saccharomyces cerevisiae	Protein expression	7.191	5.959	0.171	1.008					5UTR	AK_R	3UTR2					2	2	100	1	1	100		100
P194	pYUT_(5UTR)AKS(AKS_R)eYFP(3UTR)	(threeUTR)pUC-Amp-YPRC15-URA(fiveUTR)	3	Saccharomyces cerevisiae	Protein expression	6.912	5.959	0.183	0.717					5UTR	AKS_R	3UTR2					2	3	66.6667	1	1	100		66.6667
P195	pYUT_(5UTR)AKS(AKS_R)cutinase(3UTR)	(threeUTR)pUC-Amp-YPRC15-URA(fiveUTR)	3	Saccharomyces cerevisiae	Protein expression	6.801	5.959	0.183	0.603					5UTR	AKS_R	3UTR2					3	3	100	1	1	100		100
P196	pYUT_(5UTR)AKS(AKS_R)cpsadh(3UTR)	(threeUTR)pUC-Amp-YPRC15-URA(fiveUTR)	3	Saccharomyces cerevisiae	Protein expression	7.203	5.959	0.183	1.008					5UTR	AKS_R	3UTR2					2	3	66.6667	1	1	100		66.6667
P197	pYUT_(5UTR)FAKS(FAKS_R)eYFP(3UTR)	(threeUTR)pUC-Amp-YPRC15-URA(fiveUTR)	3	Saccharomyces cerevisiae	Protein expression	6.996	5.959	0.263	0.717					5UTR	FAKS_R	3UTR2					3	3	100	1	3	33.3333	Two mutations inside of CDS	33.3333
P198	pYUT_(5UTR)FAKS(FAKS_R)cpsadh(3UTR)	(threeUTR)pUC-Amp-YPRC15-URA(fiveUTR)	3	Saccharomyces cerevisiae	Protein expression	7.287	5.959	0.263	0.603					5UTR	FAKS_R	3UTR2					2	3	66.6667	1	1	100		66.6667
P199	pYUT_(5UTR)FAKS-Cutinase(LK3)cpsadh(3UTR)	(threeUTR)pUC-Amp-YPRC15-URA(fiveUTR)	3	Saccharomyces cerevisiae	Protein expression	7.911	5.959	0.867	1.005					5UTR	LK3	3UTR2					1	3	33.3333	1	1	100		33.3333
P200	pD1214_(5UTR7)FAKS-Cutinase(LK3)cpsadh(3UTR7)	(threeUTR7)pD1214(fiveUTR7)	3	Saccharomyces cerevisiae	Protein expression	6.968	5.026	0.867	1.005					5UTR7	LK3	3UTR7					3	6	50	1	2	50	One mutation inside of CDS	25
P201	pD1214_(5UTR7)FAKS-Cutinase(LK3)eYFP(3UTR7)	(threeUTR7)pD1214(fiveUTR7)	3	Saccharomyces cerevisiae	Protein expression	6.677	5.026	0.867	0.714					5UTR7	LK3	3UTR7					2	9	22.2222	1	2	50	One mutation inside of CDS	11.1111
P202	APLT_(RBS1)cpsadh(LK3)eGFP(histagstop)	(histagstop)t7t(N21)aadA(N22)pmb1(N23)lacIT7(RBS1)	3	Escherichia coli	Protein expression	5.75	3.724	1.005	0.711					RBS1	LK3	Shistag					6	6	100	1	1	100		100
P203	APLT_(RBS1)PfODH(LK3)eGFP(histagstop)	(histagstop)t7t(N21)aadA(N22)pmb1(N23)lacIT7(RBS1)	3	Escherichia coli	Protein expression	5.58	3.724	0.76	0.711					RBS1	LK3	Shistag					6	6	100	1	1	100		100
P204	APLT_(RBS1)his-sfGFP(-15)(LK6)cpsadh(N31)	(N31)t7t(N21)aadA(N22)pmb1(N23)lacIT7(RBS1)	3	Escherichia coli	Protein expression	5.761	3.724	0.715	1.005					RBS1	LK6	3UTR1					4	6	66.6667	1	2	50	One deletion inside of gene and one mutation inside of CDS	33.3333
P205	APLT_(RBS1)his-sfGFP(-15)(LK6)BDHA(N31)	(N31)t7t(N21)aadA(N22)pmb1(N23)lacIT7(RBS1)	3	Escherichia coli	Protein expression	5.791	3.724	0.715	1.035					RBS1	LK6	3UTR1					3	9	33.3333	1	3	33.3333	Two mutations inside of CDS and one deletion inside of gene	11.1111
P206	APLT_(RBS1)his-sfGFP(LK6)cpsadh(N31)	(N31)t7t(N21)aadA(N22)pmb1(N23)lacIT7(RBS1)	3	Escherichia coli	Protein expression	5.758	3.724	0.711	1.005					RBS1	LK6	3UTR1					6	6	100	1	1	100		100
P207	APLT_(RBS1)his-sfGFP(LK6)BDHA(N31)	(N31)t7t(N21)aadA(N22)pmb1(N23)lacIT7(RBS1)	3	Escherichia coli	Protein expression	5.778	3.724	0.711	1.035					RBS1	LK6	3UTR1					6	6	100	1	1	100		100
P208	APLT_(RBS1)eGFP(LK6)cpsadh(N31)	(N31)t7t(N21)aadA(N22)pmb1(N23)lacIT7(RBS1)	3	Escherichia coli	Protein expression	5.746	3.724	0.711	1.005					RBS1	LK6	3UTR1					6	6	100	1	2	50	One insertion inside of CDS	50
P209	APLT_(RBS1)eGFP(LK6)BDHA(N31)	(N31)t7t(N21)aadA(N22)pmb1(N23)lacIT7(RBS1)	3	Escherichia coli	Protein expression	5.776	3.724	0.711	1.035					RBS1	LK6	3UTR1					4	6	66.6667	1	2	50	One mutation inside of CDS	33.3333
P210	APLT_(RBS1)his-sfGFP(-15)(LK6)PfODH(N31)	(N31)t7t(N21)aadA(N22)pmb1(N23)lacIT7(RBS1)	3	Escherichia coli	Protein expression	5.515	3.724	0.715	0.76					RBS1	LK6	3UTR1					3	3	100	1	1	100		100
P211	APLT_(RBS1)his-sfGFP(-15)(LK6)BUDC(N31)	(N31)t7t(N21)aadA(N22)pmb1(N23)lacIT7(RBS1)	3	Escherichia coli	Protein expression	5.521	3.724	0.715	0.765					RBS1	LK6	3UTR1					3	3	100	1	1	100		100
P212	(N21)PamtB(RBS6)thrL+T(RBS1)pureGFP(N31)pheT(N23)aadA(N22)pmb1	(RBS1)pureGFP(N31)pheT(N23)aadA(N22)pmb1(N21)	3	Escherichia coli	Protein expression	3.09	2.99	0.212	0.139					RBS1	N21	RBS6					2	2	100	1	1	100		100
P213	(N21)PmalS(RBS6)thrL+T(RBS1)pureGFP(N31)pheT(N23)aadA(N22)pmb1	(RBS1)pureGFP(N31)pheT(N23)aadA(N22)pmb1(N21)	3	Escherichia coli	Protein expression	3.255	2.99	0.212	0.3					RBS1	N21	RBS6					2	2	100	1	1	100		100
P214	(N21)PmalZ(RBS6)thrL+T(RBS1)pureGFP(N31)pheT(N23)aadA(N22)pmb1	(RBS1)pureGFP(N31)pheT(N23)aadA(N22)pmb1(N21)	3	Escherichia coli	Protein expression	3.05	2.99	0.212	0.1					RBS1	N21	RBS6					2	2	100	1	1	100		100
P215	(N21)PompF(RBS6)thrL+T(RBS1)pureGFP(N31)pheT(N23)aadA(N22)pmb1	(RBS1)pureGFP(N31)pheT(N23)aadA(N22)pmb1(N21)	3	Escherichia coli	Protein expression	3.683	2.99	0.212	0.602					RBS1	N21	RBS6					2	2	100	1	1	100		100
P216	(N21)PgyrA(RBS6)thrL+T(RBS1)pureGFP(N31)pheT(N23)aadA(N22)pmb1	(RBS1)pureGFP(N31)pheT(N23)aadA(N22)pmb1(N21)	3	Escherichia coli	Protein expression	3.322	2.99	0.212	0.241					RBS1	N21	RBS6					2	2	100	1	1	100		100
P217	(N21)Psbb(RBS6)thrL+T(RBS1)pureGFP(N31)pheT(N23)aadA(N22)pmb1	(RBS1)pureGFP(N31)pheT(N23)aadA(N22)pmb1(N21)	3	Escherichia coli	Protein expression	3.411	2.99	0.212	0.33					RBS1	N21	RBS6					2	2	100	1	1	100		100
P218	(N21)Psbb(RBS6)thrL+T(RBS1)pureGFP(N31)pheT(N23)aadA(N22)pmb1	(RBS1)pureGFP(N31)pheT(N23)aadA(N22)pmb1(N21)	3	Escherichia coli	Protein expression	3.346	2.99	0.212	0.33					RBS1	N21	RBS6					2	2	100	1	1	100		100
P219	(N31)pheT(N23)aadA(N22)pmb1(N21)Pprox(RBS1)ispG(N31)	(N31)pheT(N23)aadA(N22)pmb1(N21)	3	Escherichia coli	Protein expression	4.017	2.552	1.2	0.265					N21	RBS1	3UTR1					2	2	100	1	1	100		100
P220	(fiveUTR1)pthrC3(RBS1)ADH2(RBS2stop)ADA(N31)t7t(threeUTR1)AMP(N22)Pmb1	(N31)t7t(threeUTR1)AMP(N22)Pmb1(fiveUTR1)pthrC3(RBS1)	3	Escherichia coli	Biosynthesis	5.1	1.4	1.1	2.6					RBS1	SRBS2	3UTR1					3	3	100	1	1	100		100
P221	(fiveUTR1)pthrC3(RBS1)ADA(RBS2stop)ADH2(N31)t7t(threeUTR1)AMP(N22)Pmb1	(N31)t7t(threeUTR1)AMP(N22)Pmb1(fiveUTR1)pthrC3(RBS1)	3	Escherichia coli	Biosynthesis	5.1	1.4	1.1	2.6					RBS1	SRBS2	3UTR1					3	3	100	1	1	100		100
P222	(N39)Plac(RBS4)tds+ggpps(3UTR)pheA terminator(N32)AMP(N38)P15	(N32)AMP(N38)P15(N39)Plac(RBS4)	3	Escherichia coli	Biosynthesis	5.94	2.4	0.2	3.34					RBS4	3UTR2	N32					7	8	87.5	1	1	100		87.5
P223	(N39)lacIT7(RBS4)tds+ggpps(3UTR)pheA terminator(N32)AMP(N38)P15	(N32)AMP(N38)P15(N39)Plac(RBS4)	3	Escherichia coli	Biosynthesis	7.54	4	0.2	3.34					RBS4	3UTR2	N32					3	8	37.5	1	1	100		37.5
P224	(RBS1)cpsB(RBS4stop)manA(N31)T7t(threeUTR1)aadA(N22)PAC(fiveUTR1)PthrC	(N31)T7t(threeUTR1)aadA(N22)pAC(fiveUTR1)PthrC(RBS1)	3	Escherichia coli	Biosynthesis	5.48	1.51	1.23	2.85					RBS1	SRBS4	3UTR1					3	3	100	1	1	100		100
P225	(N21)aadA(N22)pMB1(N23)lacIT7(RBS1)LGDH(RBS4stop)AL01(N31)T7t	(N31)T7t(N21)aadA(N22)pMB1(N23)lacIT7(RBS1)	3	Escherichia coli	Biosynthesis	6.58	1.03	1.63	4					RBS1	SRBS4	3UTR1					3	3	100	1	1	100		100
P226	pYUT_(5UTR)F2A(NLS)eGFP(3UTR)	(threeUTR)pUC-Amp-YPRC15-URA(fiveUTR)	3	Saccharomyces cerevisiae	Protein expression	6.822	5.959	0.73	0.711					5UTR	F2A	3UTR2					3	3	100	1	1	100		100
P227	pYUT_(5UTR)F2A mut(NLS)eGFP(3UTR)	(threeUTR)pUC-Amp-YPRC15-URA(fiveUTR)	3	Saccharomyces cerevisiae	Protein expression	6.816	5.959	0.069	0.711					5UTR	F2A	3UTR2					3	5	60	1	1	100		60
P228	pYUT_(5UTR)T2A(NLS)eGFP(3UTR)	(threeUTR)pUC-Amp-YPRC15-URA(fiveUTR)	3	Saccharomyces cerevisiae	Protein expression	6.81	5.959	0.059	0.711					5UTR	T2A	3UTR2					3	3	100	1	1	100		100
P229	pYUT_(5UTR)T2A mut(NLS)eGFP(3UTR)	(threeUTR)pUC-Amp-YPRC15-URA(fiveUTR)	3	Saccharomyces cerevisiae	Protein expression	6.804	5.959	0.05	0.711					5UTR	T2A	3UTR2					3	3	100	1	1	100		100
P230	APLT_(RBS1)cpsadh(LK3)sfGFP(-15)(N31)	(histagstop)t7t(N21)aadA(N22)pmb1(N23)lacIT7(RBS1)	3	Escherichia coli	Protein expression	5.615	3.939	1.527	0.06					RBS1	LK3	Shistag					1	1	100	1	1	100		100
P231	(N21)aadA(N22)pmb1(N23)lacIT7(RBS1)SP(LK3)tal(histagstop)t7t	(histagstop)t7t(N21)aadA(N22)pmb1(N23)lacIT7(RBS1)	3	Escherichia coli	Protein expression	4.913	2.584	1.527	0.714					RBS1	LK3	Shistag					1	1	100	1	1	100		100
P232	(N21)aadA(N22)pmb1(N23)lacIT7(RBS1)SP(LK3)tal(N31)t7t	(N31)t7t(N21)aadA(N22)pmb1(N23)lacIT7(RBS1)	3	Escherichia coli	Protein expression	6.164	1.304	2.841	2.019					RBS1	LK3	3UTR1					6	6	100	2	2	100		100
P233	SpecR(CeuI)pMB1(N22)pthrC3_gfp_t7t(N36)	NA	3	Escherichia coli	Others	3.346	1.079	0.89	1.311					ICeuI	N22	N36					3	3	100	1	1	100		100
P234	SpecR flippedICeuI)pMB1(N22)pthrC3_gfp_t7t(N36)	NA	3	Escherichia coli	Others	3.346	1.079	0.89	1.311					ICeuI	N22	N36					3	3	100	1	1	100		100
P235	SpecR(CeuI)pMB1 flipped(N22)pthrC3_gfp_t7t(N36)	NA	3	Escherichia coli	Others	3.346	1.079	0.89	1.311					ICeuI	N22	N36					3	3	100	1	1	100		100
P236	SpecR flipped(CeuI)pMB1 flipped(N22)pthrC3_gfp_t7t(N36)	NA	3	Escherichia coli	Others	3.346	1.079	0.89	1.311					ICeuI	N22	N36					3	3	100	1	1	100		100
P237	SpecR(CeuI flipped)pMB1(N22)pthrC3_gfp_t7t(N36)	NA	3	Escherichia coli	Others	3.346	1.079	0.89	1.311					ICeuI	N22	N36					3	3	100	1	1	100		100
P238	SpecR flipped(CeuI flipped)pMB1(N22)pthrC3_gfp_t7t(N36)	NA	3	Escherichia coli	Others	3.346	1.079	0.89	1.311					ICeuI	N22	N36					3	3	100	1	1	100		100
P239	SpecR(CeuI flipped)pMB1 flipped(N22)pthrC3_gfp_t7t(N36)	NA	3	Escherichia coli	Others	3.346	1.079	0.89	1.311					ICeuI	N22	N36					3	3	100	1	1	100		100
P240	SpecR flipped(CeuI flipped)pMB1 flipped(N22)pthrC3_gfp_t7t(N36)	NA	3	Escherichia coli	Others	3.346	1.079	0.89	1.311					ICeuI	N22	N36					3	3	100	1	1	100		100
P241	Nar-2genes F2A	(threeUTR)pUC-Amp-YPRC15-URA(fiveUTR)	3	Saccharomyces cerevisiae	Protein expression	6.822	5959	73	711					5UTR	F2A	3UTR2					3	3	100	1	1	100		100
P242	Nar-2genes T2A	(threeUTR)pUC-Amp-YPRC15-URA(fiveUTR)	3	Saccharomyces cerevisiae	Protein expression	6.816	5959	69	711					5UTR	F2A	3UTR2					3	5	60	1	1	100		60
P243	Nar-2genes LK5	(threeUTR)pUC-Amp-YPRC15-URA(fiveUTR)	3	Saccharomyces cerevisiae	Protein expression	6.81	5959	59	711					5UTR	T2A	3UTR2					3	3	100	1	1	100		100
P244	Nar-2genes with HisT2A	(threeUTR)pUC-Amp-YPRC15-URA(fiveUTR)	3	Saccharomyces cerevisiae	Protein expression	6.804	5959	50	711					5UTR	T2A	3UTR2					3	3	100	1	1	100		100
P245	Nar-2genes with His F2A	(threeUTR)pUC-Amp-YPRC15-URA(fiveUTR)	3	Saccharomyces cerevisiae	Protein expression	6.804	5959	73	693					5UTR	F2A	3UTR2					7	7	100	3	3	100		100
P246	Nar-2genes with HDEL T2A	(threeUTR)pUC-Amp-YPRC15-URA(fiveUTR)	3	Saccharomyces cerevisiae	Protein expression	6.798	5959	69	693					5UTR	F2A	3UTR2					4	7	57.1429	3	3	100		57.1429
P247	Nar-2genes with HDEL F2A	(threeUTR)pUC-Amp-YPRC15-URA(fiveUTR)	3	Saccharomyces cerevisiae	Protein expression	6.792	5959	59	693					5UTR	T2A	3UTR2					7	7	100	3	3	100		100
P248	Nar-2genes with HDEL LK5	(threeUTR)pUC-Amp-YPRC15-URA(fiveUTR)	3	Saccharomyces cerevisiae	Protein expression	6.786	5959	50	693					5UTR	T2A	3UTR2					7	7	100	3	3	100		100
P249	(N21)aadA(N22)pmb1(N23)lacIT7(RBS1)CelCD(LK3)tal(histagstop)t7t	(histagstop)t7t(N21)aadA(N22)pmb1(N23)lacIT7(RBS1)	3	Escherichia coli	Protein expression	5.743	3.724	1.005	0.714					RBS1	LK3	Shistag					3	3	100	1	1	100		100
P250	(N21)aadA(N22)pmb1(N23)lacIT7(RBS1)pelB(LK3)tal(histagstop)t7t	(histagstop)t7t(N21)aadA(N22)pmb1(N23)lacIT7(RBS1)	3	Escherichia coli	Protein expression	5.74	3.724	1.005	0.711					RBS1	LK3	Shistag					3	3	100	1	1	100		100
P251	(N21)aadA(N22)pmb1(N23)lacIT7(RBS1)OsmY(LK3)tal(histagstop)t7t	(histagstop)t7t(N21)aadA(N22)pmb1(N23)lacIT7(RBS1)	3	Escherichia coli	Protein expression	5.74	3.724	1.005	0.711					RBS1	LK3	Shistag					2	3	66.6667	1	1	100		66.6667
P252	(N21)aadA(N22)pmb1(N23)lacIT7(RBS1)OsmY(LK3)tal(histagstop)t7t	(histagstop)t7t(N21)aadA(N22)pmb1(N23)lacIT7(RBS1)	3	Escherichia coli	Protein expression	4.586	2.536	0.715	1.005					RBS1	LK3	Shistag					3	3	100	1	1	100		100
P253	(fiveUTR1)pthrC3(RBS1)CelCD(LK3)tal(N31)t7t(threeUTR1)bla(N22)pMB1	(N31)t7t(N21)aadA(N22)pmb1(N23)lacIT7(RBS1)	3	Escherichia coli	Protein expression	4.583	2.536	0.711	1.005					RBS1	LK3	3UTR1					3	3	100	1	1	100		100
P254	(fiveUTR1)pthrC3(RBS1)pelB(LK3)tal(N31)t7t(threeUTR1)bla(N22)pMB1	(N31)t7t(N21)aadA(N22)pmb1(N23)lacIT7(RBS1)	3	Escherichia coli	Protein expression	4.586	2.764	0.715	1.005					RBS1	LK3	3UTR1					3	3	100	1	1	100		100
P255	(fiveUTR1)pthrC3(RBS1)sfGFP(LK3)tal(N31)t7t(threeUTR1)bla(N22)pMB1	(N31)t7t(N21)aadA(N22)pmb1(N23)lacIT7(RBS1)	3	Escherichia coli	Protein expression	4.583	2.764	0.711	1.005					RBS1	LK3	3UTR1					3	3	100	1	1	100		100
P256	APP8_(RBS1)his-sfGFP(-15)(LK6)Ch1-AmDH(N31)	(N31)t7t(N21)aadA(N22)pmb1(N23)lacIT7(RBS1)	3	Escherichia coli	Protein expression	4.708	2.764	0.715	1.128					RBS2	LK6	Shistag					3	3	100	1	1	100		100
P257	APP8_(RBS1)his-sfGFP(-15)(LK6)ADH2(N31)	(N31)t7t(N21)aadA(N22)pmb1(N23)lacIT7(RBS1)	3	Escherichia coli	Protein expression	4.621	2.764	0.715	1.041					RBS2	LK6	Shistag					3	3	100	1	1	100		100
P258	APP8_(RBS1)his-sfGFP(-15)(LK6)ADA(N31)	(N31)t7t(N21)aadA(N22)pmb1(N23)lacIT7(RBS1)	3	Escherichia coli	Protein expression	4.954	2.764	0.715	1.374					RBS2	LK6	Shistag					3	3	100	1	1	100		100
P259	APP8_(RBS1)his-sfGFP(-15)(LK6)ATF1(N31)	(N31)t7t(N21)aadA(N22)pmb1(N23)lacIT7(RBS1)	3	Escherichia coli	Protein expression	5.153	2.764	0.715	1.572					RBS2	LK6	Shistag					3	3	100	1	2	50	Three mutations inside of gene	50
P260	P1QC-mCXR	P1QC	3	Escherichia coli	Biosynthesis	6.783	5.67	0.99	0.123					RBS1	3UTR1	LK3					4	4	100	2	2	100		100
P261	P3-949-TAL	P3	3	Corynebacterium glutamicum	Protein expression	7.163	5.437	0.142	1.569					RBS1	3UTR1	LK3					4	4	100	3	3	100		100
P262	(N42)bla-pMB1-mslR-repL(pJ23119)gRNA(N41)Cas9n(N42)	(N42)bla-pMB1-mslR-repL(pJ23119)	3	Clostridium	Genome editing	9.1	4.5	0.16	4.3					pJ23119	N41	N42					3	7	42.8571	1	1	100		42.8571
P263	(N21)aadA(N22)repA/p5(N23)ptb(RBS1)tLOV	(N21)aadA(N22)repA/p5(N23)	3	Clostridium	Protein expression	3.03	0.15	0.33	2.47					N23	RBS1	N21					4	4	100	0	3	0	No signal	0
P264	(N21)aadA(N22)repA/p5(N23)int(RBS1)tLOV	(N21)aadA(N22)repA/p5(N23)	3	Clostridium	Protein expression	3.08	0.19	0.33	2.47					N23	RBS1	N21					4	4	100	3	3	100		100
P265	(N21)aadA(N22)repA/p5(N23)adc(RBS1)tLOV	(N21)aadA(N22)repA/p5(N23)	3	Clostridium	Protein expression	3.11	0.23	0.33	2.47					N23	RBS1	N21					4	4	100	3	3	100		100
P266	(N21)aadA(N22)repA/p5(N23)dnaE(RBS1)tLOV	(N21)aadA(N22)repA/p5(N23)	3	Clostridium	Protein expression	3.18	0.29	0.33	0.05					N23	RBS1	N21					4	4	100	3	3	100		100
P267	pYUT_(5UTR)eYFP(LK3)F2A(Histag)	(threeUTR)pUC-Amp-YPRC15-URA(fiveUTR)	3	Saccharomyces cerevisiae	Protein expression	6.821	6.034	0.714	0.073					5UTR	LK3	Shistag					3	3	100	0	1	0	No signal	0
P268	pYUT_(5UTR)eYFP(LK3)T2A(Histag)	(threeUTR)pUC-Amp-YPRC15-URA(fiveUTR)	3	Saccharomyces cerevisiae	Protein expression	6.809	6.022	0.714	0.073					5UTR	LK3	Shistag					3	3	100	0	1	0	No signal	0
P269	(N31)t7t(N21)aadA(N22)p15(N23)lacIT7(RBS1)aroG mutant(RBS4stop)tyrA mutant(RBS2stop)gapC	(N31)t7t(N21)aadA(N22)p15(N23)lacIT7(RBS1)	4	Escherichia coli	Biosynthesis	7.444	4.415	1.116	1.047	0.999				RBS1	SRBS4	SRBS2	3UTR1				2	2	100	1	1	100		100
P270	(N31)t7t(N21)aadA(N22)p15(N23)lacIT7(RBS1)aroG mutant(RBS4stop)gapC(RBS2stop)tyrA mutant	(N31)t7t(N21)aadA(N22)p15(N23)lacIT7(RBS1)	4	Escherichia coli	Biosynthesis	7.444	4.415	1.116	1.047	0.999				RBS1	SRBS4	SRBS2	3UTR1				2	2	100	1	1	100		100
P271	(N31)t7t(N21)aadA(N22)p15(N23)lacIT7(RBS1)tyrA mutant(RBS4stop)aroG mutant(RBS2stop)gapC	(N31)t7t(N21)aadA(N22)p15(N23)lacIT7(RBS1)	4	Escherichia coli	Biosynthesis	7.444	4.415	1.116	1.047	0.999				RBS1	SRBS4	SRBS2	3UTR1				3	4	75	1	1	100		75
P272	(N31)t7t(N21)aadA(N22)p15(N23)lacIT7(RBS1)tyrA mutant(RBS4stop)gapC(RBS2stop)aroG mutant	(N31)t7t(N21)aadA(N22)p15(N23)lacIT7(RBS1)	4	Escherichia coli	Biosynthesis	7.444	4.415	1.116	1.047	0.999				RBS1	SRBS4	SRBS2	3UTR1				2	2	100	1	1	100		100
P273	(N31)t7t(N21)aadA(N22)p15(N23)lacIT7(RBS1)gapC(RBS4stop)aroG mutant(RBS2stop)tyrA mutant	(N31)t7t(N21)aadA(N22)p15(N23)lacIT7(RBS1)	4	Escherichia coli	Biosynthesis	7.444	4.415	1.116	1.047	0.999				RBS1	SRBS4	SRBS2	3UTR1				2	2	100	1	1	100		100
P274	(N31)t7t(N21)aadA(N22)p15(N23)lacIT7(RBS1)gapC(RBS4stop)tyrA mutant(RBS2stop)aroG mutant	(N31)t7t(N21)aadA(N22)p15(N23)lacIT7(RBS1)	4	Escherichia coli	Biosynthesis	7.444	4.415	1.116	1.047	0.999				RBS1	SRBS4	SRBS2	3UTR1				2	2	100	1	1	100		100
P275	(LK3)LacI(N21)aadA(N22)p15(N23)pLac(RBS1)aroG mutant(RBS4stop)tyrA mutant(RBS2stop)gapC	(N31)t7t(N21)aadA(N22)p15(N23)lacIT7(RBS1)	4	Escherichia coli	Biosynthesis	7.444	4.178	1.116	1.047	0.999				RBS1	SRBS4	SRBS2	3UTR1				2	2	100	1	1	100		100
P276	(LK3)LacI(N21)aadA(N22)p15(N23)pLac(RBS1)aroG mutant(RBS4stop)gapC(RBS2stop)tyrA mutant	(N31)t7t(N21)aadA(N22)p15(N23)lacIT7(RBS1)	4	Escherichia coli	Biosynthesis	7.444	4.178	1.116	1.047	0.999				RBS1	SRBS4	SRBS2	3UTR1				2	2	100	1	1	100		100
P277	(LK3)LacI(N21)aadA(N22)p15(N23)pLac(RBS1)tyrA mutant(RBS4stop)aroG mutant(RBS2stop)gapC	(N31)t7t(N21)aadA(N22)p15(N23)lacIT7(RBS1)	4	Escherichia coli	Biosynthesis	7.444	4.178	1.116	1.047	0.999				RBS1	SRBS4	SRBS2	3UTR1				2	2	100	1	1	100		100
P278	(LK3)LacI(N21)aadA(N22)p15(N23)pLac(RBS1)tyrA mutant(RBS4stop)gapC(RBS2stop)aroG mutant	(N31)t7t(N21)aadA(N22)p15(N23)lacIT7(RBS1)	4	Escherichia coli	Biosynthesis	7.444	4.178	1.116	1.047	0.999				RBS1	SRBS4	SRBS2	3UTR1				3	4	75	1	1	100		75
P279	(LK3)LacI(N21)aadA(N22)p15(N23)pLac(RBS1)gapC(RBS4stop)aroG mutant(RBS2stop)tyrA mutant	(N31)t7t(N21)aadA(N22)p15(N23)lacIT7(RBS1)	4	Escherichia coli	Biosynthesis	7.444	4.178	1.116	1.047	0.999				RBS1	SRBS4	SRBS2	3UTR1				2	2	100	1	1	100		100
P280	(LK3)LacI(N21)aadA(N22)p15(N23)pLac(RBS1)gapC(RBS4stop)tyrA mutant(RBS2stop)aroG mutant	(N31)t7t(N21)aadA(N22)p15(N23)lacIT7(RBS1)	4	Escherichia coli	Biosynthesis	7.444	4.178	1.116	1.047	0.999				RBS1	SRBS4	SRBS2	3UTR1				2	2	100	1	1	100		100
P281	(N31)t7t(N21)aadA(N22)p15(N23)lacIT7(RBS1)aroG mutant(RBS4stop)tyrA mutant(RBS2stop)hpaBC	(N31)t7t(N21)aadA(N22)p15(N23)lacIT7(RBS1)	4	Escherichia coli	Biosynthesis	8.532	4.415	1.116	1.047	2.087				RBS1	SRBS4	SRBS2	3UTR1				2	2	100	1	1	100		100
P282	(N31)t7t(N21)aadA(N22)p15(N23)lacIT7(RBS1)aroG mutant(RBS4stop)hpaBC(RBS2stop)tyrA mutant	(N31)t7t(N21)aadA(N22)p15(N23)lacIT7(RBS1)	4	Escherichia coli	Biosynthesis	8.532	4.415	1.116	1.047	2.087				RBS1	SRBS4	SRBS2	3UTR1				1	4	25	1	1	100		25
P283	(N31)t7t(N21)aadA(N22)p15(N23)lacIT7(RBS1)tyrA mutant(RBS4stop)aroG mutant(RBS2stop)hpaBC	(N31)t7t(N21)aadA(N22)p15(N23)lacIT7(RBS1)	4	Escherichia coli	Biosynthesis	8.532	4.415	1.116	1.047	2.087				RBS1	SRBS4	SRBS2	3UTR1				2	2	100	1	1	100		100
P284	(N31)t7t(N21)aadA(N22)p15(N23)lacIT7(RBS1)tyrA mutant(RBS4stop)hpaBC(RBS2stop)aroG mutant	(N31)t7t(N21)aadA(N22)p15(N23)lacIT7(RBS1)	4	Escherichia coli	Biosynthesis	8.532	4.415	1.116	1.047	2.087				RBS1	SRBS4	SRBS2	3UTR1				2	4	50	1	1	100		50
P285	(N31)t7t(N21)aadA(N22)p15(N23)lacIT7(RBS1)hapBC(RBS4stop)aroG mutant(RBS2stop)tyrA mutant	(N31)t7t(N21)aadA(N22)p15(N23)lacIT7(RBS1)	4	Escherichia coli	Biosynthesis	8.532	4.415	1.116	1.047	2.087				RBS1	SRBS4	SRBS2	3UTR1				2	2	100	1	1	100		100
P286	(N31)t7t(N21)aadA(N22)p15(N23)lacIT7(RBS1)hapBC(RBS4stop)tyrA mutant(RBS2stop)aroG mutant	(N31)t7t(N21)aadA(N22)p15(N23)lacIT7(RBS1)	4	Escherichia coli	Biosynthesis	8.532	4.415	1.116	1.047	2.087				RBS1	SRBS4	SRBS2	3UTR1				2	2	100	1	1	100		100
P287	(LK3)LacI(N21)aadA(N22)p15(N23)pLac(RBS1)aroG mutant(RBS4stop)tyrA mutant(RBS2stop)hpaBC	(N31)t7t(N21)aadA(N22)p15(N23)lacIT7(RBS1)	4	Escherichia coli	Biosynthesis	8.532	4.415	1.116	1.047	2.087				RBS1	SRBS4	SRBS2	3UTR1				2	4	50	1	1	100		50
P288	(LK3)LacI(N21)aadA(N22)p15(N23)pLac(RBS1)aroG mutant(RBS4stop)hpaBC(RBS2stop)tyrA mutant	(N31)t7t(N21)aadA(N22)p15(N23)lacIT7(RBS1)	4	Escherichia coli	Biosynthesis	8.532	4.415	1.116	1.047	2.087				RBS1	SRBS4	SRBS2	3UTR1				4	6	66.6667	1	1	100		66.6667
P289	(LK3)LacI(N21)aadA(N22)p15(N23)pLac(RBS1)tyrA mutant(RBS4stop)aroG mutant(RBS2stop)hpaBC	(N31)t7t(N21)aadA(N22)p15(N23)lacIT7(RBS1)	4	Escherichia coli	Biosynthesis	8.532	4.415	1.116	1.047	2.087				RBS1	SRBS4	SRBS2	3UTR1				2	4	50	1	1	100		50
P290	(LK3)LacI(N21)aadA(N22)p15(N23)pLac(RBS1)tyrA mutant(RBS4stop)hpaBC(RBS2stop)aroG mutant	(N31)t7t(N21)aadA(N22)p15(N23)lacIT7(RBS1)	4	Escherichia coli	Biosynthesis	8.532	4.415	1.116	1.047	2.087				RBS1	SRBS4	SRBS2	3UTR1				3	4	75	1	1	100		75
P291	(LK3)LacI(N21)aadA(N22)p15(N23)pLac(RBS1)hapBC(RBS4stop)aroG mutant(RBS2stop)tyrA mutant	(N31)t7t(N21)aadA(N22)p15(N23)lacIT7(RBS1)	4	Escherichia coli	Biosynthesis	8.532	4.415	1.116	1.047	2.087				RBS1	SRBS4	SRBS2	3UTR1				3	4	75	1	1	100		75
P292	(LK3)LacI(N21)aadA(N22)p15(N23)pLac(RBS1)hapBC(RBS4stop)tyrA mutant(RBS2stop)aroG mutant	(N31)t7t(N21)aadA(N22)p15(N23)lacIT7(RBS1)	4	Escherichia coli	Biosynthesis	8.532	4.415	1.116	1.047	2.087				RBS1	SRBS4	SRBS2	3UTR1				2	2	100	1	1	100		100
P293	(N31)t7t(threeUTR1)aadA(N22)p15(fiveUTR1)pthrC3(RBS1)Egfp	(threeUTR1)aadA(N22)p15(fiveUTR1)	4	Escherichia coli	Protein expression	3.556	2.245	0.411	0.775	0.248				5UTR	RBS1	3UTR1	3UTR2				1	1	100	1	1	100		100
P294	(5UTR)pthrC3(RBS1)ppsA(SRBS4)aroE(SRBS2)tktA(3UTR1)t7t(3UTR2)SpecR(N22)pAC	(N31)t7t(threeUTR1)aadA(N22)p15(fiveUTR1)pthrC3(RBS1)	4	Escherichia coli	Biosynthesis	8.102	2.587	2.373	0.813	1.986				RBS1	SRBS4	SRBS2	3UTR1				3	3	100	1	1	100		100
P295	(5UTR)pthrC3(RBS1)ppsA(SRBS4)tktA(SRBS2)aroE(3UTR1)t7t(3UTR2)SpecR(N22)pAC	(N31)t7t(threeUTR1)aadA(N22)p15(fiveUTR1)pthrC3(RBS1)	4	Escherichia coli	Biosynthesis	8.102	2.587	2.373	0.813	1.986				RBS1	SRBS4	SRBS2	3UTR1				3	3	100	1	1	100		100
P296	(5UTR)pthrC3(RBS1)tktA(SRBS4)aroE(SRBS2)ppsA(3UTR1)t7t(3UTR2)SpecR(N22)pAC	(N31)t7t(threeUTR1)aadA(N22)p15(fiveUTR1)pthrC3(RBS1)	4	Escherichia coli	Biosynthesis	8.102	2.587	2.373	0.813	1.986				RBS1	SRBS4	SRBS2	3UTR1				2	3	66.6667	1	1	100		66.6667
P297	(5UTR)pthrC3(RBS1)tktA(SRBS4)ppsA(SRBS2)aroE(3UTR1)t7t(3UTR2)SpecR(N22)pAC	(N31)t7t(threeUTR1)aadA(N22)p15(fiveUTR1)pthrC3(RBS1)	4	Escherichia coli	Biosynthesis	8.102	2.587	2.373	0.813	1.986				RBS1	SRBS4	SRBS2	3UTR1				3	3	100	1	1	100		100
P298	(5UTR)pthrC3(RBS1)aroE(SRBS4)ppsA(SRBS2)tktA(3UTR1)t7t(3UTR2)SpecR(N22)pAC	(N31)t7t(threeUTR1)aadA(N22)p15(fiveUTR1)pthrC3(RBS1)	4	Escherichia coli	Biosynthesis	8.102	2.587	2.373	0.813	1.986				RBS1	SRBS4	SRBS2	3UTR1				3	3	100	1	1	100		100
P299	(5UTR)pthrC3(RBS1)aroE(SRBS4)tktA(SRBS2)ppsA(3UTR1)t7t(3UTR2)SpecR(N22)pAC	(N31)t7t(threeUTR1)aadA(N22)p15(fiveUTR1)pthrC3(RBS1)	4	Escherichia coli	Biosynthesis	8.102	2.587	2.373	0.813	1.986				RBS1	SRBS4	SRBS2	3UTR1				3	3	100	1	1	100		100
P300	(3UTR2)pthrC3(RBS1)aroG mutant(SRBS4)tal(SRBS2)tyrA mutant(3UTR1)t7t(N36)SpecR(N22)pAC	(N31)t7t(N36)aadA(N22)p15(threeUTR1)pthrC3(RBS1)	4	Escherichia coli	Biosynthesis	6.597	2.77	1.047	1.527	1.116				RBS1	SRBS4	SRBS2	3UTR1				3	3	100	1	1	100		100
P301	(3UTR2)pthrC3(RBS1)aroG mutant(SRBS4)tyrA mutant(SRBS2)tal(3UTR1)t7t(N36)SpecR(N22)pAC	(N31)t7t(N36)aadA(N22)p15(threeUTR1)pthrC3(RBS1)	4	Escherichia coli	Biosynthesis	6.597	2.77	1.047	1.527	1.116				RBS1	SRBS4	SRBS2	3UTR1				3	3	100	1	1	100		100
P302	(3UTR2)pthrC3(RBS1)tyrA mutant(SRBS4)tal(SRBS2)aroG mutant(3UTR1)t7t(N36)SpecR(N22)pAC	(N31)t7t(N36)aadA(N22)p15(threeUTR1)pthrC3(RBS1)	4	Escherichia coli	Biosynthesis	6.597	2.77	1.047	1.527	1.116				RBS1	SRBS4	SRBS2	3UTR1				3	3	100	1	2	50	One mutation inside of CDS	50
P303	(3UTR2)pthrC3(RBS1)tyrA mutant(SRBS4)aroG mutant(SRBS2)tal(3UTR1)t7t(N36)SpecR(N22)pAC	(N31)t7t(N36)aadA(N22)p15(threeUTR1)pthrC3(RBS1)	4	Escherichia coli	Biosynthesis	6.597	2.77	1.047	1.527	1.116				RBS1	SRBS4	SRBS2	3UTR1				3	3	100	1	1	100		100
P304	(3UTR2)pthrC3(RBS1)tal(SRBS4)tyrA mutant(SRBS2)aroG mutant(3UTR1)t7t(N36)SpecR(N22)pAC	(N31)t7t(N36)aadA(N22)p15(threeUTR1)pthrC3(RBS1)	4	Escherichia coli	Biosynthesis	6.597	2.77	1.047	1.527	1.116				RBS1	SRBS4	SRBS2	3UTR1				3	3	100	1	1	100		100
P305	(3UTR2)pthrC3(RBS1)tal(SRBS4)aroG mutant(SRBS2)tyrA mutant(3UTR1)t7t(N36)SpecR(N22)pAC	(N31)t7t(N36)aadA(N22)p15(threeUTR1)pthrC3(RBS1)	4	Escherichia coli	Biosynthesis	6.597	2.77	1.047	1.527	1.116				RBS1	SRBS4	SRBS2	3UTR1				3	3	100	1	2	50	One insertion inside of CDS	50
P306	(RBS1)4CL(RBS4stop)CHI(RBS2stop)CHS(N31)(threeUTR1)pthrC3(RBS1(N31)t7t(N36)aadA(N22)p15	(N31)t7t(N36)aadA(N22)p15(threeUTR1)pthrC3(RBS1)	4	Escherichia coli	Biosynthesis	6.363	2.77	1.629	0.663	1.164				RBS1	SRBS4	SRBS2	3UTR1				3	3	100	1	1	100		100
P307	(RBS1)4CL(RBS4stop)CHS(RBS2stop)CHI(N31)(threeUTR1)pthrC3(RBS1(N31)t7t(N36)aadA(N22)p15	(N31)t7t(N36)aadA(N22)p15(threeUTR1)pthrC3(RBS1)	4	Escherichia coli	Biosynthesis	6.363	2.77	1.629	0.663	1.164				RBS1	SRBS4	SRBS2	3UTR1				3	3	100	1	1	100		100
P308	(RBS1)CHS(RBS4stop)CHI(RBS2stop)4CL(N31)(threeUTR1)pthrC3(RBS1(N31)t7t(N36)aadA(N22)p15	(N31)t7t(N36)aadA(N22)p15(threeUTR1)pthrC3(RBS1)	4	Escherichia coli	Biosynthesis	6.363	2.77	1.629	0.663	1.164				RBS1	SRBS4	SRBS2	3UTR1				3	3	100	1	1	100		100
P309	(RBS1)CHS(RBS4stop)4CL(RBS2stop)CHI(N31)(threeUTR1)pthrC3(RBS1(N31)t7t(N36)aadA(N22)p15	(N31)t7t(N36)aadA(N22)p15(threeUTR1)pthrC3(RBS1)	4	Escherichia coli	Biosynthesis	6.363	2.77	1.629	0.663	1.164				RBS1	SRBS4	SRBS2	3UTR1				3	3	100	1	1	100		100
P310	(RBS1)CHI(RBS4stop)CHS(RBS2stop)4CL(N31)t7t(N36)aadA(N22)p15(threeUTR1)pthrC3	(N31)t7t(N36)aadA(N22)p15(threeUTR1)pthrC3(RBS1)	4	Escherichia coli	Biosynthesis	6.363	2.77	1.629	0.663	1.164				RBS1	SRBS4	SRBS2	3UTR1				3	3	100	1	2	50	One insertion inside of CDS	50
P311	(RBS1)CHI(RBS4stop)4CL(RBS2stop)CHS(N31)(threeUTR1)pthrC3(RBS1(N31)t7t(N36)aadA(N22)p15	(N31)t7t(N36)aadA(N22)p15(threeUTR1)pthrC3(RBS1)	4	Escherichia coli	Biosynthesis	6.363	2.77	1.629	0.663	1.164				RBS1	SRBS4	SRBS2	3UTR1				3	3	100	1	1	100		100
P312	(RBS1)mmc418(RBS4stop)mmc419(RBS2stop)mmc420/421(N31)(fiveUTR1)pthrC3(RBS1)(N31)t7t(threeUTR1)aadA(N22)p15	(N31)t7t(threeUTR1)aadA(N22)p15(fiveUTR1)pthrC3(RBS1)	4	Escherichia coli	Biosynthesis	6.64	2.587	1.512	1.569	0.633				RBS1	SRBS4	SRBS2	3UTR1				3	3	100	1	1	100		100
P313	(RBS1)mmc418(RBS4stop)mmc420/421(RBS2stop)mmc419(N31)(fiveUTR1)pthrC3(RBS1)(N31)t7t(threeUTR1)aadA(N22)p15	(N31)t7t(threeUTR1)aadA(N22)p15(fiveUTR1)pthrC3(RBS1)	4	Escherichia coli	Biosynthesis	6.64	2.587	1.512	1.569	0.633				RBS1	SRBS4	SRBS2	3UTR1				3	3	100	1	1	100		100
P314	(RBS1)mmc419(RBS4stop)mmc418(RBS2stop)mmc420/421(N31)(fiveUTR1)pthrC3(RBS1)(N31)t7t(threeUTR1)aadA(N22)p15	(N31)t7t(threeUTR1)aadA(N22)p15(fiveUTR1)pthrC3(RBS1)	4	Escherichia coli	Biosynthesis	6.64	2.587	1.512	1.569	0.633				RBS1	SRBS4	SRBS2	3UTR1				3	3	100	1	1	100		100
P315	(RBS1)mmc419(RBS4stop)mmc420/421(RBS2stop)mmc418(N31)(fiveUTR1)pthrC3(RBS1)(N31)t7t(threeUTR1)aadA(N22)p15	(N31)t7t(threeUTR1)aadA(N22)p15(fiveUTR1)pthrC3(RBS1)	4	Escherichia coli	Biosynthesis	6.64	2.587	1.512	1.569	0.633				RBS1	SRBS4	SRBS2	3UTR1				3	3	100	1	1	100		100
P316	(RBS1)mmc420/421(RBS4stop)mmc418(RBS2stop)mmc419(N31)(fiveUTR1)pthrC3(RBS1)(N31)t7t(threeUTR1)aadA(N22)p15	(N31)t7t(threeUTR1)aadA(N22)p15(fiveUTR1)pthrC3(RBS1)	4	Escherichia coli	Biosynthesis	6.64	2.587	1.512	1.569	0.633				RBS1	SRBS4	SRBS2	3UTR1				2	3	66.6667	1	1	100		66.6667
P317	(RBS1)mmc420/421(RBS4stop)mmc419(RBS2stop)mmc418(N31)(fiveUTR1)pthrC3(RBS1)(N31)t7t(threeUTR1)aadA(N22)p15	(N31)t7t(threeUTR1)aadA(N22)p15(fiveUTR1)pthrC3(RBS1)	4	Escherichia coli	Biosynthesis	6.64	2.587	1.512	1.569	0.633				RBS1	SRBS4	SRBS2	3UTR1				2	3	66.6667	1	1	100		66.6667
P318	(N23)Plac(RBS1)atoB(RBS2stop)HMGS(RBS4stop)tHMGR(N31)t7T(N21)SPEC(N22)P5	(N31)t7T(N21)SPEC(N22)P5(N23)Plac(RBS1)	4	Escherichia coli	Biosynthesis	7.1	2.9	1.2	1.47	1.5				RBS1	SRBS2	SRBS4	3UTR1				4	6	66.6667	1	1	100		66.6667
P319	(N23)Plac(RBS1)EGR12(RBS2stop)EGR8(RBS4stop)MVD1(N31)t7T(N21)SPEC(N22)P5	(N31)t7T(N21)SPEC(N22)P5(N23)Plac(RBS1)	4	Escherichia coli	Biosynthesis	8	2.9	1.3	1.35	1.2				RBS1	SRBS2	SRBS4	3UTR1				6	6	100	1	1	100		100
P320	(histagstop)t7t(N21)aadA(N22)p5(N23)pldhA(RBS1)ATF1	(N21)aadA(N22)p5(N23)	4	Escherichia coli	Biosynthesis	4.49	0.12	2.3	0.14	1.57				N23	RBS1	Shistag	N21				4	4	100	1	1	100		100
P321	(histagstop)t7t(N21)aadA(N22)p5(N23)pthrc3-8(RBS1)ATF1	(N21)aadA(N22)p5(N23)	4	Escherichia coli	Biosynthesis	4.68	0.12	2.3	0.33	1.57				N23	RBS1	Shistag	N21				4	4	100	1	1	100		100
P322	(threeUTR)pUC-Amp-YPRC15-URA(fiveUTR)eYFP_Exon1(SEC17 intron_L)SEC17_intron(SEC17 intron_R)eYFP_Exon2	(threeUTR)pUC-Amp-YPRC15-URA(fiveUTR)	4	Saccharomyces cerevisiae	Gene regulation	7.1	6.01	0.37	0.19	0.52				5UTR	SEC17 intron_L	SEC17 intron_R	3UTR2				4	6	66.6667	1	2	50	One insertion inside of CDS	33.3333
P323	(threeUTR)pUC-Amp-YPRC15-URA(fiveUTR)eYFP_Exon1(EFB1 intron_L)EFB1_intron(EFB1 intron_R)eYFP_Exon2	(threeUTR)pUC-Amp-YPRC15-URA(fiveUTR)	4	Saccharomyces cerevisiae	Gene regulation	6.85	6.01	0.12	0.19	0.52				5UTR	EFB1 intron_L	EFB1 intron_R	3UTR2				4	6	66.6667	1	1	100		66.6667
P324	(threeUTR)pUC-Amp-YPRC15-URA(fiveUTR)eYFP_Exon195_1(AI_L)AI_fragment(AI_R)eYFP_Exon195_2	(threeUTR)pUC-Amp-YPRC15-URA(fiveUTR)	4	Saccharomyces cerevisiae	Gene regulation	6.84	6.01	0.1	0.2	0.52				5UTR	AI_L	AI_R	3UTR2				2	8	25	2	2	100		25
P325	(threeUTR)pUC-Amp-YPRC15-URA(fiveUTR)eYFP_Exon195_1(AI_L)AI-3_fragment(AI_R)eYFP_Exon195_2	(threeUTR)pUC-Amp-YPRC15-URA(fiveUTR)	4	Saccharomyces cerevisiae	Gene regulation	6.85	6.01	0.12	0.2	0.52				5UTR	AI_L	AI_R	3UTR2				1	8	12.5	1	1	100		12.5
P326	(threeUTR)pUC-Amp-YPRC15-URA(fiveUTR)eYFP_Exon195_1(AI_L)SL18(AI_R)eYFP_Exon195_2	(threeUTR)pUC-Amp-YPRC15-URA(fiveUTR)	4	Saccharomyces cerevisiae	Gene regulation	6.86	6.01	0.13	0.2	0.52				5UTR	AI_L	AI_R	3UTR2				2	2	100	1	2	50	One insertion inside of CDS	50
P327	(threeUTR)pUC-Amp-YPRC15-URA(fiveUTR)eYFP_Exon195_1(AI_L)SL23(AI_R)eYFP_Exon195_2	(threeUTR)pUC-Amp-YPRC15-URA(fiveUTR)	4	Saccharomyces cerevisiae	Gene regulation	6.87	6.01	0.14	0.2	0.52				5UTR	AI_L	AI_R	3UTR2				2	2	100	1	4	25	Three mutations inside of CDS, caused by the decay of polymerase	25
P328	(threeUTR)pUC-Amp-YPRC15-URA(fiveUTR)eYFP_Exon195_1(AI_L)SL33(AI_R)eYFP_Exon195_2	(threeUTR)pUC-Amp-YPRC15-URA(fiveUTR)	4	Saccharomyces cerevisiae	Gene regulation	6.88	6.01	0.15	0.2	0.52				5UTR	AI_L	AI_R	3UTR2				2	2	100	0	1	0	Multiple signals, caused by contamination	0
P329	(threeUTR)pUC-Amp-YPRC15-URA(fiveUTR)eYFP_Exon195_1(AI-,mut_L)AI_fragment(AI_R)eYFP_Exon195_2AI-,mut_L	(threeUTR)pUC-Amp-YPRC15-URA(fiveUTR)	4	Saccharomyces cerevisiae	Gene regulation	6.83	6.01	0.1	0.2	0.52				5UTR	AI-,mut_L	AI_R	3UTR2				1	1	100	1	1	100		100
P330	(N22)pUC(N23)PDC-HF(N32)GPDp(fiveUTR2)meffRed(threeUTR)ACT1(N21)his(RBS1)PDC-HT(N36)Amp	(RBS1)PDC-HT(N36)Amp(N22)pUC(N23)	4	Saccharomyces cerevisiae	Gene regulation	6.06	2.46	1.31	1.71	0.46				N32	3UTR2	N23	RBS1				1	1	100	1	1	100		100
P331	(N22)pUC(N23)PDC-HF(N32)GAL-AS(fiveUTR)eYFP(threeUTR)ACT1(N21)his(RBS1)PDC-HT(N36)Amp	(N21)his(RBS1)PDC-HT(N36)Amp(N22)pUC(N23)	4	Saccharomyces cerevisiae	Gene regulation	5.95	4.3	0.56	0.72	0.29				N23	N32	3UTR2	N21				1	1	100	1	1	100		100
P332	(RBS1)GME(RBS4stop)VTC4(RBS2stop)VTC2(N31)T7t(threeUTR1)amp(N22)pMB1(fiveUTR1)PthrC	(N31)T7t(threeUTR1)amp(N22)pMB1(fiveUTR1)PthrC(RBS1)	4	Escherichia coli	Biosynthesis	5.99	1.21	0.88	1.38	2.65				RBS1	SRBS4	SRBS2	3UTR1				3	3	100	1	1	100		100
P333	(RBS1)VTC2(RBS4stop)GME(RBS2stop)VTC4(N31)T7t(threeUTR1)amp(N22)pMB1(fiveUTR1)PthrC	(N31)T7t(threeUTR1)amp(N22)pMB1(fiveUTR1)PthrC(RBS1)	4	Escherichia coli	Biosynthesis	5.99	1.4	1.2	0.87	2.65				RBS1	SRBS4	SRBS2	3UTR1				3	3	100	1	1	100		100
P334	(RBS1)VTC4(RBS4stop)VTC2(RBS2stop)GME(N31)T7t(threeUTR1)amp(N22)pMB1(fiveUTR1)PthrC	(N31)T7t(threeUTR1)amp(N22)pMB1(fiveUTR1)PthrC(RBS1)	4	Escherichia coli	Biosynthesis	5.99	0.89	1.4	1.18	2.65				RBS1	SRBS4	SRBS2	3UTR1				3	3	100	1	1	100		100
P335	(pJ23119)manZ_gRNA(N23)manZ_Hf(N24)manZ_Ht(N21)amp\ORF(N22)pMB1	(N21)amp\ORF(N22)pMB1(pJ23119)	4	Escherichia coli	Genome editing	3.193	0.118	0.489	0.502	1.993				pJ23119	N23	N24	N21				2	2	100	1	1	100		100
P336	(pJ23119)glk_gRNA(N23)glk_Hf(N24)glk_Ht(N21)aadA(N22)pMB1	(N21)aadA(N22)pMB1(pJ23119)	4	Escherichia coli	Genome editing	3.186	0.118	0.489	0.502	1.988				pJ23119	N23	N24	N21				2	2	100	1	1	100		100
P337	(pJ23119)xylB_gRNA(N23)xylB_Hf(N24)xylB_Ht(N21)aadA(N22)pMB1	(N21)aadA(N22)pMB1(pJ23119)	4	Escherichia coli	Genome editing	3.219	0.118	0.489	0.502	1.993				pJ23119	N23	N24	N21				2	3	66.6667	1	2	50	One mutation inside of CDS	33.3333
P338	(pJ23119)maeA_gRNA(N23)maeA_Hf(N24)maeA_Ht(N21)aadA(N22)pMB1	(N21)aadA(N22)pMB1(pJ23119)	4	Escherichia coli	Genome editing	3.186	0.118	0.489	0.502	1.988				pJ23119	N23	N24	N21				2	5	40	1	1	100		40
P339	(pJ23119)maeB_gRNA(N23)maeB_Hf(N24)maeB_Ht(N21)amp\ORF(N22)pMB1	(N21)amp\ORF(N22)pMB1(pJ23119)	4	Escherichia coli	Genome editing	3.21	0.118	0.489	0.502	1.988				pJ23119	N23	N24	N21				4	6	66.6667	1	1	100		66.6667
P340	(N36)bla(N22)repA/p5(fiveUTR1)T7(RBS1)Ec_dxs(RBS2stop)Ec_idi(RBS3stop)Ec_ispDF(N31)T7t	(N31)T7t(N36)bla(N22)repA/p5(fiveUTR1)	4	Escherichia coli	Biosynthesis	8.16	1.8	1.93	1.82	2.75				5UTR	SRBS2	SRBS3	3UTR1				5	5	100	1	1	100		100
P341	(N36)aadA(N22)PAC/p15(threeUTR1)T7(RBS1)Sc_sqs(RBS4stop)Ec_ispA(N31)T7t	(N31)T7t(N36)aadA(N22)PAC/p15(threeUTR1)	4	Escherichia coli	Biosynthesis	6.48	1.79	1.42	0.95	2.46				3UTR2	RBS1	SRBS4	3UTR1				2	2	100	1	1	100		100
P342	(N36)aadA(N22)PAC/p15(threeUTR1)PthrC3-25(RBS1)Sc_sqs(RBS4stop)Ec_ispA(N31)T7t	(N31)T7t(N36)aadA(N22)PAC/p15(threeUTR1)	4	Escherichia coli	Biosynthesis	5.1	0.41	1.42	0.95	2.46				3UTR2	RBS1	SRBS4	3UTR1				4	4	100	1	1	100		100
P343	(N21)T7(RBS1)phaCAB(N31)pheT(N23)kan(N22)p15	NA	4	Escherichia coli	Biosynthesis	8.11	1.78	3.91	1.4	1.13				N21	N23	RBS1	3UTR1				3	3	100	1	1	100		100
P344	(N21)T7(RBS1)phaCAB(N31)pheT(N23)cam(N22)p5	NA	4	Escherichia coli	Biosynthesis	8.4	1.78	3.91	1.4	1.41				N21	N23	RBS1	3UTR1				2	3	66.6667	1	1	100		66.6667
P345	(N21)PthrCT3-25(RBS1)phaCAB(N31)pheT(N23)cam(N22)p5	NA	4	Escherichia coli	Biosynthesis	7.02	0.4	3.91	1.4	1.41				N21	N23	RBS1	3UTR1				2	2	100	1	1	100		100
P346	Plasmid 1-Chitin	(N31)t7t(threeUTR1)aadA(N22)p15(fiveUTR1)pthrC3(RBS1)	4	Escherichia coli	Biosynthesis	6.492	2.77	1.473	1.557	0.555				RBS1	SRBS2	SRBS4	3UTR1				2	2	100	1	1	100		100
P347	Plasmid 2-Chitin	(N31)t7t(threeUTR1)aadA(N22)p15(fiveUTR1)pthrC3(RBS1)	4	Escherichia coli	Biosynthesis	6.492	2.77	1.473	1.557	0.555				RBS1	SRBS2	SRBS4	3UTR1				2	2	100	1	1	100		100
P348	Plasmid 3-Chitin	(N31)t7t(threeUTR1)aadA(N22)p15(fiveUTR1)pthrC3(RBS1)	4	Escherichia coli	Biosynthesis	6.492	2.77	1.473	1.557	0.555				RBS1	SRBS2	SRBS4	3UTR1				2	2	100	1	1	100		100
P349	Plasmid 4-Chitin	(N31)t7t(threeUTR1)aadA(N22)p15(fiveUTR1)pthrC3(RBS1)	4	Escherichia coli	Biosynthesis	6.492	2.77	1.473	1.557	0.555				RBS1	SRBS2	SRBS4	3UTR1				2	2	100	1	1	100		100
P350	Plasmid 5-Chitin	(N31)t7t(threeUTR1)aadA(N22)p15(fiveUTR1)pthrC3(RBS1)	4	Escherichia coli	Biosynthesis	6.492	2.77	1.473	1.557	0.555				RBS1	SRBS2	SRBS4	3UTR1				2	2	100	1	1	100		100
P351	Plasmid 6-Chitin	(N31)t7t(threeUTR1)aadA(N22)p15(fiveUTR1)pthrC3(RBS1)	4	Escherichia coli	Biosynthesis	6.492	2.77	1.473	1.557	0.555				RBS1	SRBS2	SRBS4	3UTR1				2	2	100	1	1	100		100
P352	pYUT_(5UTR)4cl(T2A)Chs(F2A)Chi(3UTR)	(threeUTR)pUC-Amp-YPRC15-URA(fiveUTR)	4	Saccharomyces cerevisiae	Protein expression	6.821	5959	1629	1164	663				5UTR	T2A	F2A	3UTR2				7	7	100	1	1	100		100
P353	(N31)t7t(N36)bla(N22)repA/p5(fiveUTR1)T7(RBS1)ERG12(RBS2stop)ERG8(RBS4stop)MVD1(RBS3stop)idi	(N31)t7t(N36)bla(N22)repA/p5(fiveUTR1)T7(RBS1)	4	Escherichia coli	Biosynthesis	9.01	4.51	2.79	1.25	0.58				RBS1	SRBS2	SRBS4	3UTR1				2	2	100	1	1	100		100
P354	(N31)t7t(N36)bla(N22)repA/p5(fiveUTR1)PthrC3(RBS1)ERG12(RBS2stop)ERG8(RBS4stop)MVD1(RBS3stop)idi	(N31)t7t(N36)bla(N22)repA/p5(fiveUTR1)PthrC3(RBS1)	4	Escherichia coli	Biosynthesis	7.63	3.13	2.79	1.25	0.58				RBS1	SRBS2	SRBS4	3UTR1				1	2	50	1	1	100		50
P355	P1QC-3HSD	P1QC	4	Corynebacterium glutamicum	Biosynthesis	6.783	5.67	1.524	1.453	0.44				RBS1	SRBS2	SRBS4	3UTR1				6	6	100	2	2	100		100
P356	P5QC-mCXR	P5QC	4	Corynebacterium glutamicum	Biosynthesis	8.717	5.437	1.524	1.453	0.44				RBS1	SRBS2	SRBS4	3UTR1				4	4	100	2	2	100		100
P357	LCB8-mCXR	LCB8	4	Escherichia coli	Biosynthesis	6.114	2.834	1.524	1.453	0.44				RBS1	SRBS2	SRBS4	3UTR1				3	4	75	1	2	50	One mutation inside of CDS	37.5
P358	LCB8-mCRX	LCB8	4	Escherichia coli	Biosynthesis	6.114	2.834	1.524	1.453	0.44				RBS1	SRBS2	SRBS4	3UTR1				4	4	100	2	3	66.6667	One mutation inside of gene, this could be due to gene synthesized	66.6667
P359	LCB8-mRCX	LCB8	4	Escherichia coli	Biosynthesis	6.114	2.834	1.524	1.453	0.44				RBS1	SRBS2	SRBS4	3UTR1				4	4	100	2	3	66.6667	One mutation inside of gene, this could be due to gene synthesized	66.6667
P360	LCB8-mRXC	LCB8	4	Escherichia coli	Biosynthesis	6.114	2.834	1.524	1.453	0.44				RBS1	SRBS2	SRBS4	3UTR1				4	4	100	2	3	66.6667	One mutation inside of gene, this could be due to gene synthesized	66.6667
P361	LCB8-mXRC	LCB8	4	Escherichia coli	Biosynthesis	6.114	2.834	1.524	1.453	0.44				RBS1	SRBS2	SRBS4	3UTR1				4	4	100	3	3	100		100
P362	LCB8-mXCR	LCB8	4	Escherichia coli	Biosynthesis	6.114	2.834	1.524	1.453	0.44				RBS1	SRBS2	SRBS4	3UTR1				5	6	83.3333	2	3	66.6667	One mutation inside of gene, this could be due to gene synthesized	55.5556
P363	(N21)aadA(N22)pMB1(pJ23119)gRNA-aslA(N23)aslA-HF0.5(N24)aslA-HT0.5	NA	5	Escherichia coli	Genome editing	3.186	1.035	0.888	0.116	0.487	0.5			N21	N22	pJ23119	N23	N24			3	3	100	2	2	100		100
P364	(N21)aadA(N22)pMB1(pJ23119)gRNA-aslA(N23)aslA-HF1.0(N24)aslA-HT1.0	NA	5	Escherichia coli	Genome editing	4.186	1.035	0.888	0.116	0.987	0.1			N21	N22	pJ23119	N23	N24			3	3	100	2	2	100		100
P365	(N21)aadA(N22)pMB1(pJ23119)gRNA-nupG(N23)nupG-HF0.5(N24)nupG-HT0.5	NA	5	Escherichia coli	Genome editing	3.186	1.035	0.888	0.116	0.487	0.5			N21	N22	pJ23119	N23	N24			3	3	100	1	1	100		100
P366	(N21)bla(N22)pMB1(pJ23119)gRNA-tyrR(N23)tyrR-HF0.5(N24)tyrR-HT0.5	NA	5	Escherichia coli	Genome editing	3.134	1.083	0.888	0.116	0.422	0.507			N21	N22	pJ23119	N23	N24			4	4	100	2	2	100		100
P367	(N21)aadA(N22)pMB1(pJ23119)gRNA-pheA(N23)pheA-HF0.5(N24)pheA-HT0.5	NA	5	Escherichia coli	Genome editing	3.242	1.035	0.888	0.116	0.454	0.589			N21	N22	pJ23119	N23	N24			3	3	100	1	1	100		100
P368	(N21)aadA(N22)pMB1(pJ23119)gRNA-nupG(N23)nupG-HF1.0(N24)nupG-HT1.0	NA	5	Escherichia coli	Genome editing	4.253	1.035	0.888	0.116	1.004	1.05			N21	N22	pJ23119	N23	N24			2	3	66.6667	1	1	100		66.6667
P369	(N21)aadA(N22)pMB1(pJ23119)gRNA-nupG(N23)nupG-HF1.5(N24)nupG-HT1.5	NA	5	Escherichia coli	Genome editing	5.28	1.035	0.888	0.116	1.58	1.51			N21	N22	pJ23119	N23	N24			3	3	100	1	1	100		100
P370	(N21)aadA(N22)pMB1(pJ23119)gRNA-melB(N23)melB-HF1.0(N24)melB-HT1.0	NA	5	Escherichia coli	Genome editing	4.231	1.035	0.888	0.116	0.993	0.1039			N21	N22	pJ23119	N23	N24			3	3	100	1	1	100		100
P371	(N21)aadA(N22)pMB1(pJ23119)gRNA-rcsB(N23)nupG-HF1.0(N24)nupG-HT1.0	NA	5	Escherichia coli	Genome editing	4.372	1.035	0.888	0.116	1.147	1.026			N21	N22	pJ23119	N23	N24			1	2	50	1	1	100		50
P372	(N21)aadA(N22)pMB1(pJ23119)gRNA-ptsI(N23)ptsI-HF0.7(N24)ptsI-HT0.77	NA	5	Escherichia coli	Genome editing	3.631	1.035	0.888	0.116	0.656	0.776			N21	N22	pJ23119	N23	N24			1	1	100	1	1	100		100
P373	(N21)aadA(N22)pMB1(pJ23119)aslA-gRNA2(N23)aslA-HF0.5(N24)aslA-HT0.5	NA	5	Escherichia coli	Genome editing	3.186	1.035	0.888	0.116	0.487	0.5			N21	N22	pJ23119	N23	N24			2	2	100	2	2	100		100
P374	(N21)aadA(N22)pMB1(pJ23119)aslA-gRNA2(N23)aslA-HF1.0(N24)aslA-HT1.0	NA	5	Escherichia coli	Genome editing	4.185	1.035	0.888	0.116	0.987	0.1			N21	N22	pJ23119	N23	N24			2	2	100	2	2	100		100
P375	(N21)bla(N22)pMB1(pJ23119)gRNA-tyrR(N23)tyrR-HF1.0(N24)tyrR-HT1.0	NA	5	Escherichia coli	Genome editing	4.272	1.083	0.888	0.116	1.058	1.009			N21	N22	pJ23119	N23	N24			2	2	100	2	2	100		100
P376	(N21)aadA(N22)p5(N23)lacIT7(RBS1)dxs(RBS2stop)idi(RBS3stop)ispA(RBS4stop)valC(N31)t7t	(N31)t7t(N21)aadA(N22)p5(N23)lacIT7(RBS1)	5	Escherichia coli	Biosynthesis	9.649	4.43	1.857	0.543	0.894	1.764			RBS1	SRBS2	SRBS3	SRBS4	3UTR1			5	6	83.3333	1	1	100		83.3333
P377	(N21)aadA(N22)p5(N23)lacIT7(RBS1)dxs(RBS2stop)idi(RBS3stop)valC(RBS4stop)ispA(N31)t7t	(N31)t7t(N21)aadA(N22)p5(N23)lacIT7(RBS1)	5	Escherichia coli	Biosynthesis	9.649	4.43	1.857	0.543	0.894	1.764			RBS1	SRBS2	SRBS3	SRBS4	3UTR1			6	6	100	1	1	100		100
P378	(N21)aadA(N22)p5(N23)lacIT7(RBS1)dxs(RBS2stop)valC(RBS3stop)idi(RBS4stop)ispA(N31)t7t	(N31)t7t(N21)aadA(N22)p5(N23)lacIT7(RBS1)	5	Escherichia coli	Biosynthesis	9.649	4.43	1.857	0.543	0.894	1.764			RBS1	SRBS2	SRBS3	SRBS4	3UTR1			6	6	100	1	1	100		100
P379	(N21)aadA(N22)p5(N23)lacIT7(RBS1)dxs(RBS2stop)valC(RBS3stop)ispA(RBS4stop)idi(N31)t7t	(N31)t7t(N21)aadA(N22)p5(N23)lacIT7(RBS1)	5	Escherichia coli	Biosynthesis	9.649	4.43	1.857	0.543	0.894	1.764			RBS1	SRBS2	SRBS3	SRBS4	3UTR1			6	6	100	1	1	100		100
P380	(N21)aadA(N22)p5(N23)lacIT7(RBS1)dxs(RBS2stop)ispA(RBS3stop)valC(RBS4stop)idi(N31)t7t	(N31)t7t(N21)aadA(N22)p5(N23)lacIT7(RBS1)	5	Escherichia coli	Biosynthesis	9.649	4.43	1.857	0.543	0.894	1.764			RBS1	SRBS2	SRBS3	SRBS4	3UTR1			6	6	100	1	1	100		100
P381	(N21)aadA(N22)p5(N23)lacIT7(RBS1)dxs(RBS2stop)ispA(RBS3stop)idi(RBS4stop)valC(N31)t7t	(N31)t7t(N21)aadA(N22)p5(N23)lacIT7(RBS1)	5	Escherichia coli	Biosynthesis	9.649	4.43	1.857	0.543	0.894	1.764			RBS1	SRBS2	SRBS3	SRBS4	3UTR1			6	6	100	1	1	100		100
P382	(N21)aadA(N22)p5(N23)lacIT7(RBS1)idi(RBS2stop)dxs(RBS3stop)valC(RBS4stop)ispA(N31)t7t	(N31)t7t(N21)aadA(N22)p5(N23)lacIT7(RBS1)	5	Escherichia coli	Biosynthesis	9.649	4.43	1.857	0.543	0.894	1.764			RBS1	SRBS2	SRBS3	SRBS4	3UTR1			6	6	100	1	1	100		100
P383	(N21)aadA(N22)p5(N23)lacIT7(RBS1)idi(RBS2stop)dxs(RBS3stop)ispA(RBS4stop)valC(N31)t7t	(N31)t7t(N21)aadA(N22)p5(N23)lacIT7(RBS1)	5	Escherichia coli	Biosynthesis	9.649	4.43	1.857	0.543	0.894	1.764			RBS1	SRBS2	SRBS3	SRBS4	3UTR1			5	6	83.3333	1	1	100		83.3333
P384	(N21)aadA(N22)p5(N23)lacIT7(RBS1)idi(RBS2stop)valC(RBS3stop)dxs(RBS4stop)ispA(N31)t7t	(N31)t7t(N21)aadA(N22)p5(N23)lacIT7(RBS1)	5	Escherichia coli	Biosynthesis	9.649	4.43	1.857	0.543	0.894	1.764			RBS1	SRBS2	SRBS3	SRBS4	3UTR1			6	6	100	1	1	100		100
P385	(N21)aadA(N22)p5(N23)lacIT7(RBS1)idi(RBS2stop)valC(RBS3stop)ispA(RBS4stop)dxs(N31)t7t	(N31)t7t(N21)aadA(N22)p5(N23)lacIT7(RBS1)	5	Escherichia coli	Biosynthesis	9.649	4.43	1.857	0.543	0.894	1.764			RBS1	SRBS2	SRBS3	SRBS4	3UTR1			5	6	83.3333	1	1	100		83.3333
P386	(N21)aadA(N22)p5(N23)lacIT7(RBS1)idi(RBS2stop)ispA(RBS3stop)dxs(RBS4stop)valC(N31)t7t	(N31)t7t(N21)aadA(N22)p5(N23)lacIT7(RBS1)	5	Escherichia coli	Biosynthesis	9.649	4.43	1.857	0.543	0.894	1.764			RBS1	SRBS2	SRBS3	SRBS4	3UTR1			5	6	83.3333	1	1	100		83.3333
P387	(N21)aadA(N22)p5(N23)lacIT7(RBS1)idi(RBS2stop)ispA(RBS3stop)valC(RBS4stop)dxs(N31)t7t	(N31)t7t(N21)aadA(N22)p5(N23)lacIT7(RBS1)	5	Escherichia coli	Biosynthesis	9.649	4.43	1.857	0.543	0.894	1.764			RBS1	SRBS2	SRBS3	SRBS4	3UTR1			5	6	83.3333	1	1	100		83.3333
P388	(N21)aadA(N22)p5(N23)lacIT7(RBS1)valC(RBS2stop)idi(RBS3stop)dxs(RBS4stop)ispA(N31)t7t	(N31)t7t(N21)aadA(N22)p5(N23)lacIT7(RBS1)	5	Escherichia coli	Biosynthesis	9.649	4.43	1.857	0.543	0.894	1.764			RBS1	SRBS2	SRBS3	SRBS4	3UTR1			6	6	100	1	2	50	One insertion inside of CDS	50
P389	(N21)aadA(N22)p5(N23)lacIT7(RBS1)valC(RBS2stop)idi(RBS3stop)ispA(RBS4stop)dxs(N31)t7t	(N31)t7t(N21)aadA(N22)p5(N23)lacIT7(RBS1)	5	Escherichia coli	Biosynthesis	9.649	4.43	1.857	0.543	0.894	1.764			RBS1	SRBS2	SRBS3	SRBS4	3UTR1			4	6	66.6667	1	1	100		66.6667
P390	(N21)aadA(N22)p5(N23)lacIT7(RBS1)valC(RBS2stop)dxs(RBS3stop)idi(RBS4stop)ispA(N31)t7t	(N31)t7t(N21)aadA(N22)p5(N23)lacIT7(RBS1)	5	Escherichia coli	Biosynthesis	9.649	4.43	1.857	0.543	0.894	1.764			RBS1	SRBS2	SRBS3	SRBS4	3UTR1			6	6	100	1	1	100		100
P391	(N21)aadA(N22)p5(N23)lacIT7(RBS1)valC(RBS2stop)dxs(RBS3stop)ispA(RBS4stop)idi(N31)t7t	(N31)t7t(N21)aadA(N22)p5(N23)lacIT7(RBS1)	5	Escherichia coli	Biosynthesis	9.649	4.43	1.857	0.543	0.894	1.764			RBS1	SRBS2	SRBS3	SRBS4	3UTR1			6	6	100	1	1	100		100
P392	(N21)aadA(N22)p5(N23)lacIT7(RBS1)valC(RBS2stop)ispA(RBS3stop)dxs(RBS4stop)idi(N31)t7t	(N31)t7t(N21)aadA(N22)p5(N23)lacIT7(RBS1)	5	Escherichia coli	Biosynthesis	9.649	4.43	1.857	0.543	0.894	1.764			RBS1	SRBS2	SRBS3	SRBS4	3UTR1			5	6	83.3333	1	1	100		83.3333
P393	(N21)aadA(N22)p5(N23)lacIT7(RBS1)valC(RBS2stop)ispA(RBS3stop)idi(RBS4stop)dxs(N31)t7t	(N31)t7t(N21)aadA(N22)p5(N23)lacIT7(RBS1)	5	Escherichia coli	Biosynthesis	9.649	4.43	1.857	0.543	0.894	1.764			RBS1	SRBS2	SRBS3	SRBS4	3UTR1			3	6	50	1	1	100		50
P394	(N21)aadA(N22)p5(N23)lacIT7(RBS1)ispA(RBS2stop)idi(RBS3stop)dxs(RBS4stop)valC(N31)t7t	(N31)t7t(N21)aadA(N22)p5(N23)lacIT7(RBS1)	5	Escherichia coli	Biosynthesis	9.649	4.43	1.857	0.543	0.894	1.764			RBS1	SRBS2	SRBS3	SRBS4	3UTR1			5	6	83.3333	1	1	100		83.3333
P395	(N21)aadA(N22)p5(N23)lacIT7(RBS1)ispA(RBS2stop)idi(RBS3stop)valC(RBS4stop)dxs(N31)t7t	(N31)t7t(N21)aadA(N22)p5(N23)lacIT7(RBS1)	5	Escherichia coli	Biosynthesis	9.649	4.43	1.857	0.543	0.894	1.764			RBS1	SRBS2	SRBS3	SRBS4	3UTR1			6	6	100	1	1	100		100
P396	(N21)aadA(N22)p5(N23)lacIT7(RBS1)ispA(RBS2stop)dxs(RBS3stop)valC(RBS4stop)idi(N31)t7t	(N31)t7t(N21)aadA(N22)p5(N23)lacIT7(RBS1)	5	Escherichia coli	Biosynthesis	9.649	4.43	1.857	0.543	0.894	1.764			RBS1	SRBS2	SRBS3	SRBS4	3UTR1			6	6	100	1	1	100		100
P397	(N21)aadA(N22)p5(N23)lacIT7(RBS1)ispA(RBS2stop)dxs(RBS3stop)idi(RBS4stop)valC(N31)t7t	(N31)t7t(N21)aadA(N22)p5(N23)lacIT7(RBS1)	5	Escherichia coli	Biosynthesis	9.649	4.43	1.857	0.543	0.894	1.764			RBS1	SRBS2	SRBS3	SRBS4	3UTR1			6	6	100	1	2	50	One insertion inside of CDS	50
P398	(N21)aadA(N22)p5(N23)lacIT7(RBS1)ispA(RBS2stop)valC(RBS3stop)dxs(RBS4stop)idi(N31)t7t	(N31)t7t(N21)aadA(N22)p5(N23)lacIT7(RBS1)	5	Escherichia coli	Biosynthesis	9.649	4.43	1.857	0.543	0.894	1.764			RBS1	SRBS2	SRBS3	SRBS4	3UTR1			4	6	66.6667	1	1	100		66.6667
P399	(N21)aadA(N22)p5(N23)lacIT7(RBS1)ispA(RBS2stop)valC(RBS3stop)idi(RBS4stop)dxs(N31)t7t	(N31)t7t(N21)aadA(N22)p5(N23)lacIT7(RBS1)	5	Escherichia coli	Biosynthesis	9.649	4.43	1.857	0.543	0.894	1.764			RBS1	SRBS2	SRBS3	SRBS4	3UTR1			5	6	83.3333	1	2	50	One insertion inside of CDS	41.6667
P400	(N31)t7t(N21)aadA(N22)p15(N23)pthrC3(RBS1)aroG mutant(RBS4stop)tyrA mutant	NA	5	Escherichia coli	Biosynthesis	5.029	0.2	1.035	1.088	0.336	2.201			N22	N23	RBS1	SRBS4	3UTR1			3	3	100	1	1	100		100
P401	(N31)t7t(N21)aadA(N22)p15(N23)pthrC3_M8(RBS1)aroG mutant(RBS4stop)tyrA mutant	NA	5	Escherichia coli	Biosynthesis	5.029	0.2	1.035	1.088	0.336	2.201			N22	N23	RBS1	SRBS4	3UTR1			3	3	100	1	1	100		100
P402	(N31)t7t(N21)aadA(N22)p15(N23)pthrC3_M25(RBS1)aroG mutant(RBS4stop)tyrA mutant	NA	5	Escherichia coli	Biosynthesis	5.029	0.2	1.035	1.088	0.336	2.201			N22	N23	RBS1	SRBS4	3UTR1			3	3	100	1	1	100		100
P403	(N23)LacIt7(RBS1)atoB(RBS2stop)HMGS(RBS4stop)tHMGR(N31)t7T(N21)plac(RBS1)EGR12(RBS2stop)EGR8(RBS4stop)MVD1(N31)T7t(N37)aadA(N22)p5	(N23)LacIt7(RBS1)atoB(RBS2stop)HMGS(RBS4stop)tHMGR(N31)t7T(N21)(N31)T7t(N37)aadA(N22)p5	5	Escherichia coli	Biosynthesis	13.035	6.2	4.3	2.5	0.25	0.16			RBS1	SRBS2	SRBS4	N21	3UTR1			4	8	50	1	1	100		50
P404	(N39)Plac(RBS4)ired(N24)pheA terminator(N32)AMP(N38)P15	NA	5	Escherichia coli	Protein expression	2.43	0.78	0.1	0.24	1.125	0.198			N39	RBS4	N24	N32	N38			2	4	50	1	2	50	One insertion inside of CDS	25
P405	(threeUTR)pUC-Amp-YPRC15-URA(fiveUTR)eYFP_Exon195_1(AI_L)eforRed(threeUTR2)ACT1(AI_R)eYFP_Exon195_2	(threeUTR)pUC-Amp-YPRC15-URA(fiveUTR)	5	Saccharomyces cerevisiae	Gene regulation	7.8	6.01	0.19	0.52	0.29	0.68			5UTR	AI_L	AI_R	3UTR2	3UTR1			1	4	25	1	2	50	One insertion inside of Barcode	12.5
P406	(N21)aadA(N22)repA/p5(N23)lacIT7(RBS1)idi(RBS2stop)ispA(RBS3stop)Te1_sqs(RBS4stop)dxs(N31)t7t	(N31)t7t(N21)aadA(N22)repA/p5(N23)lacIT7(RBS1)	5	Escherichia coli	Biosynthesis	8.54	0.62	0.95	0.72	1.92	4.49			RBS1	SRBS2	SRBS3	SRBS4	3UTR1			3	3	100	1	1	100		100
P407	(N21)aadA(N22)repA/p5(N23)lacIT7(RBS1)idi(RBS2stop)ispA(RBS3stop)Te2_sqs(RBS4stop)dxs(N31)t7t	(N31)t7t(N21)aadA(N22)repA/p5(N23)lacIT7(RBS1)	5	Escherichia coli	Biosynthesis	8.96	0.62	0.95	1.14	1.92	4.49			RBS1	SRBS2	SRBS3	SRBS4	3UTR1			3	3	100	1	1	100		100
P408	(N21)aadA(N22)repA/p5(N23)lacIT7(RBS1)idi(RBS2stop)ispA(RBS3stop)TrTe2_sqs(RBS4stop)dxs(N31)t7t	(N31)t7t(N21)aadA(N22)repA/p5(N23)lacIT7(RBS1)	5	Escherichia coli	Biosynthesis	8.8	0.62	0.95	0.98	1.92	4.49			RBS1	SRBS2	SRBS3	SRBS4	3UTR1			2	2	100	1	1	100		100
P409	(N21)aadA(N22)repA/p5(N23)lacIT7(RBS1)idi(RBS2stop)ispA(RBS3stop)TrH_sqs(RBS4stop)dxs(N31)t7t	(N31)t7t(N21)aadA(N22)repA/p5(N23)lacIT7(RBS1)	5	Escherichia coli	Biosynthesis	8.9	0.62	0.95	1.08	1.92	4.49			RBS1	SRBS2	SRBS3	SRBS4	3UTR1			2	2	100	1	2	50	One mutation inside of CDS	50
P410	(N21)aadA(N22)repA/p5(N23)lacIT7(RBS1)idi(RBS2stop)ispA(RBS3stop)Sc_sqs(RBS4stop)dxs(N31)t7t	(N31)t7t(N21)aadA(N22)repA/p5(N23)lacIT7(RBS1)	5	Escherichia coli	Biosynthesis	9.22	0.62	0.95	1.4	1.92	4.49			RBS1	SRBS2	SRBS3	SRBS4	3UTR1			3	3	100	1	1	100		100
P411	cas9-amp-2u-ura-SNR52(fiveUTR8)gRNA scaffold(N21)siz1 up(N22)siz2 down(N23)TEFp	(N23)TEFpcas9-amp-2u-ura-SNR52(fiveUTR8)	5	Saccharomyces cerevisiae	Genome editing	11.75	5.4	4.9	0.55	0.55	0.43			N23	5UTR8	N21	N22	N24			4	5	80	1	1	100		80
P412	(N21)T7(RBS1)phaCAB(N31)pheT(N23)cam(N22)pmb1	NA	5	Escherichia coli	Biosynthesis	7.91	1.78	3.91	0.2	1.22	0.93			RBS1	N21	N22	N23	3UTR1			2	2	100	1	1	100		100
P413	(N21)PthrC3(RBS1)phaCAB(N31)pheT(N23)cam(N22)pmb1	NA	5	Escherichia coli	Biosynthesis	6.53	0.4	3.91	0.2	1.22	0.93			5UTR	N21	N22	N23	N23			1	2	50	1	1	100		50
P414	(N21)PthrCT3-25(RBS1)phaCAB(N31)pheT(N23)cam(N22)pmb1	NA	5	Escherichia coli	Biosynthesis	6.53	0.4	3.91	0.2	1.22	0.93			RBS1	N21	N22	N23	3UTR1			4	4	100	1	1	100		100
P415	(N21)PthrCT3(RBS1)phaCAB(N31)pheT(N23)cam(N22)p15	NA	5	Escherichia coli	Biosynthesis	6.73	0.4	3.91	0.2	1.22	1.13			5UTR	N21	N22	N23	N23			1	1	100	1	1	100		100
P416	(N21)PthrCT3-25(RBS1)phaCAB(N31)pheT(N23)cam(N22)p15	NA	5	Escherichia coli	Biosynthesis	6.73	0.4	3.91	0.2	1.22	1.13			RBS1	N21	N22	N23	3UTR1			2	2	100	1	1	100		100
P417	(N21)PthrC3(RBS1)phaCAB(N31)pheT(N23)cam(N22)p5	NA	5	Escherichia coli	Biosynthesis	7.02	0.4	3.91	0.2	1.22	1.41			RBS1	N21	N22	N23	3UTR1			1	1	100	1	1	100		100
P418	(N21)aadA(N22)p5(N23)lacIT7(RBS1)aroG mutant(RBS4stop)tyrA mutant(N31)t7t-TPP1	NA	6	Escherichia coli	Biosynthesis	6.695	1.035	1.374	1.718	1.047	1.116	0.2		N21	N22	N23	RBS1	SRBS4	3UTR1		5	6	83.3333	1	1	100		83.3333
P419	(N21)aadA(N22)p15(N23)lacIT7(RBS1)aroG mutant(RBS4stop)tyrA mutant(N31)t7t-TPP2	NA	6	Escherichia coli	Biosynthesis	6.41	1.035	1.088	1.718	1.047	1.116	0.2		N21	N22	N23	RBS1	SRBS4	3UTR1		5	6	83.3333	1	1	100		83.3333
P420	(N21)aadA(N22)pMB1(N23)lacIT7(RBS1)aroG mutant(RBS4stop)tyrA mutant(N31)t7t-TPP3	NA	6	Escherichia coli	Biosynthesis	6.21	1.035	0.888	1.718	1.047	1.116	0.2		N21	N22	N23	RBS1	SRBS4	3UTR1		6	6	100	1	1	100		100
P421	(N21)aadA(N22)pUC(N23)lacIT7(RBS1)aroG mutant(RBS4stop)tyrA mutant(N31)t7t-TPP4	NA	6	Escherichia coli	Biosynthesis	6.137	1.035	0.815	1.718	1.047	1.116	0.2		N21	N22	N23	RBS1	SRBS4	3UTR1		5	6	83.3333	1	1	100		83.3333
P422	(N21)aadA(N22)p5(N23)lacIT7(RBS1)tyrA mutant(RBS4stop)aroG mutant(N31)t7t-TPP9	NA	6	Escherichia coli	Biosynthesis	6.695	1.035	1.374	1.718	1.047	1.116	0.2		N21	N22	N23	RBS1	SRBS4	3UTR1		6	6	100	1	1	100		100
P423	(N21)aadA(N22)p15(N23)lacIT7(RBS1)tyrA mutant(RBS4stop)aroG mutant(N31)t7t-TPP10	NA	6	Escherichia coli	Biosynthesis	6.41	1.035	1.088	1.718	1.047	1.116	0.2		N21	N22	N23	RBS1	SRBS4	3UTR1		4	6	66.6667	1	1	100		66.6667
P424	(N21)aadA(N22)pMB1(N23)lacIT7(RBS1)tyrA mutant(RBS4stop)aroG mutant(N31)t7t-TPP11	NA	6	Escherichia coli	Biosynthesis	6.21	1.035	0.888	1.718	1.047	1.116	0.2		N21	N22	N23	RBS1	SRBS4	3UTR1		6	6	100	1	2	50	One insertion inside of CDS	50
P425	(N21)aadA(N22)pUC(N23)lacIT7(RBS1)tyrA mutant(RBS4stop)aroG mutant(N31)t7t-TPP12	NA	6	Escherichia coli	Biosynthesis	6.137	1.035	0.815	1.718	1.047	1.116	0.2		N21	N22	N23	RBS1	SRBS4	3UTR1		6	6	100	1	3	33.3333	Two mutations inside of CDS	33.3333
P426	(N21)aadA(N22)p5(N23)pLac(RBS1)aroG mutant(RBS4stop)tyrA mutant(N31)t7t(LK3)LacI-TPP5	NA	7	Escherichia coli	Biosynthesis	6.728	1.035	1.374	0.1	1.047	1.116	0.2	1.629	N21	N22	N23	RBS1	SRBS4	3UTR1	LK3	3	6	50	1	1	100		50
P427	(N21)aadA(N22)p15(N23)pLac(RBS1)aroG mutant(RBS4stop)tyrA mutant(N31)t7t(LK3)LacI-TPP6	NA	7	Escherichia coli	Biosynthesis	6.443	1.035	1.088	0.1	1.047	1.116	0.2	1.629	N21	N22	N23	RBS1	SRBS4	3UTR1	LK3	6	6	100	1	1	100		100
P428	(N21)aadA(N22)pMB1(N23)pLac(RBS1)aroG mutant(RBS4stop)tyrA mutant(N31)t7t(LK3)LacI-TPP7	NA	7	Escherichia coli	Biosynthesis	6.243	1.035	0.888	0.1	1.047	1.116	0.2	1.629	N21	N22	N23	RBS1	SRBS4	3UTR1	LK3	6	6	100	1	1	100		100
P429	(N21)aadA(N22)pUC(N23)pLac(RBS1)aroG mutant(RBS4stop)tyrA mutant(N31)t7t(LK3)LacI-TPP8	NA	7	Escherichia coli	Biosynthesis	6.17	1.035	0.815	0.1	1.047	1.116	0.2	1.629	N21	N22	N23	RBS1	SRBS4	3UTR1	LK3	6	6	100	1	1	100		100
P430	(N21)aadA(N22)p5(N23)pLac(RBS1)tyrA mutant(RBS4stop)aroG mutant(N31)t7t(LK3)LacI-TPP13	NA	7	Escherichia coli	Biosynthesis	6.728	1.035	1.374	0.1	1.047	1.116	0.2	1.629	N21	N22	N23	RBS1	SRBS4	3UTR1	LK3	6	6	100	1	1	100		100
P431	(N21)aadA(N22)p15(N23)pLac(RBS1)tyrA mutant(RBS4stop)aroG mutant(N31)t7t(LK3)LacI-TPP14	NA	7	Escherichia coli	Biosynthesis	6.443	1.035	1.088	0.1	1.047	1.116	0.2	1.629	N21	N22	N23	RBS1	SRBS4	3UTR1	LK3	4	6	66.6667	1	1	100		66.6667
P432	(N21)aadA(N22)pMB1(N23)pLac(RBS1)tyrA mutant(RBS4stop)aroG mutant(N31)t7t(LK3)LacI-TPP15	NA	7	Escherichia coli	Biosynthesis	6.243	1.035	0.888	0.1	1.047	1.116	0.2	1.629	N21	N22	N23	RBS1	SRBS4	3UTR1	LK3	6	6	100	1	1	100		100
P433	(N21)aadA(N22)pUC(N23)pLac(RBS1)tyrA mutant(RBS4stop)aroG mutant(N31)t7t(LK3)LacI-TPP16	NA	7	Escherichia coli	Biosynthesis	6.17	1.035	0.815	0.1	1.047	1.116	0.2	1.629	N21	N22	N23	RBS1	SRBS4	3UTR1	LK3	6	6	100	1	1	100		100
P434	(N21)aadA(N22)pMB1(N23)pLac(RBS1)aroG mutant(RBS4stop)tyrA mutant(N31)t7t(LK3)LacI-TPP7	NA	7	Escherichia coli	Biosynthesis	6.25	1.035	0.815	0.1	1.047	1.116	0.2	1.629	N37	N32	N36	RBS1	pJ23119	3UTR2	5UTR	3	6	50	1	1	100		50
P435	(N21)aadA(N22)pMB1(N23)pLac(RBS1)aroG mutant(RBS4stop)tyrA mutant(N31)t7t(LK3)LacI-TPP7	NA	7	Escherichia coli	Biosynthesis	6.243	1.035	0.815	0.1	1.047	1.116	0.2	1.629	N37	N32	N36	RBS4	pJ23119	3UTR2	5UTR	5	6	83.3333	1	1	100		83.3333
P436	(N21)aadA(N22)pMB1(N23)pLac(RBS1)aroG mutant(RBS4stop)tyrA mutant(N31)t7t(LK3)LacI-TPP7	NA	7	Escherichia coli	Biosynthesis	6.233	1.035	0.815	0.1	1.047	1.116	0.2	1.629	N37	N32	N36	RBS4	SRBS3	3UTR2	5UTR	0	6	0	1	0	0		0
