# Supplementary material for: A standard for near-scarless plasmid construction using reusable DNA parts
Source: Nat Commun. 2019 Jul 23;10:3294. doi: 10.1038/s41467-019-11263-0 (PMC6650416; doi:10.1038/s41467-019-11263-0)
Supplement: Supplementary file 11 — Supplementary Data 10 [file 41467_2019_11263_MOESM11_ESM.xlsx]

## Sheet: Supplementary Data 9
Supplementary Data 9 List of plasmids and strains constructed in this study
Plasmid name	Plasmid genotype (Barcodes in one plasmid are placed into brackets between fragments)	Strain name	E. coli strain genotype	Application in this study
nupG-pTarget	(N21)aadA(N22)pmb1(pJ23119)nupGgRNA(N23)hf0.5(N24)ht0.5	na	MG1655_ΔrecA_ΔendA_ΔnupG_DE3	gRNA-producing plasmid_Figure 2c
manZ-pTarget	(N21)aadA(N22)pmb1(pJ23119)manZgRNA(N23)hf0.5(N24)ht0.5	na	na	gRNA-producing plasmid_Figure 2c
glk-pTarget	(N21)aadA(N22)pmb1(pJ23119)glkgRNA(N23)hf0.5(N24)ht0.5	na	na	gRNA-producing plasmid_Figure 2c
A0	(N21)SpecR(N22)pMB1(N23)t7t	A0	BL21(DE3)	Empty plasmid_Figure 4f
A1	SpecR(CeuI)pMB1(N22)pthrC3_gfp_t7t(N36)	A1	BL21(DE3)	gfp-expressing plasmid_Figure 4f
A2	SpecR flippedICeuI)pMB1(N22)pthrC3_gfp_t7t(N36)	A2	BL21(DE3)	gfp-expressing plasmid_Figure 4f
A3	SpecR(CeuI)pMB1 flipped(N22)pthrC3_gfp_t7t(N36)	A3	BL21(DE3)	gfp-expressing plasmid_Figure 4f
A4	SpecR flipped(CeuI)pMB1 flipped(N22)pthrC3_gfp_t7t(N36)	A4	BL21(DE3)	gfp-expressing plasmid_Figure 4f
A5	SpecR(CeuI flipped)pMB1(N22)pthrC3_gfp_t7t(N36)	A5	BL21(DE3)	gfp-expressing plasmid_Figure 4f
A6	SpecR flipped(CeuI flipped)pMB1(N22)pthrC3_gfp_t7t(N36)	A6	BL21(DE3)	gfp-expressing plasmid_Figure 4f
A7	SpecR(CeuI flipped)pMB1 flipped(N22)pthrC3_gfp_t7t(N36)	A7	BL21(DE3)	gfp-expressing plasmid_Figure 4f
A8	SpecR flipped(CeuI flipped)pMB1 flipped(N22)pthrC3_gfp_t7t(N36)	A8	BL21(DE3)	gfp-expressing plasmid_Figure 4f
TPP0	(N21)SpecR(N22)pAC(N23)t7t	TPP0	MG1655_ΔrecA_ΔendA_ΔpheA_ΔtyrR_DE3	Empty plasmid_Figure 6h
TPP1	(N21)SpecR(N22)pSC101(N23)lacIT7(RBS1)aroG mutant(SRBS4)tyrA mutant(3UTR1)t7t(N21)	TPP1	MG1655_ΔrecA_ΔendA_ΔpheA_ΔtyrR_DE3	Tyrosine production_Figure 6d
TPP2	(N21)SpecR(N22)pAC(N23)lacIT7(RBS1)aroG mutant(SRBS4)tyrA mutant(3UTR1)t7t(N21)	TPP2	MG1655_ΔrecA_ΔendA_ΔpheA_ΔtyrR_DE3	Tyrosine production_Figure 6d
TPP3	(N21)SpecR(N22)pMB1(N23)lacIT7(RBS1)aroG mutant(SRBS4)tyrA mutant(3UTR1)t7t(N21)	TPP3	MG1655_ΔrecA_ΔendA_ΔpheA_ΔtyrR_DE3	Tyrosine production_Figure 6d
TPP4	(N21)SpecR(N22)pUC((N23)lacIT7(RBS1)aroG mutant(SRBS4)tyrA mutant(3UTR1)t7t(N21)	TPP4	MG1655_ΔrecA_ΔendA_ΔpheA_ΔtyrR_DE3	Tyrosine production_Figure 6d
TPP5	(N21)SpecR(N22)pSC101(N23)pLac(RBS1)aroG mutant(SRBS4)tyrA mutant(3UTR1)t7t(LK3)LacI(N21)	TPP5	MG1655_ΔrecA_ΔendA_ΔpheA_ΔtyrR_DE3	Tyrosine production_Figure 6d
TPP6	(N21)SpecR(N22)pAC(N23)pLac(RBS1)aroG mutant(SRBS4)tyrA mutant(3UTR1)t7t(LK3)LacI(N21)	TPP6	MG1655_ΔrecA_ΔendA_ΔpheA_ΔtyrR_DE3	Tyrosine production_Figure 6d
TPP7	(N21)SpecR(N22)pMB1(N23)pLac(RBS1)aroG mutant(SRBS4)tyrA mutant(3UTR1)t7t(LK3)LacI(N21)	TPP7	MG1655_ΔrecA_ΔendA_ΔpheA_ΔtyrR_DE3	Tyrosine production_Figure 6d
TPP8	(N21)SpecR(N22)pUC((N23)pLac(RBS1)aroG mutant(SRBS4)tyrA mutant(3UTR1)t7t(LK3)LacI(N21)	TPP8	MG1655_ΔrecA_ΔendA_ΔpheA_ΔtyrR_DE3	Tyrosine production_Figure 6d
TPP9	(N21)SpecR(N22)pSC101(N23)lacIT7(RBS1)tyrA mutant(SRBS4)aroG mutant(3UTR1)t7t(N21)	TPP9	MG1655_ΔrecA_ΔendA_ΔpheA_ΔtyrR_DE3	Tyrosine production_Figure 6d
TPP10	(N21)SpecR(N22)pAC(N23)lacIT7(RBS1)tyrA mutant(SRBS4)aroG mutant(3UTR1)t7t(N21)	TPP10	MG1655_ΔrecA_ΔendA_ΔpheA_ΔtyrR_DE3	Tyrosine production_Figure 6d
TPP11	(N21)SpecR(N22)pMB1(N23)lacIT7(RBS1)tyrA mutant(SRBS4)aroG mutant(3UTR1)t7t(N21)	TPP11	MG1655_ΔrecA_ΔendA_ΔpheA_ΔtyrR_DE3	Tyrosine production_Figure 6d
TPP12	(N21)SpecR(N22)pUC((N23)lacIT7(RBS1)tyrA mutant(SRBS4)aroG mutant(3UTR1)t7t(N21)	TPP12	MG1655_ΔrecA_ΔendA_ΔpheA_ΔtyrR_DE3	Tyrosine production_Figure 6d
TPP13	(N21)SpecR(N22)pSC101(N23)pLac(RBS1)tyrA mutant(SRBS4)aroG mutant(3UTR1)t7t(LK3)LacI(N21)	TPP13	MG1655_ΔrecA_ΔendA_ΔpheA_ΔtyrR_DE3	Tyrosine production_Figure 6d
TPP14	(N21)SpecR(N22)pAC(N23)pLac(RBS1)tyrA mutant(SRBS4)aroG mutant(3UTR1)t7t(LK3)LacI(N21)	TPP14	MG1655_ΔrecA_ΔendA_ΔpheA_ΔtyrR_DE3	Tyrosine production_Figure 6d
TPP15	(N21)SpecR(N22)pMB1(N23)pLac(RBS1)aroG mutant(SRBS4)tyrA mutant(3UTR1)t7t(LK3)LacI(N21)	TPP15	MG1655_ΔrecA_ΔendA_ΔpheA_ΔtyrR_DE3	Tyrosine production_Figure 6d
TPP16	(N21)SpecR(N22)pUC(N23)pLac(RBS1)tyrA mutant(SRBS4)aroG mutant(3UTR1)t7t(LK3)LacI(N21)	TPP16	MG1655_ΔrecA_ΔendA_ΔpheA_ΔtyrR_DE3	Tyrosine production_Figure 6d
TPP17	(N21)SpecR(N22)pAC(N23)PthrC3(RBS1)aroG mutant(SRBS4)tyrA mutant(3UTR1)t7t	TPP17	MG1655_ΔrecA_ΔendA_ΔpheA_ΔtyrR_DE3	Tyrosine production_Figure 6e
TPP18	(N21)SpecR(N22)pAC(RBS1)aroG mutant(SRBS4)tyrA mutant(3UTR1)t7t	TPP18	MG1655_ΔrecA_ΔendA_ΔpheA_ΔtyrR_DE3	Tyrosine production_Figure 6f
PCAP1	(N21)SpecR(N22)pAC(N23)PthrC3(RBS1)aroG mutant(SRBS4)tyrA mutant(RBS2stop)tal(3UTR1)t7t	PCAP1	MG1655_ΔrecA_ΔendA_ΔpheA_ΔtyrR_DE3	Coumaric acid production_Figure 6g
L1M11	(5UTR)pthrC3(RBS1)ppsA(SRBS4)aroE(SRBS2)tktA(3UTR1)t7t(3UTR2)SpecR(N22)pAC	Library 1_M11	Dh5α	Construct M1 variant 1_Figure 7a
L1M12	(5UTR)pthrC3(RBS1)ppsA(SRBS4)tktA(SRBS2)aroE(3UTR1)t7t(3UTR2)SpecR(N22)pAC	Library 1_M12	Dh5α	Construct M1 variant 1_Figure 7a
L1M13	(5UTR)pthrC3(RBS1)tktA(SRBS4)aroE(SRBS2)ppsA(3UTR1)t7t(3UTR2)SpecR(N22)pAC	Library 1_M13	Dh5α	Construct M1 variant 1_Figure 7a
L1M14	(5UTR)pthrC3(RBS1)tktA(SRBS4)ppsA(SRBS2)aroE(3UTR1)t7t(3UTR2)SpecR(N22)pAC	Library 1_M14	Dh5α	Construct M1 variant 1_Figure 7a
L1M15	(5UTR)pthrC3(RBS1)aroE(SRBS4)ppsA(SRBS2)tktA(3UTR1)t7t(3UTR2)SpecR(N22)pAC	Library 1_M15	Dh5α	Construct M1 variant 1_Figure 7a
L1M16	(5UTR)pthrC3(RBS1)aroE(SRBS4)tktA(SRBS2)ppsA(3UTR1)t7t(3UTR2)SpecR(N22)pAC	Library 1_M16	Dh5α	Construct M1 variant 1_Figure 7a
L2M21	(3UTR2)pthrC3(RBS1)aroG mutant(SRBS4)tal(SRBS2)tyrA mutant(3UTR1)t7t(N36)SpecR(N22)pAC	Library 2_M21	Dh5α	Construct M1 variant 1_Figure 7a
L2M22	(3UTR2)pthrC3(RBS1)aroG mutant(SRBS4)tyrA mutant(SRBS2)tal(3UTR1)t7t(N36)SpecR(N22)pAC	Library 2_M22	Dh5α	Construct M1 variant 1_Figure 7a
L2M23	(3UTR2)pthrC3(RBS1)tyrA mutant(SRBS4)tal(SRBS2)aroG mutant(3UTR1)t7t(N36)SpecR(N22)pAC	Library 2_M23	Dh5α	Construct M1 variant 1_Figure 7a
L2M24	(3UTR2)pthrC3(RBS1)tyrA mutant(SRBS4)aroG mutant(SRBS2)tal(3UTR1)t7t(N36)SpecR(N22)pAC	Library 2_M24	Dh5α	Construct M1 variant 1_Figure 7a
L2M25	(3UTR2)pthrC3(RBS1)tal(SRBS4)tyrA mutant(SRBS2)aroG mutant(3UTR1)t7t(N36)SpecR(N22)pAC	Library 2_M25	Dh5α	Construct M1 variant 1_Figure 7a
L2M26	(3UTR2)pthrC3(RBS1)tal(SRBS4)aroG mutant(SRBS2)tyrA mutant(3UTR1)t7t(N36)SpecR(N22)pAC	Library 2_M26	Dh5α	Construct M1 variant 1_Figure 7a
L1-S25	pSC101(5UTR)pthrC3(RBS1)ppsA(SRBS4)aroE(SRBS2)tktA(3UTR1)t7t(3UTR2)pthrC3(RBS1)tal(SRBS4)tyrA mutant(SRBS2)aroG mutant(3UTR1)t7t(N36)AmpR(N22)	Library 1_M1+M2/L1-S25	MG1655_ΔrecA_ΔendA_ΔpheA_ΔtyrR_DE3	Screening plasmids library 1_Figure 7c
L1-S68	pSC101(5UTR)pthrC3(RBS1)ppsA(SRBS4)tktA(SRBS2)aroE(3UTR1)t7t(3UTR2)pthrC3(RBS1)tal(SRBS4)tyrA mutant(SRBS2)aroG mutant(3UTR1)t7t(N36)AmpR(N22)	Library 2_M1+M2/L1-S68	MG1655_ΔrecA_ΔendA_ΔpheA_ΔtyrR_DE3	Screening plasmids library 1_Figure 7c
L2-S37	pAC(5UTR)pthrC3(RBS1)ppsA(SRBS4)aroE(SRBS2)tktA(3UTR1)t7t(3UTR2)pthrC3(RBS1)tal(SRBS4)tyrA mutant(SRBS2)aroG mutant(3UTR1)t7t(N36)SpecR(N22)	Library 2_M1+M2/L2-S37	MG1655_ΔrecA_ΔendA_ΔpheA_ΔtyrR_DE3	Screening plasmids library 1_Figure 7c
L2-S46	pAC(5UTR)pthrC3(RBS1)ppsA(SRBS4)aroE(SRBS2)tktA(3UTR1)t7t(3UTR2))pthrC3(RBS1)aroG mutant(SRBS4)tal(SRBS2)tyrA mutant(3UTR1)t7t(N36)SpecR(N22)	Library 2_M1+M2/L2-S46	MG1655_ΔrecA_ΔendA_ΔpheA_ΔtyrR_DE3	Screening plasmids library 1_Figure 7c
Scarless demo 1	(N21)aadA(N22)pmb1(N23)pthrC3(RBS1)tal(Shistag)t7t	na	na	Demo plasmid_Supplementary Figure 1a
Scarless demo 2	(N21)aadA(N22)pmb1(N23)pthrC3(RBS1)SP(LK3)tal(Shistag)t7t	na	na	Demo plasmid_Supplementary Figure 1b
Short fragmnet demo 1	(N32)GAL1p(GAL1_B_AS)SL18-2(3UTR)ACT1t(N21)HIS3(RBS1)PDCHF(N36)AmpR(N22)pUC(N23)PDCHT	na	na	Demo plasmid_Supplementary Figure 4
Short fragmnet demo 2	Same to Scarless demo 2	na	na	Demo plasmid_Supplementary Figure 4
Type II RE-demo 1	(N21)aadA(N22)pmb1(N23)pthrC3(RBS1)G1(Shistag)t7t	na	na	Demo plasmid_Supplementary Figure 7a
Type II RE-demo 2	(N21)aadA(N22)pmb1(N23)pthrC3(RBS1)G2(Shistag)t7t	na	na	Demo plasmid_Supplementary Figure 7a
Golden Gate 2-tier demo 1	pAC(4-nt SE)pthrC3(RBS1)ppsA(SRBS4)aroE(SRBS2)tktA(3UTR1)t7t(4-nt SE)pthrC3(RBS1)aroG mutant(SRBS4)tal(SRBS2)tyrA mutant(3UTR1)t7t(4-nt SE)SpecR(N22)	na	na	Demo plasmid_Supplementary Figure 10d
RE 2-tier demo 1	pAC(4-nt SE)pthrC3(RBS1)ppsA(SRBS4)aroE(SRBS2)tktA(3UTR1)t7t(REC1)pthrC3(RBS1)aroG mutant(SRBS4)tal(SRBS2)tyrA mutant(3UTR1)t7t(I-CeuI)SpecR(N22)	na	na	Demo plasmid_Supplementary Figure 11f
RE 2-tier demo 2	pHT01(REC3)4cl(SRBS4)chi(SRBS2)chs(REC4)	na	na	Demo plasmid_Supplementary Figure 12a
Plasmid name	Plasmid genotype (Barcodes in one plasmid are placed into brackets between fragments)	Strain name	Saccharomyces cerevisiae strain genotype	Application in this study
p426-gfp	p426 Yeast backbone(pJ23119)UPS(N32)TEFp(5UTR)eYFP(3UTR2)CYCt(N21)DWS(LK5)	p426-gfp/BY4741	BY4741_MATa his3Δ1 leu2Δ0 met15Δ0 ura3Δ0	eYFP expression plasmid_Supplementary Fig. 14f
