# Supplementary material for: A standard for near-scarless plasmid construction using reusable DNA parts
Source: Nat Commun. 2019 Jul 23;10:3294. doi: 10.1038/s41467-019-11263-0 (PMC6650416; doi:10.1038/s41467-019-11263-0)
Supplement: Supplementary file 15 — Source Data [file 41467_2019_11263_MOESM15_ESM.zip]

Archive with 60 entries (60 files):
- A0.gb
- A1.gb
- A2.gb
- A3.gb
- A4.gb
- A5.gb
- A6.gb
- A7.gb
- A8.gb
- glk-pTarget.gb
- Golden Gate 2-tier demo 1.gb
- L1-S25.gb
- L1-S68.gb
- L1M11.gb
- L1M12.gb
- L1M13.gb
- L1M14.gb
- L1M15.gb
- L1M16.gb
- L2-S37.gb
- L2-S46.gb
- L2M21.gb
- L2M22.gb
- L2M23.gb
- L2M24.gb
- L2M25.gb
- L2M26.gb
- manZ-pTarget.gb
- nupG-pTarget.gb
- p426-gfp.gb
- PCAP1.gb
- RE 2-tier demo 1.gb
- RE 2-tier demo 2.gb
- Scarless demo 1.gb
- Scarless demo 2.gb
- Short fragmnet demo 1.gb
- Source data-Fig. 2a.tif
- Source data-Fig. 2b.tif
- Source data-Fig. 4c.tif
- TPP0.gb
- TPP1.gb
- TPP10.gb
- TPP11.gb
- TPP12.gb
- TPP13.gb
- TPP14.gb
- TPP15.gb
- TPP16.gb
- TPP17.gb
- TPP18.gb
- TPP2.gb
- TPP3.gb
- TPP4.gb
- TPP5.gb
- TPP6.gb
- TPP7.gb
- TPP8.gb
- TPP9.gb
- Type II RE-demo 1.gb
- Type II RE-demo 2.gb
