# Supplementary material for: A standard for near-scarless plasmid construction using reusable DNA parts
Source: Nat Commun. 2019 Jul 23;10:3294. doi: 10.1038/s41467-019-11263-0 (PMC6650416; doi:10.1038/s41467-019-11263-0)
Supplement: Supplementary file 15 — Source Data [file 41467_2019_11263_MOESM15_ESM.zip › A1.gb]

LOCUS       A1              3346 bp ds-DNA     circular     29-AUG-2018
DEFINITION  .
FEATURES             Location/Qualifiers
     misc_feature    835..1913
                     /label="f1"
                     /ApEinfo_revcolor=#d6b295
                     /ApEinfo_fwdcolor=#d6b295
     misc_feature    1338..1355
                     /label="aadA seq F"
                     /ApEinfo_revcolor=#c7b0e3
                     /ApEinfo_fwdcolor=#c7b0e3
     misc_feature    1940..2829
                     /label="f2"
                     /ApEinfo_revcolor=#f8d3a9
                     /ApEinfo_fwdcolor=#f8d3a9
     misc_feature    1914..1939
                     /label="ICeuI barcode"
                     /ApEinfo_revcolor=#ff9ccd
                     /ApEinfo_fwdcolor=#ff9ccd
     misc_feature    3076..3121
                     /label="PthrC3 mutation f"
                     /ApEinfo_revcolor=#ff9ccd
                     /ApEinfo_fwdcolor=#ff9ccd
     misc_feature    3020..3020
                     /label="SE"
                     /ApEinfo_revcolor=#75c6a9
                     /ApEinfo_fwdcolor=#75c6a9
     misc_feature    594..614
                     /label="N31"
                     /ApEinfo_revcolor=#d59687
                     /ApEinfo_fwdcolor=#d59687
     misc_feature    2849..3020
                     /label="PthrC"
                     /ApEinfo_revcolor=#f8d3a9
                     /ApEinfo_fwdcolor=#f8d3a9
     misc_feature    816..834
                     /label="N36"
                     /ApEinfo_revcolor=#85dae9
                     /ApEinfo_fwdcolor=#85dae9
     misc_feature    3186..3228
                     /label="RBS1"
                     /ApEinfo_revcolor=#ffef86
                     /ApEinfo_fwdcolor=#ffef86
     CDS             join(3229..3346,1..593)
                     /label="pure\eGFP"
                     /ApEinfo_revcolor=#9eafd2
                     /ApEinfo_fwdcolor=#9eafd2
     CDS             3039..3104
                     /label="thrL CDS"
                     /ApEinfo_revcolor=#75c6a9
                     /ApEinfo_fwdcolor=#75c6a9
     CDS             1001..1793
                     /label="aadA"
                     /ApEinfo_revcolor=#ff9ccd
                     /ApEinfo_fwdcolor=#ff9ccd
     misc_feature    2830..2848
                     /label="N22"
                     /ApEinfo_revcolor=#ffef86
                     /ApEinfo_fwdcolor=#ffef86
     misc_feature    3128..3137
                     /label="stem1rc"
                     /ApEinfo_revcolor=#d6b295
                     /ApEinfo_fwdcolor=#d6b295
     misc_feature    3123..3136
                     /label="stem2"
                     /ApEinfo_revcolor=#c6c9d1
                     /ApEinfo_fwdcolor=#c6c9d1
     misc_feature    3093..3102
                     /label="stem1"
                     /ApEinfo_revcolor=#c6c9d1
                     /ApEinfo_fwdcolor=#c6c9d1
     misc_feature    3123..3159
                     /label="Rho Independed Terminator"
                     /ApEinfo_revcolor=#c7b0e3
                     /ApEinfo_fwdcolor=#c7b0e3
     misc_feature    3022..3037
                     /label="SE-assembly"
                     /ApEinfo_revcolor=#85dae9
                     /ApEinfo_fwdcolor=#85dae9
     terminator      618..745
                     /label="T7\terminator"
                     /ApEinfo_revcolor=#ff9ccd
                     /ApEinfo_fwdcolor=#ff9ccd
     misc_feature    3091..3092
                     /label="MM"
                     /ApEinfo_revcolor=#c6c9d1
                     /ApEinfo_fwdcolor=#c6c9d1
     gene            3039..3104
                     /label="thrL -open leader peptide"
                     /ApEinfo_revcolor=#d6b295
                     /ApEinfo_fwdcolor=#d6b295
     misc_feature    3041..3041
                     /label="SE"
                     /ApEinfo_revcolor=#75c6a9
                     /ApEinfo_fwdcolor=#75c6a9
     misc_feature    3143..3156
                     /label="stem2 rc"
                     /ApEinfo_revcolor=#f58a5e
                     /ApEinfo_fwdcolor=#f58a5e
     CDS             1993..2581
                     /label="pMB1"
                     /ApEinfo_revcolor=#b7e6d7
                     /ApEinfo_fwdcolor=#b7e6d7
     misc_feature    3103..3104
                     /label="KW"
                     /ApEinfo_revcolor=#c6c9d1
                     /ApEinfo_fwdcolor=#c6c9d1
ORIGIN
        1 agctgaccct gaagttcatc tgcaccaccg gcaagctgcc cgtgccctgg cccaccctcg
       61 tgaccaccct gacctacggc gtgcagtgct tcagccgcta ccccgaccac atgaagcagc
      121 acgacttctt caagtccgcc atgcccgaag gctacgtcca ggagcgcacc atcttcttca
      181 aggacgacgg caactacaag acccgcgccg aggtgaagtt cgagggcgac accctggtga
      241 accgcatcga gctgaagggc atcgacttca aggaggacgg caacatcctg gggcacaagc
      301 tggagtacaa ctacaacagc cacaacgtct atatcatggc cgacaagcag aagaacggca
      361 tcaaggtgaa cttcaagatc cgccacaaca tcgaggacgg cagcgtgcag ctcgccgacc
      421 actaccagca gaacaccccc atcggcgacg gccccgtgct gctgcccgac aaccactacc
      481 tgagcaccca gtccgccctg agcaaagacc ccaacgagaa gcgcgatcac atggtcctgc
      541 tggagttcgt gaccgccgcc gggatcactc tcggcatgga cgagctgtac aagTgatggg
      601 ctgaagggtt taaGggctgc taacaaagcc cgaaaggaag ctgagttggc tgctgccacc
      661 gctgagcaat aactagcata accccttggg gcctctaaac gggtcttgag gggttttttg
      721 ctgaaaggag gaactatatc cggatatccc gcaagaggcc cggcagtacc ggcataacca
      781 agcctatgcc tacagcatcc agggtgacgg tgccTactaa gggcgaatgt acagGtcgac
      841 ctgcagaagc ttagatctat taccctgtta tccctactcg agttcatgtg cagctccatc
      901 agcaaaaggg gatgataagt ttatcaccac cgactatttg caacagtgcc gttgatcgtg
      961 ctatgatcga ctgatgtcat cagcggtgga gtgcaatgtc atgagggaag cggtgatcgc
     1021 cgaagtatcg actcaactat cagaggtagt tggcgtcatc gagcgccatc tcgaaccgac
     1081 gttgctggcc gtacatttgt acggctccgc agtggatggc ggcctgaagc cacacagtga
     1141 tattgatttg ctggttacgg tgaccgtaag gcttgatgaa acaacgcggc gagctttgat
     1201 caacgacctt ttggaaactt cggcttcccc tggagagagc gagattctcc gcgctgtaga
     1261 agtcaccatt gttgtgcacg acgacatcat tccgtggcgt tatccagcta agcgcgaact
     1321 gcaatttgga gaatggcagc gcaatgacat tcttgcaggt atcttcgagc cagccacgat
     1381 cgacattgat ctggctatct tgctgacaaa agcaagagaa catagcgttg ccttggtagg
     1441 tccagcggcg gaggaactct ttgatccggt tcctgaacag gatctatttg aggcgctaaa
     1501 tgaaacctta acgctatgga actcgccgcc cgactgggct ggcgatgagc gaaatgtagt
     1561 gcttacgttg tcccgcattt ggtacagcgc agtaaccggc aaaatcgcgc cgaaggatgt
     1621 cgctgccgac tgggcaatgg agcgcctgcc ggcccagtat cagcccgtca tacttgaagc
     1681 tagacaggct tatcttggac aagaagaaga tcgcttggcc tcgcgcgcag atcagttgga
     1741 agaatttgtc cactacgtga aaggcgagat caccaaggta gtcggcaaat aagatgccgc
     1801 tcgccagtcg attggctgag ctcatgaagt tcctattccg aagttccgcg aacgcgtaaa
     1861 ggatctaggt gaagatcctt tttgataatc tcatgaccaa aatcccttaa cgTaactata
     1921 acggtcctaa ggtagcgaaG agttttcgtt ccactgagcg tcagaccccg tagaaaagat
     1981 caaaggatct tcttgagatc ctttttttct gcgcgtaatc tgctgcttgc aaacaaaaaa
     2041 accaccgcta ccagcggtgg tttgtttgcc ggatcaagag ctaccaactc tttttccgaa
     2101 ggtaactggc ttcagcagag cgcagatacc aaatactgtc cttctagtgt agccgtagtt
     2161 aggccaccac ttcaagaact ctgtagcacc gcctacatac ctcgctctgc taatcctgtt
     2221 accagtggct gctgccagtg gcgataagtc gtgtcttacc gggttggact caagacgata
     2281 gttaccggat aaggcgcagc ggtcgggctg aacggggggt tcgtgcacac agcccagctt
     2341 ggagcgaacg acctacaccg aactgagata cctacagcgt gagctatgag aaagcgccac
     2401 gcttcccgaa gggagaaagg cggacaggta tccggtaagc ggcagggtcg gaacaggaga
     2461 gcgcacgagg gagcttccag ggggaaacgc ctggtatctt tatagtcctg tcgggtttcg
     2521 ccacctctga cttgagcgtc gatttttgtg atgctcgtca ggggggcgga gcctatggaa
     2581 aaacgccagc aacgcggcct ttttacggtt cctggccttt tgctggcctt ttgctcacat
     2641 gttctttcct gcgttatccc ctgattctgt ggataaccgt attaccgcct ttgagtgagc
     2701 tgataccgct cgccgcagcc gaacgaccga gcgcagcgag tcagtgagcg aggaagcgga
     2761 agagcgcctg atgcggtatt ttctccttac gcatctgtgc ggtatttcac accgcatatg
     2821 ctggatccTt cacacaacat agccacggGa gcttttcatt ctgactgcaa cgggcaatat
     2881 gtctctgtgt ggattaaaaa aagagtgtct gatagcagct tctgaactgg ttacctgccg
     2941 tgagtaaatt aaaattttat tgacttaggt cactaaatac tttaaccaat ataggcatag
     3001 cgcacagaca gataaaaatt acagagtaca caacatccat gaaacgcatt agcaccacca
     3061 ttaccaccac catcaccatt accacaggta acggtgcggg ctgacgcgta caggaaacac
     3121 agaaaaaagc ccgcacctga cagtgcgggc tttttttttc gaccaaaggt aacgaggtaa
     3181 caacctagaa ataattttgt ttaactttaa gaaggagata tacatatgag caagggcgag
     3241 gagctgttca ccggggtggt gcccatcctg gtcgagctgg acggcgacgt aaacggccac
     3301 aagttcagcg tgtccggcga gggcgagggc gatgccacct acggca
//
