# Supplementary material for: A standard for near-scarless plasmid construction using reusable DNA parts
Source: Nat Commun. 2019 Jul 23;10:3294. doi: 10.1038/s41467-019-11263-0 (PMC6650416; doi:10.1038/s41467-019-11263-0)
Supplement: Supplementary file 15 — Source Data [file 41467_2019_11263_MOESM15_ESM.zip › A2.gb]

LOCUS       A2            3346 bp ds-DNA     circular     29-AUG-2018
DEFINITION  .
FEATURES             Location/Qualifiers
     misc_feature    3186..3228
                     /label="RBS1"
                     /ApEinfo_revcolor=#ffef86
                     /ApEinfo_fwdcolor=#ffef86
     misc_feature    1940..2829
                     /label="f2"
                     /ApEinfo_revcolor=#f8d3a9
                     /ApEinfo_fwdcolor=#f8d3a9
     misc_feature    3128..3137
                     /label="stem1rc"
                     /ApEinfo_revcolor=#d6b295
                     /ApEinfo_fwdcolor=#d6b295
     misc_feature    2849..3020
                     /label="PthrC"
                     /ApEinfo_revcolor=#f8d3a9
                     /ApEinfo_fwdcolor=#f8d3a9
     misc_feature    3076..3121
                     /label="PthrC3 mutation f"
                     /ApEinfo_revcolor=#ff9ccd
                     /ApEinfo_fwdcolor=#ff9ccd
     CDS             join(3229..3346,1..593)
                     /label="pure\eGFP"
                     /ApEinfo_revcolor=#9eafd2
                     /ApEinfo_fwdcolor=#9eafd2
     misc_feature    3091..3092
                     /label="MM"
                     /ApEinfo_revcolor=#c6c9d1
                     /ApEinfo_fwdcolor=#c6c9d1
     misc_feature    1914..1939
                     /label="ICeuI barcode"
                     /ApEinfo_revcolor=#ff9ccd
                     /ApEinfo_fwdcolor=#ff9ccd
     misc_feature    594..614
                     /label="N31"
                     /ApEinfo_revcolor=#d59687
                     /ApEinfo_fwdcolor=#d59687
     misc_feature    3041..3041
                     /label="SE"
                     /ApEinfo_revcolor=#75c6a9
                     /ApEinfo_fwdcolor=#75c6a9
     misc_feature    3123..3136
                     /label="stem2"
                     /ApEinfo_revcolor=#c6c9d1
                     /ApEinfo_fwdcolor=#c6c9d1
     CDS             1993..2581
                     /label="pMB1"
                     /ApEinfo_revcolor=#b7e6d7
                     /ApEinfo_fwdcolor=#b7e6d7
     misc_feature    816..834
                     /label="N36"
                     /ApEinfo_revcolor=#c7b0e3
                     /ApEinfo_fwdcolor=#c7b0e3
     gene            3039..3104
                     /label="thrL -open leader peptide"
                     /ApEinfo_revcolor=#d6b295
                     /ApEinfo_fwdcolor=#d6b295
     CDS             complement(955..1747)
                     /label="aadA"
                     /ApEinfo_revcolor=#ff9ccd
                     /ApEinfo_fwdcolor=#ff9ccd
     misc_feature    3093..3102
                     /label="stem1"
                     /ApEinfo_revcolor=#c6c9d1
                     /ApEinfo_fwdcolor=#c6c9d1
     terminator      618..745
                     /label="T7\terminator"
                     /ApEinfo_revcolor=#ff9ccd
                     /ApEinfo_fwdcolor=#ff9ccd
     misc_feature    3143..3156
                     /label="stem2 rc"
                     /ApEinfo_revcolor=#f58a5e
                     /ApEinfo_fwdcolor=#f58a5e
     misc_feature    3123..3159
                     /label="Rho Independed Terminator"
                     /ApEinfo_revcolor=#c7b0e3
                     /ApEinfo_fwdcolor=#c7b0e3
     misc_feature    3022..3037
                     /label="SE-assembly"
                     /ApEinfo_revcolor=#85dae9
                     /ApEinfo_fwdcolor=#85dae9
     misc_feature    2830..2848
                     /label="N22"
                     /ApEinfo_revcolor=#ffef86
                     /ApEinfo_fwdcolor=#ffef86
     CDS             3039..3104
                     /label="thrL CDS"
                     /ApEinfo_revcolor=#75c6a9
                     /ApEinfo_fwdcolor=#75c6a9
     misc_feature    complement(835..1913)
                     /label="f1"
                     /ApEinfo_revcolor=#d6b295
                     /ApEinfo_fwdcolor=#d6b295
     misc_feature    3020..3020
                     /label="SE"
                     /ApEinfo_revcolor=#75c6a9
                     /ApEinfo_fwdcolor=#75c6a9
     misc_feature    3103..3104
                     /label="KW"
                     /ApEinfo_revcolor=#c6c9d1
                     /ApEinfo_fwdcolor=#c6c9d1
ORIGIN
        1 agctgaccct gaagttcatc tgcaccaccg gcaagctgcc cgtgccctgg cccaccctcg
       61 tgaccaccct gacctacggc gtgcagtgct tcagccgcta ccccgaccac atgaagcagc
      121 acgacttctt caagtccgcc atgcccgaag gctacgtcca ggagcgcacc atcttcttca
      181 aggacgacgg caactacaag acccgcgccg aggtgaagtt cgagggcgac accctggtga
      241 accgcatcga gctgaagggc atcgacttca aggaggacgg caacatcctg gggcacaagc
      301 tggagtacaa ctacaacagc cacaacgtct atatcatggc cgacaagcag aagaacggca
      361 tcaaggtgaa cttcaagatc cgccacaaca tcgaggacgg cagcgtgcag ctcgccgacc
      421 actaccagca gaacaccccc atcggcgacg gccccgtgct gctgcccgac aaccactacc
      481 tgagcaccca gtccgccctg agcaaagacc ccaacgagaa gcgcgatcac atggtcctgc
      541 tggagttcgt gaccgccgcc gggatcactc tcggcatgga cgagctgtac aagTgatggg
      601 ctgaagggtt taaGggctgc taacaaagcc cgaaaggaag ctgagttggc tgctgccacc
      661 gctgagcaat aactagcata accccttggg gcctctaaac gggtcttgag gggttttttg
      721 ctgaaaggag gaactatatc cggatatccc gcaagaggcc cggcagtacc ggcataacca
      781 agcctatgcc tacagcatcc agggtgacgg tgccTactaa gggcgaatgt acagAcgtta
      841 agggattttg gtcatgagat tatcaaaaag gatcttcacc tagatccttt acgcgttcgc
      901 ggaacttcgg aataggaact tcatgagctc agccaatcga ctggcgagcg gcatcttatt
      961 tgccgactac cttggtgatc tcgcctttca cgtagtggac aaattcttcc aactgatctg
     1021 cgcgcgaggc caagcgatct tcttcttgtc caagataagc ctgtctagct tcaagtatga
     1081 cgggctgata ctgggccggc aggcgctcca ttgcccagtc ggcagcgaca tccttcggcg
     1141 cgattttgcc ggttactgcg ctgtaccaaa tgcgggacaa cgtaagcact acatttcgct
     1201 catcgccagc ccagtcgggc ggcgagttcc atagcgttaa ggtttcattt agcgcctcaa
     1261 atagatcctg ttcaggaacc ggatcaaaga gttcctccgc cgctggacct accaaggcaa
     1321 cgctatgttc tcttgctttt gtcagcaaga tagccagatc aatgtcgatc gtggctggct
     1381 cgaagatacc tgcaagaatg tcattgcgct gccattctcc aaattgcagt tcgcgcttag
     1441 ctggataacg ccacggaatg atgtcgtcgt gcacaacaat ggtgacttct acagcgcgga
     1501 gaatctcgct ctctccaggg gaagccgaag tttccaaaag gtcgttgatc aaagctcgcc
     1561 gcgttgtttc atcaagcctt acggtcaccg taaccagcaa atcaatatca ctgtgtggct
     1621 tcaggccgcc atccactgcg gagccgtaca aatgtacggc cagcaacgtc ggttcgagat
     1681 ggcgctcgat gacgccaact acctctgata gttgagtcga tacttcggcg atcaccgctt
     1741 ccctcatgac attgcactcc accgctgatg acatcagtcg atcatagcac gatcaacggc
     1801 actgttgcaa atagtcggtg gtgataaact tatcatcccc ttttgctgat ggagctgcac
     1861 atgaactcga gtagggataa cagggtaata gatctaagct tctgcaggtc gaCaactata
     1921 acggtcctaa ggtagcgaaG agttttcgtt ccactgagcg tcagaccccg tagaaaagat
     1981 caaaggatct tcttgagatc ctttttttct gcgcgtaatc tgctgcttgc aaacaaaaaa
     2041 accaccgcta ccagcggtgg tttgtttgcc ggatcaagag ctaccaactc tttttccgaa
     2101 ggtaactggc ttcagcagag cgcagatacc aaatactgtc cttctagtgt agccgtagtt
     2161 aggccaccac ttcaagaact ctgtagcacc gcctacatac ctcgctctgc taatcctgtt
     2221 accagtggct gctgccagtg gcgataagtc gtgtcttacc gggttggact caagacgata
     2281 gttaccggat aaggcgcagc ggtcgggctg aacggggggt tcgtgcacac agcccagctt
     2341 ggagcgaacg acctacaccg aactgagata cctacagcgt gagctatgag aaagcgccac
     2401 gcttcccgaa gggagaaagg cggacaggta tccggtaagc ggcagggtcg gaacaggaga
     2461 gcgcacgagg gagcttccag ggggaaacgc ctggtatctt tatagtcctg tcgggtttcg
     2521 ccacctctga cttgagcgtc gatttttgtg atgctcgtca ggggggcgga gcctatggaa
     2581 aaacgccagc aacgcggcct ttttacggtt cctggccttt tgctggcctt ttgctcacat
     2641 gttctttcct gcgttatccc ctgattctgt ggataaccgt attaccgcct ttgagtgagc
     2701 tgataccgct cgccgcagcc gaacgaccga gcgcagcgag tcagtgagcg aggaagcgga
     2761 agagcgcctg atgcggtatt ttctccttac gcatctgtgc ggtatttcac accgcatatg
     2821 ctggatccTt cacacaacat agccacggGa gcttttcatt ctgactgcaa cgggcaatat
     2881 gtctctgtgt ggattaaaaa aagagtgtct gatagcagct tctgaactgg ttacctgccg
     2941 tgagtaaatt aaaattttat tgacttaggt cactaaatac tttaaccaat ataggcatag
     3001 cgcacagaca gataaaaatt acagagtaca caacatccat gaaacgcatt agcaccacca
     3061 ttaccaccac catcaccatt accacaggta acggtgcggg ctgacgcgta caggaaacac
     3121 agaaaaaagc ccgcacctga cagtgcgggc tttttttttc gaccaaaggt aacgaggtaa
     3181 caacctagaa ataattttgt ttaactttaa gaaggagata tacatatgag caagggcgag
     3241 gagctgttca ccggggtggt gcccatcctg gtcgagctgg acggcgacgt aaacggccac
     3301 aagttcagcg tgtccggcga gggcgagggc gatgccacct acggca
//
