# Supplementary material for: A standard for near-scarless plasmid construction using reusable DNA parts
Source: Nat Commun. 2019 Jul 23;10:3294. doi: 10.1038/s41467-019-11263-0 (PMC6650416; doi:10.1038/s41467-019-11263-0)
Supplement: Supplementary file 15 — Source Data [file 41467_2019_11263_MOESM15_ESM.zip › A3.gb]

LOCUS       A3            3346 bp ds-DNA     circular     29-AUG-2018
DEFINITION  .
FEATURES             Location/Qualifiers
     misc_feature    3123..3159
                     /label="Rho Independed Terminator"
                     /ApEinfo_revcolor=#c7b0e3
                     /ApEinfo_fwdcolor=#c7b0e3
     misc_feature    3123..3136
                     /label="stem2"
                     /ApEinfo_revcolor=#c6c9d1
                     /ApEinfo_fwdcolor=#c6c9d1
     misc_feature    835..1913
                     /label="f1"
                     /ApEinfo_revcolor=#d6b295
                     /ApEinfo_fwdcolor=#d6b295
     misc_feature    3020..3020
                     /label="SE"
                     /ApEinfo_revcolor=#75c6a9
                     /ApEinfo_fwdcolor=#75c6a9
     misc_feature    1914..1939
                     /label="ICeuI barcode"
                     /ApEinfo_revcolor=#ff9ccd
                     /ApEinfo_fwdcolor=#ff9ccd
     misc_feature    3022..3037
                     /label="SE-assembly"
                     /ApEinfo_revcolor=#85dae9
                     /ApEinfo_fwdcolor=#85dae9
     CDS             1001..1793
                     /label="aadA"
                     /ApEinfo_revcolor=#ff9ccd
                     /ApEinfo_fwdcolor=#ff9ccd
     misc_feature    2850..3020
                     /label="PthrC"
                     /ApEinfo_revcolor=#f8d3a9
                     /ApEinfo_fwdcolor=#f8d3a9
     CDS             3039..3104
                     /label="thrL CDS"
                     /ApEinfo_revcolor=#75c6a9
                     /ApEinfo_fwdcolor=#75c6a9
     misc_feature    3091..3092
                     /label="MM"
                     /ApEinfo_revcolor=#c6c9d1
                     /ApEinfo_fwdcolor=#c6c9d1
     misc_feature    3041..3041
                     /label="SE"
                     /ApEinfo_revcolor=#75c6a9
                     /ApEinfo_fwdcolor=#75c6a9
     terminator      618..745
                     /label="T7\terminator"
                     /ApEinfo_revcolor=#ff9ccd
                     /ApEinfo_fwdcolor=#ff9ccd
     misc_feature    3076..3121
                     /label="PthrC3 mutation f"
                     /ApEinfo_revcolor=#ff9ccd
                     /ApEinfo_fwdcolor=#ff9ccd
     misc_feature    3128..3137
                     /label="stem1rc"
                     /ApEinfo_revcolor=#d6b295
                     /ApEinfo_fwdcolor=#d6b295
     misc_feature    3093..3102
                     /label="stem1"
                     /ApEinfo_revcolor=#c6c9d1
                     /ApEinfo_fwdcolor=#c6c9d1
     misc_feature    3186..3228
                     /label="RBS1"
                     /ApEinfo_revcolor=#ffef86
                     /ApEinfo_fwdcolor=#ffef86
     gene            3039..3104
                     /label="thrL -open leader peptide"
                     /ApEinfo_revcolor=#d6b295
                     /ApEinfo_fwdcolor=#d6b295
     CDS             complement(2188..2776)
                     /label="pMB1"
                     /ApEinfo_revcolor=#b7e6d7
                     /ApEinfo_fwdcolor=#b7e6d7
     misc_feature    816..834
                     /label="N36"
                     /ApEinfo_revcolor=#c7b0e3
                     /ApEinfo_fwdcolor=#c7b0e3
     misc_feature    594..614
                     /label="N31"
                     /ApEinfo_revcolor=#d59687
                     /ApEinfo_fwdcolor=#d59687
     misc_feature    3143..3156
                     /label="stem2 rc"
                     /ApEinfo_revcolor=#f58a5e
                     /ApEinfo_fwdcolor=#f58a5e
     misc_feature    2830..2848
                     /label="N22"
                     /ApEinfo_revcolor=#ffef86
                     /ApEinfo_fwdcolor=#ffef86
     misc_feature    3103..3104
                     /label="KW"
                     /ApEinfo_revcolor=#c6c9d1
                     /ApEinfo_fwdcolor=#c6c9d1
     misc_feature    complement(1940..2829)
                     /label="f2"
                     /ApEinfo_revcolor=#f8d3a9
                     /ApEinfo_fwdcolor=#f8d3a9
     CDS             join(3229..3346,1..593)
                     /label="pure\eGFP"
                     /ApEinfo_revcolor=#9eafd2
                     /ApEinfo_fwdcolor=#9eafd2
ORIGIN
        1 agctgaccct gaagttcatc tgcaccaccg gcaagctgcc cgtgccctgg cccaccctcg
       61 tgaccaccct gacctacggc gtgcagtgct tcagccgcta ccccgaccac atgaagcagc
      121 acgacttctt caagtccgcc atgcccgaag gctacgtcca ggagcgcacc atcttcttca
      181 aggacgacgg caactacaag acccgcgccg aggtgaagtt cgagggcgac accctggtga
      241 accgcatcga gctgaagggc atcgacttca aggaggacgg caacatcctg gggcacaagc
      301 tggagtacaa ctacaacagc cacaacgtct atatcatggc cgacaagcag aagaacggca
      361 tcaaggtgaa cttcaagatc cgccacaaca tcgaggacgg cagcgtgcag ctcgccgacc
      421 actaccagca gaacaccccc atcggcgacg gccccgtgct gctgcccgac aaccactacc
      481 tgagcaccca gtccgccctg agcaaagacc ccaacgagaa gcgcgatcac atggtcctgc
      541 tggagttcgt gaccgccgcc gggatcactc tcggcatgga cgagctgtac aagTgatggg
      601 ctgaagggtt taaGggctgc taacaaagcc cgaaaggaag ctgagttggc tgctgccacc
      661 gctgagcaat aactagcata accccttggg gcctctaaac gggtcttgag gggttttttg
      721 ctgaaaggag gaactatatc cggatatccc gcaagaggcc cggcagtacc ggcataacca
      781 agcctatgcc tacagcatcc agggtgacgg tgccTactaa gggcgaatgt acagGtcgac
      841 ctgcagaagc ttagatctat taccctgtta tccctactcg agttcatgtg cagctccatc
      901 agcaaaaggg gatgataagt ttatcaccac cgactatttg caacagtgcc gttgatcgtg
      961 ctatgatcga ctgatgtcat cagcggtgga gtgcaatgtc atgagggaag cggtgatcgc
     1021 cgaagtatcg actcaactat cagaggtagt tggcgtcatc gagcgccatc tcgaaccgac
     1081 gttgctggcc gtacatttgt acggctccgc agtggatggc ggcctgaagc cacacagtga
     1141 tattgatttg ctggttacgg tgaccgtaag gcttgatgaa acaacgcggc gagctttgat
     1201 caacgacctt ttggaaactt cggcttcccc tggagagagc gagattctcc gcgctgtaga
     1261 agtcaccatt gttgtgcacg acgacatcat tccgtggcgt tatccagcta agcgcgaact
     1321 gcaatttgga gaatggcagc gcaatgacat tcttgcaggt atcttcgagc cagccacgat
     1381 cgacattgat ctggctatct tgctgacaaa agcaagagaa catagcgttg ccttggtagg
     1441 tccagcggcg gaggaactct ttgatccggt tcctgaacag gatctatttg aggcgctaaa
     1501 tgaaacctta acgctatgga actcgccgcc cgactgggct ggcgatgagc gaaatgtagt
     1561 gcttacgttg tcccgcattt ggtacagcgc agtaaccggc aaaatcgcgc cgaaggatgt
     1621 cgctgccgac tgggcaatgg agcgcctgcc ggcccagtat cagcccgtca tacttgaagc
     1681 tagacaggct tatcttggac aagaagaaga tcgcttggcc tcgcgcgcag atcagttgga
     1741 agaatttgtc cactacgtga aaggcgagat caccaaggta gtcggcaaat aagatgccgc
     1801 tcgccagtcg attggctgag ctcatgaagt tcctattccg aagttccgcg aacgcgtaaa
     1861 ggatctaggt gaagatcctt tttgataatc tcatgaccaa aatcccttaa cgTaactata
     1921 acggtcctaa ggtagcgaaA ggatccagca tatgcggtgt gaaataccgc acagatgcgt
     1981 aaggagaaaa taccgcatca ggcgctcttc cgcttcctcg ctcactgact cgctgcgctc
     2041 ggtcgttcgg ctgcggcgag cggtatcagc tcactcaaag gcggtaatac ggttatccac
     2101 agaatcaggg gataacgcag gaaagaacat gtgagcaaaa ggccagcaaa aggccaggaa
     2161 ccgtaaaaag gccgcgttgc tggcgttttt ccataggctc cgcccccctg acgagcatca
     2221 caaaaatcga cgctcaagtc agaggtggcg aaacccgaca ggactataaa gataccaggc
     2281 gtttccccct ggaagctccc tcgtgcgctc tcctgttccg accctgccgc ttaccggata
     2341 cctgtccgcc tttctccctt cgggaagcgt ggcgctttct catagctcac gctgtaggta
     2401 tctcagttcg gtgtaggtcg ttcgctccaa gctgggctgt gtgcacgaac cccccgttca
     2461 gcccgaccgc tgcgccttat ccggtaacta tcgtcttgag tccaacccgg taagacacga
     2521 cttatcgcca ctggcagcag ccactggtaa caggattagc agagcgaggt atgtaggcgg
     2581 tgctacagag ttcttgaagt ggtggcctaa ctacggctac actagaagga cagtatttgg
     2641 tatctgcgct ctgctgaagc cagttacctt cggaaaaaga gttggtagct cttgatccgg
     2701 caaacaaacc accgctggta gcggtggttt ttttgtttgc aagcagcaga ttacgcgcag
     2761 aaaaaaagga tctcaagaag atcctttgat cttttctacg gggtctgacg ctcagtggaa
     2821 cgaaaactCt cacacaacat agccacggGa gcttttcatt ctgactgcaa cgggcaatat
     2881 gtctctgtgt ggattaaaaa aagagtgtct gatagcagct tctgaactgg ttacctgccg
     2941 tgagtaaatt aaaattttat tgacttaggt cactaaatac tttaaccaat ataggcatag
     3001 cgcacagaca gataaaaatt acagagtaca caacatccat gaaacgcatt agcaccacca
     3061 ttaccaccac catcaccatt accacaggta acggtgcggg ctgacgcgta caggaaacac
     3121 agaaaaaagc ccgcacctga cagtgcgggc tttttttttc gaccaaaggt aacgaggtaa
     3181 caacctagaa ataattttgt ttaactttaa gaaggagata tacatatgag caagggcgag
     3241 gagctgttca ccggggtggt gcccatcctg gtcgagctgg acggcgacgt aaacggccac
     3301 aagttcagcg tgtccggcga gggcgagggc gatgccacct acggca
//
