# Supplementary material for: A standard for near-scarless plasmid construction using reusable DNA parts
Source: Nat Commun. 2019 Jul 23;10:3294. doi: 10.1038/s41467-019-11263-0 (PMC6650416; doi:10.1038/s41467-019-11263-0)
Supplement: Supplementary file 15 — Source Data [file 41467_2019_11263_MOESM15_ESM.zip › A5.gb]

LOCUS       A5            3346 bp ds-DNA     circular     29-AUG-2018
DEFINITION  .
FEATURES             Location/Qualifiers
     misc_feature    2278..2292
                     /label="SE"
                     /ApEinfo_revcolor=#c7b0e3
                     /ApEinfo_fwdcolor=#c7b0e3
     misc_feature    complement(944..962)
                     /label="N22"
                     /ApEinfo_revcolor=#ffef86
                     /ApEinfo_fwdcolor=#ffef86
     misc_feature    complement(28..53)
                     /label="ICeuI barcode"
                     /ApEinfo_revcolor=#ff9ccd
                     /ApEinfo_fwdcolor=#ff9ccd
     CDS             2461..3253
                     /label="aadA"
                     /ApEinfo_revcolor=#ff9ccd
                     /ApEinfo_fwdcolor=#ff9ccd
     misc_feature    1190..1235
                     /label="PthrC3 mutation f"
                     /ApEinfo_revcolor=#ff9ccd
                     /ApEinfo_fwdcolor=#ff9ccd
     misc_feature    2054..2074
                     /label="N31"
                     /ApEinfo_revcolor=#d59687
                     /ApEinfo_fwdcolor=#d59687
     misc_feature    1155..1155
                     /label="SE"
                     /ApEinfo_revcolor=#75c6a9
                     /ApEinfo_fwdcolor=#75c6a9
     misc_feature    1205..1206
                     /label="MM"
                     /ApEinfo_revcolor=#c6c9d1
                     /ApEinfo_fwdcolor=#c6c9d1
     misc_feature    join(2295..3346,1..27)
                     /label="f1"
                     /ApEinfo_revcolor=#d6b295
                     /ApEinfo_fwdcolor=#d6b295
     CDS             107..695
                     /label="pMB1"
                     /ApEinfo_revcolor=#b7e6d7
                     /ApEinfo_fwdcolor=#b7e6d7
     misc_feature    1237..1273
                     /label="Rho Independed Terminator"
                     /ApEinfo_revcolor=#c7b0e3
                     /ApEinfo_fwdcolor=#c7b0e3
     misc_feature    964..1134
                     /label="PthrC"
                     /ApEinfo_revcolor=#f8d3a9
                     /ApEinfo_fwdcolor=#f8d3a9
     CDS             1343..2053
                     /label="pure\eGFP"
                     /ApEinfo_revcolor=#9eafd2
                     /ApEinfo_fwdcolor=#9eafd2
     misc_feature    complement(2276..2294)
                     /label="N36"
                     /ApEinfo_revcolor=#c7b0e3
                     /ApEinfo_fwdcolor=#c7b0e3
     misc_feature    1242..1251
                     /label="stem1rc"
                     /ApEinfo_revcolor=#d6b295
                     /ApEinfo_fwdcolor=#d6b295
     terminator      2078..2205
                     /label="T7\terminator"
                     /ApEinfo_revcolor=#ff9ccd
                     /ApEinfo_fwdcolor=#ff9ccd
     misc_feature    1134..1134
                     /label="SE"
                     /ApEinfo_revcolor=#75c6a9
                     /ApEinfo_fwdcolor=#75c6a9
     misc_feature    54..943
                     /label="f2"
                     /ApEinfo_revcolor=#f8d3a9
                     /ApEinfo_fwdcolor=#f8d3a9
     gene            1153..1218
                     /label="thrL -open leader peptide"
                     /ApEinfo_revcolor=#d6b295
                     /ApEinfo_fwdcolor=#d6b295
     misc_feature    1136..1151
                     /label="SE-assembly"
                     /ApEinfo_revcolor=#85dae9
                     /ApEinfo_fwdcolor=#85dae9
     CDS             1153..1218
                     /label="thrL CDS"
                     /ApEinfo_revcolor=#75c6a9
                     /ApEinfo_fwdcolor=#75c6a9
     misc_feature    1300..1342
                     /label="RBS1"
                     /ApEinfo_revcolor=#ffef86
                     /ApEinfo_fwdcolor=#ffef86
     misc_feature    1257..1270
                     /label="stem2 rc"
                     /ApEinfo_revcolor=#f58a5e
                     /ApEinfo_fwdcolor=#f58a5e
     misc_feature    1237..1250
                     /label="stem2"
                     /ApEinfo_revcolor=#c6c9d1
                     /ApEinfo_fwdcolor=#c6c9d1
     misc_feature    1217..1218
                     /label="KW"
                     /ApEinfo_revcolor=#c6c9d1
                     /ApEinfo_fwdcolor=#c6c9d1
     misc_feature    1207..1216
                     /label="stem1"
                     /ApEinfo_revcolor=#c6c9d1
                     /ApEinfo_fwdcolor=#c6c9d1
ORIGIN
        1 aatctcatga ccaaaatccc ttaacgTttc gctaccttag gaccgttata gttGagtttt
       61 cgttccactg agcgtcagac cccgtagaaa agatcaaagg atcttcttga gatccttttt
      121 ttctgcgcgt aatctgctgc ttgcaaacaa aaaaaccacc gctaccagcg gtggtttgtt
      181 tgccggatca agagctacca actctttttc cgaaggtaac tggcttcagc agagcgcaga
      241 taccaaatac tgtccttcta gtgtagccgt agttaggcca ccacttcaag aactctgtag
      301 caccgcctac atacctcgct ctgctaatcc tgttaccagt ggctgctgcc agtggcgata
      361 agtcgtgtct taccgggttg gactcaagac gatagttacc ggataaggcg cagcggtcgg
      421 gctgaacggg gggttcgtgc acacagccca gcttggagcg aacgacctac accgaactga
      481 gatacctaca gcgtgagcta tgagaaagcg ccacgcttcc cgaagggaga aaggcggaca
      541 ggtatccggt aagcggcagg gtcggaacag gagagcgcac gagggagctt ccagggggaa
      601 acgcctggta tctttatagt cctgtcgggt ttcgccacct ctgacttgag cgtcgatttt
      661 tgtgatgctc gtcagggggg cggagcctat ggaaaaacgc cagcaacgcg gcctttttac
      721 ggttcctggc cttttgctgg ccttttgctc acatgttctt tcctgcgtta tcccctgatt
      781 ctgtggataa ccgtattacc gcctttgagt gagctgatac cgctcgccgc agccgaacga
      841 ccgagcgcag cgagtcagtg agcgaggaag cggaagagcg cctgatgcgg tattttctcc
      901 ttacgcatct gtgcggtatt tcacaccgca tatgctggat ccTccgtggc tatgttgtgt
      961 gaGagctttt cattctgact gcaacgggca atatgtctct gtgtggatta aaaaaagagt
     1021 gtctgatagc agcttctgaa ctggttacct gccgtgagta aattaaaatt ttattgactt
     1081 aggtcactaa atactttaac caatataggc atagcgcaca gacagataaa aattacagag
     1141 tacacaacat ccatgaaacg cattagcacc accattacca ccaccatcac cattaccaca
     1201 ggtaacggtg cgggctgacg cgtacaggaa acacagaaaa aagcccgcac ctgacagtgc
     1261 gggctttttt tttcgaccaa aggtaacgag gtaacaacct agaaataatt ttgtttaact
     1321 ttaagaagga gatatacata tgagcaaggg cgaggagctg ttcaccgggg tggtgcccat
     1381 cctggtcgag ctggacggcg acgtaaacgg ccacaagttc agcgtgtccg gcgagggcga
     1441 gggcgatgcc acctacggca agctgaccct gaagttcatc tgcaccaccg gcaagctgcc
     1501 cgtgccctgg cccaccctcg tgaccaccct gacctacggc gtgcagtgct tcagccgcta
     1561 ccccgaccac atgaagcagc acgacttctt caagtccgcc atgcccgaag gctacgtcca
     1621 ggagcgcacc atcttcttca aggacgacgg caactacaag acccgcgccg aggtgaagtt
     1681 cgagggcgac accctggtga accgcatcga gctgaagggc atcgacttca aggaggacgg
     1741 caacatcctg gggcacaagc tggagtacaa ctacaacagc cacaacgtct atatcatggc
     1801 cgacaagcag aagaacggca tcaaggtgaa cttcaagatc cgccacaaca tcgaggacgg
     1861 cagcgtgcag ctcgccgacc actaccagca gaacaccccc atcggcgacg gccccgtgct
     1921 gctgcccgac aaccactacc tgagcaccca gtccgccctg agcaaagacc ccaacgagaa
     1981 gcgcgatcac atggtcctgc tggagttcgt gaccgccgcc gggatcactc tcggcatgga
     2041 cgagctgtac aagTgatggg ctgaagggtt taaGggctgc taacaaagcc cgaaaggaag
     2101 ctgagttggc tgctgccacc gctgagcaat aactagcata accccttggg gcctctaaac
     2161 gggtcttgag gggttttttg ctgaaaggag gaactatatc cggatatccc gcaagaggcc
     2221 cggcagtacc ggcataacca agcctatgcc tacagcatcc agggtgacgg tgccTctgta
     2281 cattcgccct tagtGtcgac ctgcagaagc ttagatctat taccctgtta tccctactcg
     2341 agttcatgtg cagctccatc agcaaaaggg gatgataagt ttatcaccac cgactatttg
     2401 caacagtgcc gttgatcgtg ctatgatcga ctgatgtcat cagcggtgga gtgcaatgtc
     2461 atgagggaag cggtgatcgc cgaagtatcg actcaactat cagaggtagt tggcgtcatc
     2521 gagcgccatc tcgaaccgac gttgctggcc gtacatttgt acggctccgc agtggatggc
     2581 ggcctgaagc cacacagtga tattgatttg ctggttacgg tgaccgtaag gcttgatgaa
     2641 acaacgcggc gagctttgat caacgacctt ttggaaactt cggcttcccc tggagagagc
     2701 gagattctcc gcgctgtaga agtcaccatt gttgtgcacg acgacatcat tccgtggcgt
     2761 tatccagcta agcgcgaact gcaatttgga gaatggcagc gcaatgacat tcttgcaggt
     2821 atcttcgagc cagccacgat cgacattgat ctggctatct tgctgacaaa agcaagagaa
     2881 catagcgttg ccttggtagg tccagcggcg gaggaactct ttgatccggt tcctgaacag
     2941 gatctatttg aggcgctaaa tgaaacctta acgctatgga actcgccgcc cgactgggct
     3001 ggcgatgagc gaaatgtagt gcttacgttg tcccgcattt ggtacagcgc agtaaccggc
     3061 aaaatcgcgc cgaaggatgt cgctgccgac tgggcaatgg agcgcctgcc ggcccagtat
     3121 cagcccgtca tacttgaagc tagacaggct tatcttggac aagaagaaga tcgcttggcc
     3181 tcgcgcgcag atcagttgga agaatttgtc cactacgtga aaggcgagat caccaaggta
     3241 gtcggcaaat aagatgccgc tcgccagtcg attggctgag ctcatgaagt tcctattccg
     3301 aagttccgcg aacgcgtaaa ggatctaggt gaagatcctt tttgat
//
