# Supplementary material for: A standard for near-scarless plasmid construction using reusable DNA parts
Source: Nat Commun. 2019 Jul 23;10:3294. doi: 10.1038/s41467-019-11263-0 (PMC6650416; doi:10.1038/s41467-019-11263-0)
Supplement: Supplementary file 15 — Source Data [file 41467_2019_11263_MOESM15_ESM.zip › A8.gb]

LOCUS       A8        3346 bp ds-DNA     circular     29-AUG-2018
DEFINITION  .
FEATURES             Location/Qualifiers
     CDS             1343..2053
                     /label="pure\eGFP"
                     /ApEinfo_revcolor=#9eafd2
                     /ApEinfo_fwdcolor=#9eafd2
     misc_feature    1237..1250
                     /label="stem2"
                     /ApEinfo_revcolor=#c6c9d1
                     /ApEinfo_fwdcolor=#c6c9d1
     misc_feature    1237..1273
                     /label="Rho Independed Terminator"
                     /ApEinfo_revcolor=#c7b0e3
                     /ApEinfo_fwdcolor=#c7b0e3
     gene            1153..1218
                     /label="thrL -open leader peptide"
                     /ApEinfo_revcolor=#d6b295
                     /ApEinfo_fwdcolor=#d6b295
     misc_feature    complement(join(2295..3346,1..27))
                     /label="f1"
                     /ApEinfo_revcolor=#d6b295
                     /ApEinfo_fwdcolor=#d6b295
     terminator      2078..2205
                     /label="T7\terminator"
                     /ApEinfo_revcolor=#ff9ccd
                     /ApEinfo_fwdcolor=#ff9ccd
     misc_feature    1217..1218
                     /label="KW"
                     /ApEinfo_revcolor=#c6c9d1
                     /ApEinfo_fwdcolor=#c6c9d1
     misc_feature    1136..1151
                     /label="SE-assembly"
                     /ApEinfo_revcolor=#85dae9
                     /ApEinfo_fwdcolor=#85dae9
     misc_feature    complement(2276..2294)
                     /label="N36"
                     /ApEinfo_revcolor=#85dae9
                     /ApEinfo_fwdcolor=#85dae9
     misc_feature    1134..1134
                     /label="SE"
                     /ApEinfo_revcolor=#75c6a9
                     /ApEinfo_fwdcolor=#75c6a9
     CDS             complement(302..890)
                     /label="pMB1"
                     /ApEinfo_revcolor=#b7e6d7
                     /ApEinfo_fwdcolor=#b7e6d7
     misc_feature    1242..1251
                     /label="stem1rc"
                     /ApEinfo_revcolor=#d6b295
                     /ApEinfo_fwdcolor=#d6b295
     misc_feature    1300..1342
                     /label="RBS1"
                     /ApEinfo_revcolor=#ffef86
                     /ApEinfo_fwdcolor=#ffef86
     misc_feature    1257..1270
                     /label="stem2 rc"
                     /ApEinfo_revcolor=#f58a5e
                     /ApEinfo_fwdcolor=#f58a5e
     misc_feature    complement(28..53)
                     /label="ICeuI barcode"
                     /ApEinfo_revcolor=#ff9ccd
                     /ApEinfo_fwdcolor=#ff9ccd
     misc_feature    1155..1155
                     /label="SE"
                     /ApEinfo_revcolor=#75c6a9
                     /ApEinfo_fwdcolor=#75c6a9
     misc_feature    complement(944..962)
                     /label="N22"
                     /ApEinfo_revcolor=#ffef86
                     /ApEinfo_fwdcolor=#ffef86
     CDS             1153..1218
                     /label="thrL CDS"
                     /ApEinfo_revcolor=#75c6a9
                     /ApEinfo_fwdcolor=#75c6a9
     misc_feature    2054..2074
                     /label="N31"
                     /ApEinfo_revcolor=#d59687
                     /ApEinfo_fwdcolor=#d59687
     misc_feature    964..1134
                     /label="PthrC"
                     /ApEinfo_revcolor=#f8d3a9
                     /ApEinfo_fwdcolor=#f8d3a9
     misc_feature    complement(54..943)
                     /label="f2"
                     /ApEinfo_revcolor=#f8d3a9
                     /ApEinfo_fwdcolor=#f8d3a9
     CDS             complement(2415..3207)
                     /label="aadA"
                     /ApEinfo_revcolor=#ff9ccd
                     /ApEinfo_fwdcolor=#ff9ccd
     misc_feature    1190..1235
                     /label="PthrC3 mutation f"
                     /ApEinfo_revcolor=#ff9ccd
                     /ApEinfo_fwdcolor=#ff9ccd
     misc_feature    1205..1206
                     /label="MM"
                     /ApEinfo_revcolor=#c6c9d1
                     /ApEinfo_fwdcolor=#c6c9d1
     misc_feature    1207..1216
                     /label="stem1"
                     /ApEinfo_revcolor=#c6c9d1
                     /ApEinfo_fwdcolor=#c6c9d1
ORIGIN
        1 aatagatcta agcttctgca ggtcgaCttc gctaccttag gaccgttata gttAggatcc
       61 agcatatgcg gtgtgaaata ccgcacagat gcgtaaggag aaaataccgc atcaggcgct
      121 cttccgcttc ctcgctcact gactcgctgc gctcggtcgt tcggctgcgg cgagcggtat
      181 cagctcactc aaaggcggta atacggttat ccacagaatc aggggataac gcaggaaaga
      241 acatgtgagc aaaaggccag caaaaggcca ggaaccgtaa aaaggccgcg ttgctggcgt
      301 ttttccatag gctccgcccc cctgacgagc atcacaaaaa tcgacgctca agtcagaggt
      361 ggcgaaaccc gacaggacta taaagatacc aggcgtttcc ccctggaagc tccctcgtgc
      421 gctctcctgt tccgaccctg ccgcttaccg gatacctgtc cgcctttctc ccttcgggaa
      481 gcgtggcgct ttctcatagc tcacgctgta ggtatctcag ttcggtgtag gtcgttcgct
      541 ccaagctggg ctgtgtgcac gaaccccccg ttcagcccga ccgctgcgcc ttatccggta
      601 actatcgtct tgagtccaac ccggtaagac acgacttatc gccactggca gcagccactg
      661 gtaacaggat tagcagagcg aggtatgtag gcggtgctac agagttcttg aagtggtggc
      721 ctaactacgg ctacactaga aggacagtat ttggtatctg cgctctgctg aagccagtta
      781 ccttcggaaa aagagttggt agctcttgat ccggcaaaca aaccaccgct ggtagcggtg
      841 gtttttttgt ttgcaagcag cagattacgc gcagaaaaaa aggatctcaa gaagatcctt
      901 tgatcttttc tacggggtct gacgctcagt ggaacgaaaa ctCccgtggc tatgttgtgt
      961 gaGagctttt cattctgact gcaacgggca atatgtctct gtgtggatta aaaaaagagt
     1021 gtctgatagc agcttctgaa ctggttacct gccgtgagta aattaaaatt ttattgactt
     1081 aggtcactaa atactttaac caatataggc atagcgcaca gacagataaa aattacagag
     1141 tacacaacat ccatgaaacg cattagcacc accattacca ccaccatcac cattaccaca
     1201 ggtaacggtg cgggctgacg cgtacaggaa acacagaaaa aagcccgcac ctgacagtgc
     1261 gggctttttt tttcgaccaa aggtaacgag gtaacaacct agaaataatt ttgtttaact
     1321 ttaagaagga gatatacata tgagcaaggg cgaggagctg ttcaccgggg tggtgcccat
     1381 cctggtcgag ctggacggcg acgtaaacgg ccacaagttc agcgtgtccg gcgagggcga
     1441 gggcgatgcc acctacggca agctgaccct gaagttcatc tgcaccaccg gcaagctgcc
     1501 cgtgccctgg cccaccctcg tgaccaccct gacctacggc gtgcagtgct tcagccgcta
     1561 ccccgaccac atgaagcagc acgacttctt caagtccgcc atgcccgaag gctacgtcca
     1621 ggagcgcacc atcttcttca aggacgacgg caactacaag acccgcgccg aggtgaagtt
     1681 cgagggcgac accctggtga accgcatcga gctgaagggc atcgacttca aggaggacgg
     1741 caacatcctg gggcacaagc tggagtacaa ctacaacagc cacaacgtct atatcatggc
     1801 cgacaagcag aagaacggca tcaaggtgaa cttcaagatc cgccacaaca tcgaggacgg
     1861 cagcgtgcag ctcgccgacc actaccagca gaacaccccc atcggcgacg gccccgtgct
     1921 gctgcccgac aaccactacc tgagcaccca gtccgccctg agcaaagacc ccaacgagaa
     1981 gcgcgatcac atggtcctgc tggagttcgt gaccgccgcc gggatcactc tcggcatgga
     2041 cgagctgtac aagTgatggg ctgaagggtt taaGggctgc taacaaagcc cgaaaggaag
     2101 ctgagttggc tgctgccacc gctgagcaat aactagcata accccttggg gcctctaaac
     2161 gggtcttgag gggttttttg ctgaaaggag gaactatatc cggatatccc gcaagaggcc
     2221 cggcagtacc ggcataacca agcctatgcc tacagcatcc agggtgacgg tgccTctgta
     2281 cattcgccct tagtAcgtta agggattttg gtcatgagat tatcaaaaag gatcttcacc
     2341 tagatccttt acgcgttcgc ggaacttcgg aataggaact tcatgagctc agccaatcga
     2401 ctggcgagcg gcatcttatt tgccgactac cttggtgatc tcgcctttca cgtagtggac
     2461 aaattcttcc aactgatctg cgcgcgaggc caagcgatct tcttcttgtc caagataagc
     2521 ctgtctagct tcaagtatga cgggctgata ctgggccggc aggcgctcca ttgcccagtc
     2581 ggcagcgaca tccttcggcg cgattttgcc ggttactgcg ctgtaccaaa tgcgggacaa
     2641 cgtaagcact acatttcgct catcgccagc ccagtcgggc ggcgagttcc atagcgttaa
     2701 ggtttcattt agcgcctcaa atagatcctg ttcaggaacc ggatcaaaga gttcctccgc
     2761 cgctggacct accaaggcaa cgctatgttc tcttgctttt gtcagcaaga tagccagatc
     2821 aatgtcgatc gtggctggct cgaagatacc tgcaagaatg tcattgcgct gccattctcc
     2881 aaattgcagt tcgcgcttag ctggataacg ccacggaatg atgtcgtcgt gcacaacaat
     2941 ggtgacttct acagcgcgga gaatctcgct ctctccaggg gaagccgaag tttccaaaag
     3001 gtcgttgatc aaagctcgcc gcgttgtttc atcaagcctt acggtcaccg taaccagcaa
     3061 atcaatatca ctgtgtggct tcaggccgcc atccactgcg gagccgtaca aatgtacggc
     3121 cagcaacgtc ggttcgagat ggcgctcgat gacgccaact acctctgata gttgagtcga
     3181 tacttcggcg atcaccgctt ccctcatgac attgcactcc accgctgatg acatcagtcg
     3241 atcatagcac gatcaacggc actgttgcaa atagtcggtg gtgataaact tatcatcccc
     3301 ttttgctgat ggagctgcac atgaactcga gtagggataa cagggt
//
