# Supplementary material for: A standard for near-scarless plasmid construction using reusable DNA parts
Source: Nat Commun. 2019 Jul 23;10:3294. doi: 10.1038/s41467-019-11263-0 (PMC6650416; doi:10.1038/s41467-019-11263-0)
Supplement: Supplementary file 15 — Source Data [file 41467_2019_11263_MOESM15_ESM.zip › glk-pTarget.gb]

LOCUS       glk-pTarget  3186 bp ds-DNA     circular     30-AUG-2018
DEFINITION  .
ACCESSION   pTarget                                                            
SOURCE      Unknown.                                                           
  ORGANISM  Unknown Unclassified.                                              
FEATURES             Location/Qualifiers
     misc_feature    2599..2618
                     /label="Hf_end"
                     /ApEinfo_revcolor=#9eafd2
                     /ApEinfo_fwdcolor=#9eafd2
     misc_feature    2639..3139
                     /label="Ec-glk Ht"
                     /ApEinfo_revcolor=#d6b295
                     /ApEinfo_fwdcolor=#d6b295
     misc_feature    1994..2111
                     /label="Ec-glk gRNA fragment"
                     /ApEinfo_revcolor=#75c6a9
                     /ApEinfo_fwdcolor=#75c6a9
     CDS             140..932
                     /label="aadA"
                     /ApEinfo_revcolor=#75c6a9
                     /ApEinfo_fwdcolor=#75c6a9
     CDS             1125..1713
                     /label="pMB1"
                     /ApEinfo_revcolor=#75c6a9
                     /ApEinfo_fwdcolor=#75c6a9
     misc_feature    2131..2619
                     /label="Ec-glk Hf"
                     /ApEinfo_revcolor=#b7e6d7
                     /ApEinfo_fwdcolor=#b7e6d7
     misc_feature    1996..2015
                     /label="glk spacer"
                     /ApEinfo_revcolor=#d59687
                     /ApEinfo_fwdcolor=#d59687
     misc_feature    3120..3139
                     /label="Ht_end"
                     /ApEinfo_revcolor=#85dae9
                     /ApEinfo_fwdcolor=#85dae9
     CDS             2058..2097
                     /label="spy-tem"
                     /ApEinfo_revcolor=#85dae9
                     /ApEinfo_fwdcolor=#85dae9
     misc_feature    1052..1071
                     /label="N22"
                     /ApEinfo_revcolor=#b7e6d7
                     /ApEinfo_fwdcolor=#b7e6d7
     misc_feature    3140..3160
                     /label="N21"
                     /ApEinfo_revcolor=#c7b0e3
                     /ApEinfo_fwdcolor=#c7b0e3
     misc_feature    2111..2131
                     /label="N23"
                     /ApEinfo_revcolor=#ffef86
                     /ApEinfo_fwdcolor=#ffef86
     misc_feature    2132..2151
                     /label="Hf_start"
                     /ApEinfo_revcolor=#c7b0e3
                     /ApEinfo_fwdcolor=#c7b0e3
     misc_feature    2640..2659
                     /label="Ht_start"
                     /ApEinfo_revcolor=#ffef86
                     /ApEinfo_fwdcolor=#ffef86
     CDS             2016..2057
                     /label="cas9BIRE"
                     /ApEinfo_revcolor=#c7b0e3
                     /ApEinfo_fwdcolor=#c7b0e3
     misc_feature    2619..2638
                     /label="N24"
                     /ApEinfo_revcolor=#ffef86
                     /ApEinfo_fwdcolor=#ffef86
     barcode         1962..1993
                     /label="pJ23119"
                     /ApEinfo_revcolor=#ffef86
                     /ApEinfo_fwdcolor=#ffef86
ORIGIN
        1 accctgttat ccctactcga gttcatgtgc agctccatca gcaaaagggg atgataagtt
       61 tatcaccacc gactatttgc aacagtgccg ttgatcgtgc tatgatcgac tgatgtcatc
      121 agcggtggag tgcaatgtca tgagggaagc ggtgatcgcc gaagtatcga ctcaactatc
      181 agaggtagtt ggcgtcatcg agcgccatct cgaaccgacg ttgctggccg tacatttgta
      241 cggctccgca gtggatggcg gcctgaagcc acacagtgat attgatttgc tggttacggt
      301 gaccgtaagg cttgatgaaa caacgcggcg agctttgatc aacgaccttt tggaaacttc
      361 ggcttcccct ggagagagcg agattctccg cgctgtagaa gtcaccattg ttgtgcacga
      421 cgacatcatt ccgtggcgtt atccagctaa gcgcgaactg caatttggag aatggcagcg
      481 caatgacatt cttgcaggta tcttcgagcc agccacgatc gacattgatc tggctatctt
      541 gctgacaaaa gcaagagaac atagcgttgc cttggtaggt ccagcggcgg aggaactctt
      601 tgatccggtt cctgaacagg atctatttga ggcgctaaat gaaaccttaa cgctatggaa
      661 ctcgccgccc gactgggctg gcgatgagcg aaatgtagtg cttacgttgt cccgcatttg
      721 gtacagcgca gtaaccggca aaatcgcgcc gaaggatgtc gctgccgact gggcaatgga
      781 gcgcctgccg gcccagtatc agcccgtcat acttgaagct agacaggctt atcttggaca
      841 agaagaagat cgcttggcct cgcgcgcaga tcagttggaa gaatttgtcc actacgtgaa
      901 aggcgagatc accaaggtag tcggcaaata agatgccgct cgccagtcga ttggctgagc
      961 tcatgaagtt cctattccga agttccgcga acgcgtaaag gatctaggtg aagatccttt
     1021 ttgataatct catgaccaaa atcccttaac gTtcacacaa catagccacg gGagttttcg
     1081 ttccactgag cgtcagaccc cgtagaaaag atcaaaggat cttcttgaga tccttttttt
     1141 ctgcgcgtaa tctgctgctt gcaaacaaaa aaaccaccgc taccagcggt ggtttgtttg
     1201 ccggatcaag agctaccaac tctttttccg aaggtaactg gcttcagcag agcgcagata
     1261 ccaaatactg tccttctagt gtagccgtag ttaggccacc acttcaagaa ctctgtagca
     1321 ccgcctacat acctcgctct gctaatcctg ttaccagtgg ctgctgccag tggcgataag
     1381 tcgtgtctta ccgggttgga ctcaagacga tagttaccgg ataaggcgca gcggtcgggc
     1441 tgaacggggg gttcgtgcac acagcccagc ttggagcgaa cgacctacac cgaactgaga
     1501 tacctacagc gtgagctatg agaaagcgcc acgcttcccg aagggagaaa ggcggacagg
     1561 tatccggtaa gcggcagggt cggaacagga gagcgcacga gggagcttcc agggggaaac
     1621 gcctggtatc tttatagtcc tgtcgggttt cgccacctct gacttgagcg tcgatttttg
     1681 tgatgctcgt caggggggcg gagcctatgg aaaaacgcca gcaacgcggc ctttttacgg
     1741 ttcctggcct tttgctggcc ttttgctcac atgttctttc ctgcgttatc ccctgattct
     1801 gtggataacc gtattaccgc ctttgagtga gctgataccg ctcgccgcag ccgaacgacc
     1861 gagcgcagcg agtcagtgag cgaggaagcg gaagagcgcc tgatgcggta ttttctcctt
     1921 acgcatctgt gcggtatttc acaccgcata tgctggatcc Ttgacagcta gctcagtcct
     1981 aggtataata ctaGtAATCG TTAATAATTT CCAGAgtttt agagctagaa atagcaagtt
     2041 aaaataaggc tagtccgtta tcaacttgaa aaagtggcac cgagtcggtg ctttttttga
     2101 attctctaga Ttcaaacaga aaggccatgg Gcgcagaggg cggaaccggt gcgccgatca
     2161 gcggttcaca ggcggggtct ggtccggcat gaccctggct gaaacggata accaacccca
     2221 ccgcaatacc cgttagcgtt aatacaccga tgatccagag gggtgaatcc tgggctatcc
     2281 ccagagttcc cggcagtcgt tgccagagca aattctgtaa taccgaggcg attttcatca
     2341 ccacaatcag aataagactg gacgcaatcc caattgccac ggcggggagc gataataaca
     2401 acatggttct ggctcgcgga tggagcatgt tctattcctt atgcggggtc agatacttag
     2461 tttgcccagc ttgcaaaaag gcatcgctgc aattggtgct gaaacgataa agtaattgtg
     2521 tgacccagat cgatatttac agggagcctg cctttccggc gttgttgtta tgcccccagg
     2581 tatttacagt gtgagaaaga attattttga ctttagcgTt cctcatggat tctacgggGa
     2641 tccttccttt tatatcggga ggtaactctc ccgataatct tttaaatcat acagtttatt
     2701 caatttttct ttgtgtcccc tcacaaggtc gacctgcgtc acacttccgt acagcgggat
     2761 taattctcca gtaaatgcat tatttgtctg gtaacggcga tttgttttgc acgttcataa
     2821 tttcactcgt caactatcac tgaacgagga attaacgatg agtaagaaac tgattgcctt
     2881 atgtgcctgc ccgatgggcc tggctcacac ctttatggcc gctcaggcgc tggaagaagc
     2941 ggcggtagaa gccggttatg aagtgaaaat tgaaacccag ggcgcggacg gtatccagaa
     3001 tcgcctgacg gcgcaggata tcgccgaagc gaccatcatc atccactccg tggcagttac
     3061 cccggaagat aacgaacgtt tcgaatcacg cgacgtttat gaaatcactt tgcaggacgc
     3121 aattaaaaac gctgcgggcT tccctcgact cacacttggG tcgacctgca gaagcttaga
     3181 tctatt
//
