# Supplementary material for: A standard for near-scarless plasmid construction using reusable DNA parts
Source: Nat Commun. 2019 Jul 23;10:3294. doi: 10.1038/s41467-019-11263-0 (PMC6650416; doi:10.1038/s41467-019-11263-0)
Supplement: Supplementary file 15 — Source Data [file 41467_2019_11263_MOESM15_ESM.zip › Golden Gate 2-tier demo 1.gb]

LOCUS       Golden Gate 2-tier demo 1     12415 bp ds-DNA     circular     27-FEB-2019
DEFINITION  .
FEATURES             Location/Qualifiers
     misc_feature    343..385
                     /label="RBS1"
                     /ApEinfo_revcolor=#f58a5e
                     /ApEinfo_fwdcolor=#f58a5e
     CDS             6240..7286
                     /label="aroG\mutant"
                     /ApEinfo_revcolor=#ffef86
                     /ApEinfo_fwdcolor=#ffef86
     misc_feature    5856..5859
                     /label="4bp-SE2R"
                     /ApEinfo_revcolor=#f58a5e
                     /ApEinfo_fwdcolor=#f58a5e
     misc_feature    10225..10228
                     /label="4bp-SE3F"
                     /ApEinfo_revcolor=#d59687
                     /ApEinfo_fwdcolor=#d59687
     misc_feature    9040..9042
                     /label="Met53-Ile"
                     /ApEinfo_revcolor=#ffef86
                     /ApEinfo_fwdcolor=#ffef86
     misc_feature    7325..8851
                     /label="SeSam8_TAL"
                     /ApEinfo_revcolor=#75c6a9
                     /ApEinfo_fwdcolor=#75c6a9
     misc_feature    11381..12293
                     /label="PAC(P15A\ori\)"
                     /ApEinfo_revcolor=#c7b0e3
                     /ApEinfo_fwdcolor=#c7b0e3
     misc_feature    3648..5633
                     /label="tktA"
                     /ApEinfo_revcolor=#75c6a9
                     /ApEinfo_fwdcolor=#75c6a9
     CDS             6050..6115
                     /label="thrL CDS"
                     /ApEinfo_revcolor=#75c6a9
                     /ApEinfo_fwdcolor=#75c6a9
     misc_feature    6197..6239
                     /label="RBS1"
                     /ApEinfo_revcolor=#f58a5e
                     /ApEinfo_fwdcolor=#f58a5e
     misc_feature    3613..3647
                     /label="RBS2stop"
                     /ApEinfo_revcolor=#84b0dc
                     /ApEinfo_fwdcolor=#84b0dc
     misc_feature    280..316
                     /label="Rho Independed Terminator"
                     /ApEinfo_revcolor=#c7b0e3
                     /ApEinfo_fwdcolor=#c7b0e3
     misc_feature    2762..2799
                     /label="RBS4stop"
                     /ApEinfo_revcolor=#ffef86
                     /ApEinfo_fwdcolor=#ffef86
     misc_feature    10224..10229
                     /label="N36"
                     /ApEinfo_revcolor=#d59687
                     /ApEinfo_fwdcolor=#d59687
     terminator      10027..10154
                     /label="T7\terminator"
                     /ApEinfo_revcolor=#ff9ccd
                     /ApEinfo_fwdcolor=#ff9ccd
     CDS             8887..10002
                     /label="tyrA\mutant"
                     /ApEinfo_revcolor=#c6c9d1
                     /ApEinfo_fwdcolor=#c6c9d1
     misc_feature    5861..6031
                     /label="PthrC"
                     /ApEinfo_revcolor=#f8d3a9
                     /ApEinfo_fwdcolor=#f8d3a9
     CDS             386..2758
                     /label="ppsA "
                     /ApEinfo_revcolor=#9eafd2
                     /ApEinfo_fwdcolor=#9eafd2
     misc_feature    6134..6170
                     /label="Rho Independed Terminator"
                     /ApEinfo_revcolor=#c7b0e3
                     /ApEinfo_fwdcolor=#c7b0e3
     misc_feature    12161..12180
                     /label="p15_library_f"
                     /ApEinfo_revcolor=#75c6a9
                     /ApEinfo_fwdcolor=#75c6a9
     misc_feature    10003..10023
                     /label="N31"
                     /ApEinfo_revcolor=#f58a5e
                     /ApEinfo_fwdcolor=#f58a5e
     CDS             10395..11187
                     /label="aadA"
                     /ApEinfo_revcolor=#f8d3a9
                     /ApEinfo_fwdcolor=#f8d3a9
     misc_feature    2..5
                     /label="4bp-SE1"
                     /ApEinfo_revcolor=#b4abac
                     /ApEinfo_fwdcolor=#b4abac
     misc_feature    7287..7324
                     /label="RBS4stop"
                     /ApEinfo_revcolor=#ffef86
                     /ApEinfo_fwdcolor=#ffef86
     misc_feature    6672..6674
                     /label="Asp146-Asn"
                     /ApEinfo_revcolor=#d59687
                     /ApEinfo_fwdcolor=#d59687
     gene            2800..3612
                     /label="aroE "
                     /ApEinfo_revcolor=#85dae9
                     /ApEinfo_fwdcolor=#85dae9
     misc_feature    10481..10500
                     /label="aadA_library_r"
                     /ApEinfo_revcolor=#75c6a9
                     /ApEinfo_fwdcolor=#75c6a9
     misc_feature    613..634
                     /label="ppsA_library_r"
                     /ApEinfo_revcolor=#b7e6d7
                     /ApEinfo_fwdcolor=#b7e6d7
     misc_feature    11307..11327
                     /label="N22"
                     /ApEinfo_revcolor=#9eafd2
                     /ApEinfo_fwdcolor=#9eafd2
     terminator      5658..5785
                     /label="T7\terminator"
                     /ApEinfo_revcolor=#ff9ccd
                     /ApEinfo_fwdcolor=#ff9ccd
     CDS             196..261
                     /label="thrL CDS"
                     /ApEinfo_revcolor=#75c6a9
                     /ApEinfo_fwdcolor=#75c6a9
     misc_feature    9943..9945
                     /label="Ala354-Val"
                     /ApEinfo_revcolor=#b1ff67
                     /ApEinfo_fwdcolor=#b1ff67
     misc_feature    7..177
                     /label="PthrC"
                     /ApEinfo_revcolor=#f8d3a9
                     /ApEinfo_fwdcolor=#f8d3a9
     misc_feature    5634..5654
                     /label="N31"
                     /ApEinfo_revcolor=#f58a5e
                     /ApEinfo_fwdcolor=#f58a5e
     misc_feature    1..6
                     /label="fiveUTR1"
                     /ApEinfo_revcolor=#9eafd2
                     /ApEinfo_fwdcolor=#9eafd2
     misc_feature    5855..5860
                     /label="threeUTR1"
                     /ApEinfo_revcolor=#b1ff67
                     /ApEinfo_fwdcolor=#b1ff67
     misc_feature    8719..8739
                     /label="Sesam8_library_f"
                     /ApEinfo_revcolor=#9eafd2
                     /ApEinfo_fwdcolor=#9eafd2
     misc_feature    8852..8886
                     /label="RBS2stop"
                     /ApEinfo_revcolor=#84b0dc
                     /ApEinfo_fwdcolor=#84b0dc
ORIGIN
        1 TtgccGagct tttcattctg actgcaacgg gcaatatgtc tctgtgtgga ttaaaaaaag
       61 agtgtctgat agcagcttct gaactggtta cctgccgtga gtaaattaaa attttattga
      121 cttaggtcac taaatacttt aaccaatata ggcatagcgc acagacagat aaaaattaca
      181 gagtacacaa catccatgaa acgcattagc accaccatta ccaccaccat caccattacc
      241 acaggtaacg gtgcgggctg acgcgtacag gaaacacaga aaaaagcccg cacctgacag
      301 tgcgggcttt ttttttcgac caaaggtaac gaggtaacaa cctagaaata attttgttta
      361 actttaagaa ggagatatac atatgtccaa caatggctcg tcaccgctgg tgctttggta
      421 taaccaactc ggcatgaatg atgtagacag ggttgggggc aaaaatgcct ccctgggtga
      481 aatgattact aatctttccg gaatgggtgt ttccgttccg aatggtttcg ccacaaccgc
      541 cgacgcgttt aaccagtttc tggaccaaag cggcgtaaac cagcgcattt atgaactgct
      601 ggataaaacg gatattgacg atgttactca gcttgcgaaa gcgggcgcgc aaatccgcca
      661 gtggattatc gacactccct tccagcctga gctggaaaac gccatccgcg aagcctatgc
      721 acagctttcc gccgatgacg aaaacgcctc ttttgcggtg cgctcctccg ccaccgcaga
      781 agatatgccg gacgcttctt ttgccggtca gcaggaaacc ttcctcaacg ttcagggttt
      841 tgacgccgtt ctcgtggcag tgaaacatgt atttgcttct ctgtttaacg atcgcgccat
      901 ctcttatcgt gtgcaccagg gttacgatca ccgtggtgtg gcgctctccg ccggtgttca
      961 acggatggtg cgctctgacc tcgcatcatc tggcgtgatg ttctccattg ataccgaatc
     1021 cggctttgac caggtggtgt ttatcacttc cgcatggggc cttggtgaga tggtcgtgca
     1081 gggtgcggtt aacccggatg agttttacgt gcataaaccg acactggcgg cgaatcgccc
     1141 ggctatcgtg cgccgcacca tggggtcgaa aaaaatccgc atggtttacg cgccgaccca
     1201 ggagcacggc aagcaggtta aaatcgaaga cgtaccgcag gaacagcgtg acatcttctc
     1261 gctgaccaac gaagaagtgc aggaactggc aaaacaggcc gtacaaattg agaaacacta
     1321 cggtcgcccg atggatattg agtgggcgaa agatggccac accggtaaac tgttcattgt
     1381 gcaggcgcgt ccggaaaccg tgcgctcacg cggtcaggtc atggagcgtt atacgctgca
     1441 ttcacagggt aagattatcg ccgaaggccg tgctatcggt catcgcatcg gtgcgggtcc
     1501 ggtgaaagtc atccatgaca tcagcgaaat gaaccgcatc gaacctggcg acgtgctggt
     1561 tactgacatg accgacccgg actgggaacc gatcatgaag aaagcatctg ccatcgtcac
     1621 caaccgtggc ggtcgtacct gtcacgcggc gatcatcgct cgtgaactgg gcattccggc
     1681 ggtagtgggc tgtggagatg caacagaacg gatgaaagac ggtgagaacg tcactgtttc
     1741 ttgtgccgaa ggtgataccg gttacgtcta tgcggagttg ctggaattta gcgtgaaaag
     1801 ctccagcgta gaaacgatgc cggatctgcc gttgaaagtg atgatgaacg tcggtaaccc
     1861 ggaccgtgct ttcgacttcg cctgcctacc gaacgaaggc gtgggccttg cgcgtctgga
     1921 atttatcatc aaccgtatga ttggcgtcca cccacgcgca ctgcttgagt ttgacgatca
     1981 ggaaccgcag ttgcaaaacg aaatccgcga gatgatgaaa ggttttgatt ctccgcgtga
     2041 attttacgtt ggtcgtctga ctgaagggat cgcgacgctg ggtgccgcgt tttatccgaa
     2101 gcgcgtcatt gtccgtctct ctgattttaa atcgaacgaa tatgccaacc tggtcggtgg
     2161 tgagcgttac gagccagatg aagagaaccc gatgctcggc ttccgtggcg cgggccgcta
     2221 tgtttccgac agcttccgcg actgtttcgc gctggagtgt gaagcagtga aacgtgtgcg
     2281 caacgacatg ggactgacca acgttgagat catgatcccg ttcgtgcgta ccgtagatca
     2341 ggcgaaagcg gtggttgaag aactggcgcg tcaggggctg aaacgtggcg agaacgggct
     2401 gaaaatcatc atgatgtgtg aaatcccgtc caacgccttg ctggccgagc agttcctcga
     2461 atatttcgac ggcttctcaa ttggctcaaa cgatatgacg cagctggcgc tcggtctgga
     2521 ccgtgactcc ggcgtggtgt ctgaattgtt cgatgagcgc aacgatgcgg tgaaagcact
     2581 gctgtcgatg gctatccgtg ccgcgaagaa acagggcaaa tatgtcggga tttgcggtca
     2641 gggtccgtcc gaccacgaag actttgccgc atggttgatg gaagagggga tcgatagcct
     2701 gtctctgaac ccggacaccg tggtgcaaac ctggttaagc ctggctgaac tgaagaaaTA
     2761 ATaaattaat tgttcttttt tcaggtgaag gttcccatGg aaacctatgc tgtttttggt
     2821 aatccgatag cccacagcaa atcgccattc attcatcagc aatttgctca gcaactgaat
     2881 attgaacatc cctatgggcg cgtgttggca cccatcaatg atttcatcaa cacactgaac
     2941 gctttcttta gtgctggtgg taaaggtgcg aatgtgacgg tgccttttaa agaagaggct
     3001 tttgccagag cggatgagct tactgaacgg gcagcgttgg ctggtgctgt taataccctc
     3061 atgcggttag aagatggacg cctgctgggt gacaataccg atggtgtagg cttgttaagc
     3121 gatctggaac gtctgtcttt tatccgccct ggtttacgta ttctgcttat cggcgctggt
     3181 ggagcatctc gcggcgtact actgccactc ctttccctgg actgtgcggt gacaataact
     3241 aatcggacgg tatcccgcgc ggaagagttg gctaaattgt ttgcgcacac tggcagtatt
     3301 caggcgttga gtatggacga actggaaggt catgagtttg atctcattat taatgcaaca
     3361 tccagtggca tcagtggtga tattccggcg atcccgtcat cgctcattca tccaggcatt
     3421 tattgctatg acatgttcta tcagaaagga aaaactcctt ttctggcatg gtgtgagcag
     3481 cgaggctcaa agcgtaatgc tgatggttta ggaatgctgg tggcacaggc ggctcatgcc
     3541 tttcttctct ggcacggtgt tctgcctgac gtagaaccag ttataaagca attgcaggag
     3601 gaattgtccg cgTaaccgtt catttatcac aaaaggattg ttcgatGtcc tcacgtaaag
     3661 agcttgccaa tgctattcgt gcgctgagca tggacgcagt acagaaagcc aaatccggtc
     3721 acccgggtgc ccctatgggt atggctgaca ttgccgaagt cctgtggcgt gatttcctga
     3781 aacacaaccc gcagaatccg tcctgggctg accgtgaccg cttcgtgctg tccaacggcc
     3841 acggctccat gctgatctac agcctgctgc acctcaccgg ttacgatctg ccgatggaag
     3901 aactgaaaaa cttccgtcag ctgcactcta aaactccggg tcacccggaa gtgggttaca
     3961 ccgctggtgt ggaaaccacc accggtccgc tgggtcaggg tattgccaac gcagtcggta
     4021 tggcgattgc agaaaaaacg ctggcggcgc agtttaaccg tccgggccac gacattgtcg
     4081 accactacac ctacgccttc atgggcgacg gctgcatgat ggaaggcatc tcccacgaag
     4141 tttgctctct ggcgggtacg ctgaagctgg gtaaactgat tgcattctac gatgacaacg
     4201 gtatttctat cgatggtcac gttgaaggct ggttcaccga cgacaccgca atgcgtttcg
     4261 aagcttacgg ctggcacgtt attcgcgaca tcgacggtca tgacgcggca tctatcaaac
     4321 gcgcagtaga agaagcgcgc gcagtgactg acaaaccttc cctgctgatg tgcaaaacca
     4381 tcatcggttt cggttccccg aacaaagccg gtacccacga ctcccacggt gcgccgctgg
     4441 gcgacgctga aattgccctg acccgcgaac aactgggctg gaaatatgcg ccgttcgaaa
     4501 tcccgtctga aatctatgct cagtgggatg cgaaagaagc aggccaggcg aaagaatccg
     4561 catggaacga gaaattcgct gcttacgcga aagcttatcc gcaggaagcc gctgaattta
     4621 cccgccgtat gaaaggcgaa atgccgtctg acttcgacgc taaagcgaaa gagttcatcg
     4681 ctaaactgca ggctaatccg gcgaaaatcg ccagccgtaa agcgtctcag aatgctatcg
     4741 aagcgttcgg tccgctgttg ccggaattcc tcggcggttc tgctgacctg gcgccgtcta
     4801 acctgaccct gtggtctggt tctaaagcaa tcaacgaaga tgctgcgggt aactacatcc
     4861 actacggtgt tcgcgagttc ggtatgaccg cgattgctaa cggtatctcc ctgcacggtg
     4921 gcttcctgcc gtacacctcc accttcctga tgttcgtgga atacgcacgt aacgccgtac
     4981 gtatggctgc gctgatgaaa cagcgtcagg tgatggttta cacccacgac tccatcggtc
     5041 tgggcgaaga cggcccgact caccagccgg ttgagcaggt cgcttctctg cgcgtaaccc
     5101 cgaacatgtc tacatggcgt ccgtgtgacc aggttgaatc cgcggtcgcg tggaaatacg
     5161 gtgttgagcg tcaggacggc ccgaccgcac tgatcctctc ccgtcagaac ctggcgcagc
     5221 aggaacgaac tgaagagcaa ctggcaaaca tcgcgcgcgg tggttatgtg ctgaaagact
     5281 gcgccggtca gccggaactg attttcatcg ctaccggttc agaagttgaa ctggctgttg
     5341 ctgcctacga aaaactgact gccgaaggcg tgaaagcgcg cgtggtgtcc atgccgtcta
     5401 ccgacgcatt tgacaagcag gatgctgctt accgtgaatc cgtactgccg aaagcggtta
     5461 ctgcacgcgt tgctgtagaa gcgggtattg ctgactactg gtacaagtat gttggcctga
     5521 acggtgctat cgtcggtatg accaccttcg gtgaatctgc tccggcagag ctgctgtttg
     5581 aagagttcgg cttcactgtt gataacgttg ttgcgaaagc aaaagaactg ctgTgatggg
     5641 ctgaagggtt taaGggctgc taacaaagcc cgaaaggaag ctgagttggc tgctgccacc
     5701 gctgagcaat aactagcata accccttggg gcctctaaac gggtcttgag gggttttttg
     5761 ctgaaaggag gaactatatc cggatatccc gcaagaggcc cggcagtacc ggcataacca
     5821 agcctatgcc tacagcatcc agggtgacgg tgccTttggG agcttttcat tctgactgca
     5881 acgggcaata tgtctctgtg tggattaaaa aaagagtgtc tgatagcagc ttctgaactg
     5941 gttacctgcc gtgagtaaat taaaatttta ttgacttagg tcactaaata ctttaaccaa
     6001 tataggcata gcgcacagac agataaaaat tacagagtac acaacatcca tgaaacgcat
     6061 tagcaccacc attaccacca ccatcaccat taccacaggt aacggtgcgg gctgacgcgt
     6121 acaggaaaca cagaaaaaag cccgcacctg acagtgcggg cttttttttt cgaccaaagg
     6181 taacgaggta acaacctaga aataattttg tttaacttta agaaggagat atacatatga
     6241 attatcagaa cgacgattta cgcatcaaag aaatcaaaga gttacttcct cctgtcgcat
     6301 tgctggaaaa attccccgct actgaaaatg ccgcgaatac ggttgcccat gcccgaaaag
     6361 cgatccataa gatcctgaaa ggtaatgatg atcgcctgtt ggttgtgatt ggcccatgct
     6421 caattcatga tcctgtcgcg gcaaaagagt atgccactcg cttgctggcg ctgcgtgaag
     6481 agctgaaaga tgagctggaa atcgtaatgc gcgtctattt tgaaaagccg cgtaccacgg
     6541 tgggctggaa agggctgatt aacgatccgc atatggataa tagcttccag atcaacgacg
     6601 gtctgcgtat agcccgtaaa ttgctgcttg atattaacga cagcggtctg ccagcggcag
     6661 gtgagtttct caatatgatc accccacaat atctcgctga cctgatgagc tggggcgcaa
     6721 ttggcgcacg taccaccgaa tcgcaggtgc accgcgaact ggcatcaggg ctttcttgtc
     6781 cggtcggctt caaaaatggc accgacggta cgattaaagt ggctatcgat gccattaatg
     6841 ccgccggtgc gccgcactgc ttcctgtccg taacgaaatg ggggcattcg gcgattgtga
     6901 ataccagcgg taacggcgat tgccatatca ttctgcgcgg cggtaaagag cctaactaca
     6961 gcgcgaagca cgttgctgaa gtgaaagaag ggctgaacaa agcaggcctg ccagcacagg
     7021 tgatgatcga tttcagccat gctaactcgt ccaaacaatt caaaaagcag atggatgttt
     7081 gtgctgacgt ttgccagcag attgccggtg gcgaaaaggc cattattggc gtgatggtgg
     7141 aaagccatct ggtggaaggc aatcagagcc tcgagagcgg ggagccgctg gcctacggta
     7201 agagcatcac cgatgcctgc atcggctggg aagataccga tgctctgtta cgtcaactgg
     7261 cgaatgcagt aaaagcgcgt cgcgggTaaa ttaattgttc ttttttcagg tgaaggttcc
     7321 catGACCCAG GTTGTTGAAC GTCAGGCAGA TCGTCTGAGC AGCCGTGAAT ATCTGGCACG
     7381 TGTTGTTCGT AGCGCAGGTT GGGATGCAGG TCTGACCAGC TGTACCGATG AAGAAATTGT
     7441 TCGTATGGGT GCAAGCGCAC GTACCATTGA AGAATATCTG AAAAGCGATA AACCGATCTA
     7501 TGGTCTGACC CAGGGTTTTG GTCCGCTGGT TCTGTTTGAT GCAGATAGCG AACTGGAACA
     7561 GGGTGGTAGC CTGATTAGCC ATCTGGGCAC CGGTCAGGGT GCACCGCTGG CACCGGAAGT
     7621 TAGCCGTCTG ATTCTGTGGC TGCGTATTCA GAATATGCGT AAAGGTTATA GCGCAGTTAG
     7681 TCCGGTTTTT TGGCAGAAAC TGGCAGATCT GTGGAATAAA GGTTTTACAC CGGCAATTCC
     7741 GCGTCATGGC ACCGTTAGCG CAAGCGGTGA TCTGCAGCCG CTGGCCCATG CAGCACTGGC
     7801 ATTTACCGGT GTTGGTGAAG CATGGACCCG TGATGCCGAT GGTCGTTGGA GCACCGTTCC
     7861 GGCAGTTGAT GCACTGGCAG CCCTGGGTGC AGAACCGTTT GATTGGCCTG TTCGTGAAGC
     7921 ACTGGCCTTT GTTAATGGTA CAGGTGCAAG CCTGGCAGTT GCAGTTCTGA ATCATCGTAG
     7981 TGCACTGCGT CTGGTTCGTG CATGTGCCGT TCTGAGCGCA CGTCTGGCAA CCCTGCTGGG
     8041 TGCAAATCCG GAACATTATG ATGTTGGTCA TGGTGTTGCA CGTGGTCAGG TTGGCCAGCT
     8101 GACCGCAGCA GAATGGATTC GTCAGGGTCT GCCTCGTGGT ATGGTTCGTG ATGGTAGCCG
     8161 TCCGCTGCAA GAACCGTATA GCCTGCGTTG TGCACCGCAG GTTCTGGGTG CGGTTCTGGA
     8221 TCAGCTGGAT GGTGCCGGTG ATGTTCTGGC ACGCGAAGTT GATGGTTGTC AGGATAATCC
     8281 GATTACCTAT GAAGGTGAAC TGCTGCACGG TGGTAATTTT CATGCAATGC CGGTTGGTTT
     8341 TGCAAGCGAT CAGATTGGTC TGGCAATGCA TATGGCAGCA TATCTGGCCG AACGTCAGCT
     8401 GGGTCTGCTG GTTTCACCGG TTACCAATGG CGATCTGCCA CCGATGCTGA CACCGCGTGC
     8461 AGGTCGTGGT GCAGGACTGG CAGGCGTTCA GATTAGCGCA ACCAGCTTTG TTAGCCGTAT
     8521 TCGCCAGCTG GTTTTTCCGG CAAGCCTGAC CACCCTGCCG ACCAATGGTT GGAATCAGGA
     8581 TCATGTTCCG ATGGCACTGA ATGGTGCAAA TAGCGTTTTT GAAGCCCTGG AACTGGGTTG
     8641 GCTGACCGTG GGTAGCCTGG CCGTTGGTGT TGCCCAGCTG GCAGCAATGA CAGGTCATGC
     8701 AGCAGAAGGT GTTTGGGCTG AACTGGCAGG TATTTGTCCG CCTCTGGATG CCGATCGTCC
     8761 ACTGGGTGCC GAAGTTCGTG CAGCACGTGA TCTGCTGAGT GCACATGCAG ATCAGCTGCT
     8821 GGTTGATGAA GCAGATGGTA AAGATTTTGG CTaaccgttc atttatcaca aaaggattgt
     8881 tcgatGgttg ctgaattgac cgcattacgc gatcaaattg atgaagtcga taaagcgctg
     8941 ctgaatttat tagcgaagcg tctggaactg gttgctgaag tgggcgaggt gaaaagccgc
     9001 tttggactgc ctatttatgt tccggagcgc gaggcatcta ttttggcctc gcgtcgtgca
     9061 gaggcggaag ctctgggtgt accgccagat ctgattgagg atgttttgcg tcgggtgatg
     9121 cgtgaatctt actccagtga aaacgacaaa ggatttaaaa cactttgtcc gtcactgcgt
     9181 ccggtggtta tcgtcggcgg tggcggtcag atgggacgcc tgttcgagaa gatgctgacc
     9241 ctctcgggtt atcaggtgcg gattctggag caacatgact gggatcgagc ggctgatatt
     9301 gttgccgatg ccggaatggt gattgttagt gtgccaatcc acgttactga gcaagttatt
     9361 ggcaaattac cgcctttacc gaaagattgt attctggtcg atctggcatc agtgaaaaat
     9421 gggccattac aggccatgct ggtggcgcat gatggtccgg tgctggggct acacccgatg
     9481 ttcggtccgg acagcggtag cctggcaaag caagttgtgg tctggtgtga tggacgtaaa
     9541 ccggaagcat accaatggtt tctggagcaa attcaggtct ggggcgctcg gctgcatcgt
     9601 attagcgccg tcgagcacga tcagaatatg gcgtttattc aggcactgcg ccactttgct
     9661 acttttgctt acgggctgca cctggcagaa gaaaatgttc agcttgagca acttctggcg
     9721 ctctcttcgc cgatttaccg ccttgagctg gcgatggtcg ggcgactgtt tgctcaggat
     9781 ccgcagcttt atgccgacat cattatgtcg tcagagcgta atctggcgtt aatcaaacgt
     9841 tactataagc gtttcggcga ggcgattgag ttgctggagc agggcgataa gcaggcgttt
     9901 attgacagtt tccgcaaggt ggagcactgg ttcggcgatt acgtacagcg ttttcagagt
     9961 gaaagccgcg tgttattgcg tcaggcgaat gacaatcgcc agTgatgggc tgaagggttt
    10021 aaGggctgct aacaaagccc gaaaggaagc tgagttggct gctgccaccg ctgagcaata
    10081 actagcataa ccccttgggg cctctaaacg ggtcttgagg ggttttttgc tgaaaggagg
    10141 aactatatcc ggatatcccg caagaggccc ggcagtaccg gcataaccaa gcctatgcct
    10201 acagcatcca gggtgacggt gccTtagtGt cgacctgcag aagcttagat ctattaccct
    10261 gttatcccta ctcgagttca tgtgcagctc catcagcaaa aggggatgat aagtttatca
    10321 ccaccgacta tttgcaacag tgccgttgat cgtgctatga tcgactgatg tcatcagcgg
    10381 tggagtgcaa tgtcatgagg gaagcggtga tcgccgaagt atcgactcaa ctatcagagg
    10441 tagttggcgt catcgagcgc catctcgaac cgacgttgct ggccgtacat ttgtacggct
    10501 ccgcagtgga tggcggcctg aagccacaca gtgatattga tttgctggtt acggtgaccg
    10561 taaggcttga tgaaacaacg cggcgagctt tgatcaacga ccttttggaa acttcggctt
    10621 cccctggaga gagcgagatt ctccgcgctg tagaagtcac cattgttgtg cacgacgaca
    10681 tcattccgtg gcgttatcca gctaagcgcg aactgcaatt tggagaatgg cagcgcaatg
    10741 acattcttgc aggtatcttc gagccagcca cgatcgacat tgatctggct atcttgctga
    10801 caaaagcaag agaacatagc gttgccttgg taggtccagc ggcggaggaa ctctttgatc
    10861 cggttcctga acaggatcta tttgaggcgc taaatgaaac cttaacgcta tggaactcgc
    10921 cgcccgactg ggctggcgat gagcgaaatg tagtgcttac gttgtcccgc atttggtaca
    10981 gcgcagtaac cggcaaaatc gcgccgaagg atgtcgctgc cgactgggca atggagcgcc
    11041 tgccggccca gtatcagccc gtcatacttg aagctagaca ggcttatctt ggacaagaag
    11101 aagatcgctt ggcctcgcgc gcagatcagt tggaagaatt tgtccactac gtgaaaggcg
    11161 agatcaccaa ggtagtcggc aaataagatg ccgctcgcca gtcgattggc tgagctcatg
    11221 aagttcctat tccgaagttc cgcgaacgcg taaaggatct aggtgaagat cctttttgat
    11281 aatctcatga ccaaaatccc ttaacgTtca cacaacatag ccacggGtgt tcagctactg
    11341 acggggtggt gcgtaacggc aaaagcaccg ccggacatca gcgctagcgg agtgtatact
    11401 ggcttactat gttggcactg atgagggtgt cagtgaagtg cttcatgtgg caggagaaaa
    11461 aaggctgcac cggtgcgtca gcagaatatg tgatacagga tatattccgc ttcctcgctc
    11521 actgactcgc tacgctcggt cgttcgactg cggcgagcgg aaatggctta cgaacggggc
    11581 ggagatttcc tggaagatgc caggaagata cttaacaggg aagtgagagg gccgcggcaa
    11641 agccgttttt ccataggctc cgcccccctg acaagcatca cgaaatctga cgctcaaatc
    11701 agtggtggcg aaacccgaca ggactataaa gataccaggc gtttccccct ggcggctccc
    11761 tcgtgcgctc tcctgttcct gcctttcggt ttaccggtgt cattccgctg ttatggccgc
    11821 gtttgtctca ttccacgcct gacactcagt tccgggtagg cagttcgctc caagctggac
    11881 tgtatgcacg aaccccccgt tcagtccgac cgctgcgcct tatccggtaa ctatcgtctt
    11941 gagtccaacc cggaaagaca tgcaaaagca ccactggcag cagccactgg taattgattt
    12001 agaggagtta gtcttgaagt catgcgccgg ttaaggctaa actgaaagga caagttttgg
    12061 tgactgcgct cctccaagcc agttacctcg gttcaaagag ttggtagctc agagaacctt
    12121 cgaaaaaccg ccctgcaagg cggttttttc gttttcagag caagagatta cgcgcagacc
    12181 aaaacgatct caagaagatc atcttattaa tcagataaaa tatttctaga tttcagtgca
    12241 atttatctct tcaaatgtag cacctgaagt cagccccata cgatataagt tgtaattctc
    12301 atgtttgaca gcttatcacc cagtcctgct cgcttcgcta cttggccata cccacgccga
    12361 aacaagcgct catgagcccg aagtggcgag cccgatcttc cccatcggtg atgtc
//
