# Supplementary material for: A standard for near-scarless plasmid construction using reusable DNA parts
Source: Nat Commun. 2019 Jul 23;10:3294. doi: 10.1038/s41467-019-11263-0 (PMC6650416; doi:10.1038/s41467-019-11263-0)
Supplement: Supplementary file 15 — Source Data [file 41467_2019_11263_MOESM15_ESM.zip › L1-S68.gb]

LOCUS       L1-S68                 12765 bp ds-DNA     circular     05-JUN-2019
DEFINITION  .
FEATURES             Location/Qualifiers
     misc_feature    10155..10175
                     /label="Sesam8_library_f"
                     /ApEinfo_revcolor=#9eafd2
                     /ApEinfo_fwdcolor=#9eafd2
     CDS             2699..2764
                     /label="thrL CDS"
                     /ApEinfo_revcolor=#75c6a9
                     /ApEinfo_fwdcolor=#75c6a9
     misc_feature    8382..8552
                     /label="PthrC"
                     /ApEinfo_revcolor=#f8d3a9
                     /ApEinfo_fwdcolor=#f8d3a9
     misc_feature    11909..11911
                     /label="Asp146-Asn"
                     /ApEinfo_revcolor=#d59687
                     /ApEinfo_fwdcolor=#d59687
     misc_feature    12524..12544
                     /label="N31"
                     /ApEinfo_revcolor=#f58a5e
                     /ApEinfo_fwdcolor=#f58a5e
     misc_feature    11382..11384
                     /label="Ala354-Val"
                     /ApEinfo_revcolor=#b1ff67
                     /ApEinfo_fwdcolor=#b1ff67
     CDS             8571..8636
                     /label="thrL CDS"
                     /ApEinfo_revcolor=#75c6a9
                     /ApEinfo_fwdcolor=#75c6a9
     misc_feature    10288..10325
                     /label="RBS4stop"
                     /ApEinfo_revcolor=#ffef86
                     /ApEinfo_fwdcolor=#ffef86
     misc_feature    8355..8381
                     /label="threeUTR1"
                     /ApEinfo_revcolor=#b1ff67
                     /ApEinfo_fwdcolor=#b1ff67
     misc_feature    8134..8154
                     /label="N31"
                     /ApEinfo_revcolor=#f58a5e
                     /ApEinfo_fwdcolor=#f58a5e
     misc_feature    12745..12765
                     /label="N36"
                     /ApEinfo_revcolor=#d59687
                     /ApEinfo_fwdcolor=#d59687
     misc_feature    2510..2680
                     /label="PthrC"
                     /ApEinfo_revcolor=#f8d3a9
                     /ApEinfo_fwdcolor=#f8d3a9
     misc_feature    118..137
                     /label="bla_library_r"
                     /ApEinfo_revcolor=#f8d3a9
                     /ApEinfo_fwdcolor=#f8d3a9
     gene            7321..8133
                     /label="aroE "
                     /ApEinfo_revcolor=#85dae9
                     /ApEinfo_fwdcolor=#85dae9
     misc_feature    8655..8691
                     /label="Rho Independed Terminator"
                     /ApEinfo_revcolor=#c7b0e3
                     /ApEinfo_fwdcolor=#c7b0e3
     misc_feature    8718..8760
                     /label="RBS1"
                     /ApEinfo_revcolor=#f58a5e
                     /ApEinfo_fwdcolor=#f58a5e
     CDS             11477..12523
                     /label="aroG\mutant"
                     /ApEinfo_revcolor=#ffef86
                     /ApEinfo_fwdcolor=#ffef86
     misc_feature    2478..2509
                     /label="fiveUTR1"
                     /ApEinfo_revcolor=#9eafd2
                     /ApEinfo_fwdcolor=#9eafd2
     misc_feature    1322..2272
                     /label="repA/p5"
                     /ApEinfo_revcolor=#b1ff67
                     /ApEinfo_fwdcolor=#b1ff67
     terminator      8158..8285
                     /label="T7\terminator"
                     /ApEinfo_revcolor=#ff9ccd
                     /ApEinfo_fwdcolor=#ff9ccd
     CDS             117..977
                     /label="Ampicillin\ORF"
                     /ApEinfo_revcolor=#d59687
                     /ApEinfo_fwdcolor=#d59687
     misc_feature    2846..2888
                     /label="RBS1"
                     /ApEinfo_revcolor=#f58a5e
                     /ApEinfo_fwdcolor=#f58a5e
     misc_feature    3116..3137
                     /label="ppsA_library_r"
                     /ApEinfo_revcolor=#b7e6d7
                     /ApEinfo_fwdcolor=#b7e6d7
     misc_feature    2783..2819
                     /label="Rho Independed Terminator"
                     /ApEinfo_revcolor=#c7b0e3
                     /ApEinfo_fwdcolor=#c7b0e3
     misc_feature    1084..1104
                     /label="N22"
                     /ApEinfo_revcolor=#9eafd2
                     /ApEinfo_fwdcolor=#9eafd2
     terminator      12548..12675
                     /label="T7\terminator"
                     /ApEinfo_revcolor=#ff9ccd
                     /ApEinfo_fwdcolor=#ff9ccd
     misc_feature    8761..10287
                     /label="SeSam8_TAL"
                     /ApEinfo_revcolor=#75c6a9
                     /ApEinfo_fwdcolor=#75c6a9
     misc_feature    5262..5299
                     /label="RBS4stop"
                     /ApEinfo_revcolor=#ffef86
                     /ApEinfo_fwdcolor=#ffef86
     misc_feature    2314..2333
                     /label="p5_library_f"
                     /ApEinfo_revcolor=#d59687
                     /ApEinfo_fwdcolor=#d59687
     misc_feature    10479..10481
                     /label="Met53-Ile"
                     /ApEinfo_revcolor=#ffef86
                     /ApEinfo_fwdcolor=#ffef86
     CDS             10326..11441
                     /label="tyrA\mutant"
                     /ApEinfo_revcolor=#c6c9d1
                     /ApEinfo_fwdcolor=#c6c9d1
     misc_feature    11442..11476
                     /label="RBS2stop"
                     /ApEinfo_revcolor=#84b0dc
                     /ApEinfo_fwdcolor=#84b0dc
     misc_feature    5300..7285
                     /label="tktA"
                     /ApEinfo_revcolor=#75c6a9
                     /ApEinfo_fwdcolor=#75c6a9
     misc_feature    7286..7320
                     /label="RBS2stop"
                     /ApEinfo_revcolor=#84b0dc
                     /ApEinfo_fwdcolor=#84b0dc
     CDS             2889..5261
                     /label="ppsA "
                     /ApEinfo_revcolor=#9eafd2
                     /ApEinfo_fwdcolor=#9eafd2
ORIGIN
        1 tttctacaaa ctcttttgtt tatttttcta aatacattca aatatgtatc cgctcatgag
       61 acaataaccc tgataaatgc ttcaataata ttgaaaaagg aagagtatga gtattcaaca
      121 tttccgtgtc gcccttattc ccttttttgc ggcattttgc cttcctgttt ttgctcaccc
      181 agaaacgctg gtgaaagtaa aagatgctga agatcagttg ggtgcacgag tgggttacat
      241 cgaactggat ctcaacagcg gtaagatcct tgagagtttt cgccccgaag aacgttttcc
      301 aatgatgagc acttttaaag ttctgctatg tggcgcggta ttatcccgtg ttgacgccgg
      361 gcaagagcaa ctcggtcgcc gcatacacta ttctcagaat gacttggttg agtactcacc
      421 agtcacagaa aagcatctta cggatggcat gacagtaaga gaattatgca gtgctgccat
      481 aaccatgagt gataacactg cggccaactt acttctgaca acgatcggag gaccgaagga
      541 gctaaccgct tttttgcaca acatggggga tcatgtaact cgccttgatc gttgggaacc
      601 ggagctgaat gaagccatac caaacgacga gcgtgacacc acgatgcctg tagcaatggc
      661 aacaacgttg cgcaaactat taactggcga actacttact ctagcttccc ggcaacaatt
      721 aatagactgg atggaggcgg ataaagttgc aggaccactt ctgcgctcgg cccttccggc
      781 tggctggttt attgctgata aatctggagc cggtgagcgt gggtctcgcg gtatcattgc
      841 agcactgggg ccagatggta agccctcccg tatcgtagtt atctacacga cggggagtca
      901 ggcaactatg gatgaacgaa atagacagat cgctgagata ggtgcctcac tgattaagca
      961 ttggtaactg tcagaccaag tttactcata tatactttag attgatttaa aacttcattt
     1021 ttaatttaaa aggatctagg tgaagatcct ttttgataat ctcatgacca aaatccctta
     1081 acgTtcacac aacatagcca cggGccgttt tcatctgtgc atatggacag ttttcccttt
     1141 gatatgtaac ggtgaacagt tgttctactt ttgtttgtta gtcttgatgc ttcactgata
     1201 gatacaagag ccataagaac ctcagatcct tccgtattta gccagtatgt tctctagtgt
     1261 ggttcgttgt ttttgcgtga gccatgagaa cgaaccattg agatcatact tactttgcat
     1321 gtcactcaaa aattttgcct caaaactggt gagctgaatt tttgcagtta aagcatcgtg
     1381 tagtgttttt cttagtccgt tatgtaggta ggaatctgat gtaatggttg ttggtatttt
     1441 gtcaccattc atttttatct ggttgttctc aagttcggtt acgagatcca tttgtctatc
     1501 tagttcaact tggaaaatca acgtatcagt cgggcggcct cgcttatcaa ccaccaattt
     1561 catattgctg taagtgttta aatctttact tattggtttc aaaacccatt ggttaagcct
     1621 tttaaactca tggtagttat tttcaagcat taacatgaac ttaaattcat caaggctaat
     1681 ctctatattt gccttgtgag ttttcttttg tgttagttct tttaataacc actcataaat
     1741 cctcatagag tatttgtttt caaaagactt aacatgttcc agattatatt ttatgaattt
     1801 ttttaactgg aaaagataag gcaatatctc ttcactaaaa actaattcta atttttcgct
     1861 tgagaacttg gcatagtttg tccactggaa aatctcaaag cctttaacca aaggattcct
     1921 gatttccaca gttctcgtca tcagctctct ggttgcttta gctaatacac cataagcatt
     1981 ttccctactg atgttcatca tctgagcgta ttggttataa gtgaacgata ccgtccgttc
     2041 tttccttgta gggttttcaa tcgtggggtt gagtagtgcc acacagcata aaattagctt
     2101 ggtttcatgc tccgttaagt catagcgact aatcgctagt tcatttgctt tgaaaacaac
     2161 taattcagac atacatctca attggtctag gtgattttaa tcactatacc aattgagatg
     2221 ggctagtcaa tgataattac tagtcctttt cctttgagtt gtgggtatct gtaaattctg
     2281 ctagaccttt gctggaaaac ttgtaaattc tgctagaccc tctgtaaatt ccgctagacc
     2341 tttgtgtgtt ttttttgttt atattcaagt ggttataatt tatagaataa agaaagaata
     2401 aaaaaagata aaaagaatag atcccagccc tgtgtataac tcactacttt agtcagttcc
     2461 gcagtattac aaaaggaTag caatctaatc taagttttct agaaaaatGa gcttttcatt
     2521 ctgactgcaa cgggcaatat gtctctgtgt ggattaaaaa aagagtgtct gatagcagct
     2581 tctgaactgg ttacctgccg tgagtaaatt aaaattttat tgacttaggt cactaaatac
     2641 tttaaccaat ataggcatag cgcacagaca gataaaaatt acagagtaca caacatccat
     2701 gaaacgcatt agcaccacca ttaccaccac catcaccatt accacaggta acggtgcggg
     2761 ctgacgcgta caggaaacac agaaaaaagc ccgcacctga cagtgcgggc tttttttttc
     2821 gaccaaaggt aacgaggtaa caacctagaa ataattttgt ttaactttaa gaaggagata
     2881 tacatatgtc caacaatggc tcgtcaccgc tggtgctttg gtataaccaa ctcggcatga
     2941 atgatgtaga cagggttggg ggcaaaaatg cctccctggg tgaaatgatt actaatcttt
     3001 ccggaatggg tgtttccgtt ccgaatggtt tcgccacaac cgccgacgcg tttaaccagt
     3061 ttctggacca aagcggcgta aaccagcgca tttatgaact gctggataaa acggatattg
     3121 acgatgttac tcagcttgcg aaagcgggcg cgcaaatccg ccagtggatt atcgacactc
     3181 ccttccagcc tgagctggaa aacgccatcc gcgaagccta tgcacagctt tccgccgatg
     3241 acgaaaacgc ctcttttgcg gtgcgctcct ccgccaccgc agaagatatg ccggacgctt
     3301 cttttgccgg tcagcaggaa accttcctca acgttcaggg ttttgacgcc gttctcgtgg
     3361 cagtgaaaca tgtatttgct tctctgttta acgatcgcgc catctcttat cgtgtgcacc
     3421 agggttacga tcaccgtggt gtggcgctct ccgccggtgt tcaacggatg gtgcgctctg
     3481 acctcgcatc atctggcgtg atgttctcca ttgataccga atccggcttt gaccaggtgg
     3541 tgtttatcac ttccgcatgg ggccttggtg agatggtcgt gcagggtgcg gttaacccgg
     3601 atgagtttta cgtgcataaa ccgacactgg cggcgaatcg cccggctatc gtgcgccgca
     3661 ccatggggtc gaaaaaaatc cgcatggttt acgcgccgac ccaggagcac ggcaagcagg
     3721 ttaaaatcga agacgtaccg caggaacagc gtgacatctt ctcgctgacc aacgaagaag
     3781 tgcaggaact ggcaaaacag gccgtacaaa ttgagaaaca ctacggtcgc ccgatggata
     3841 ttgagtgggc gaaagatggc cacaccggta aactgttcat tgtgcaggcg cgtccggaaa
     3901 ccgtgcgctc acgcggtcag gtcatggagc gttatacgct gcattcacag ggtaagatta
     3961 tcgccgaagg ccgtgctatc ggtcatcgca tcggtgcggg tccggtgaaa gtcatccatg
     4021 acatcagcga aatgaaccgc atcgaacctg gcgacgtgct ggttactgac atgaccgacc
     4081 cggactggga accgatcatg aagaaagcat ctgccatcgt caccaaccgt ggcggtcgta
     4141 cctgtcacgc ggcgatcatc gctcgtgaac tgggcattcc ggcggtagtg ggctgtggag
     4201 atgcaacaga acggatgaaa gacggtgaga acgtcactgt ttcttgtgcc gaaggtgata
     4261 ccggttacgt ctatgcggag ttgctggaat ttagcgtgaa aagctccagc gtagaaacga
     4321 tgccggatct gccgttgaaa gtgatgatga acgtcggtaa cccggaccgt gctttcgact
     4381 tcgcctgcct accgaacgaa ggcgtgggcc ttgcgcgtct ggaatttatc atcaaccgta
     4441 tgattggcgt ccacccacgc gcactgcttg agtttgacga tcaggaaccg cagttgcaaa
     4501 acgaaatccg cgagatgatg aaaggttttg attctccgcg tgaattttac gttggtcgtc
     4561 tgactgaagg gatcgcgacg ctgggtgccg cgttttatcc gaagcgcgtc attgtccgtc
     4621 tctctgattt taaatcgaac gaatatgcca acctggtcgg tggtgagcgt tacgagccag
     4681 atgaagagaa cccgatgctc ggcttccgtg gcgcgggccg ctatgtttcc gacagcttcc
     4741 gcgactgttt cgcgctggag tgtgaagcag tgaaacgtgt gcgcaacgac atgggactga
     4801 ccaacgttga gatcatgatc ccgttcgtgc gtaccgtaga tcaggcgaaa gcggtggttg
     4861 aagaactggc gcgtcagggg ctgaaacgtg gcgagaacgg gctgaaaatc atcatgatgt
     4921 gtgaaatccc gtccaacgcc ttgctggccg agcagttcct cgaatatttc gacggcttct
     4981 caattggctc aaacgatatg acgcagctgg cgctcggtct ggaccgtgac tccggcgtgg
     5041 tgtctgaatt gttcgatgag cgcaacgatg cggtgaaagc actgctgtcg atggctatcc
     5101 gtgccgcgaa gaaacagggc aaatatgtcg ggatttgcgg tcagggtccg tccgaccacg
     5161 aagactttgc cgcatggttg atggaagagg ggatcgatag cctgtctctg aacccggaca
     5221 ccgtggtgca aacctggtta agcctggctg aactgaagaa aTaaattaat tgttcttttt
     5281 tcaggtgaag gttcccatGt cctcacgtaa agagcttgcc aatgctattc gtgcgctgag
     5341 catggacgca gtacagaaag ccaaatccgg tcacccgggt gcccctatgg gtatggctga
     5401 cattgccgaa gtcctgtggc gtgatttcct gaaacacaac ccgcagaatc cgtcctgggc
     5461 tgaccgtgac cgcttcgtgc tgtccaacgg ccacggctcc atgctgatct acagcctgct
     5521 gcacctcacc ggttacgatc tgccgatgga agaactgaaa aacttccgtc agctgcactc
     5581 taaaactccg ggtcacccgg aagtgggtta caccgctggt gtggaaacca ccaccggtcc
     5641 gctgggtcag ggtattgcca acgcagtcgg tatggcgatt gcagaaaaaa cgctggcggc
     5701 gcagtttaac cgtccgggcc acgacattgt cgaccactac acctacgcct tcatgggcga
     5761 cggctgcatg atggaaggca tctcccacga agtttgctct ctggcgggta cgctgaagct
     5821 gggtaaactg attgcattct acgatgacaa cggtatttct atcgatggtc acgttgaagg
     5881 ctggttcacc gacgacaccg caatgcgttt cgaagcttac ggctggcacg ttattcgcga
     5941 catcgacggt catgacgcgg catctatcaa acgcgcagta gaagaagcgc gcgcagtgac
     6001 tgacaaacct tccctgctga tgtgcaaaac catcatcggt ttcggttccc cgaacaaagc
     6061 cggtacccac gactcccacg gtgcgccgct gggcgacgct gaaattgccc tgacccgcga
     6121 acaactgggc tggaaatatg cgccgttcga aatcccgtct gaaatctatg ctcagtggga
     6181 tgcgaaagaa gcaggccagg cgaaagaatc cgcatggaac gagaaattcg ctgcttacgc
     6241 gaaagcttat ccgcaggaag ccgctgaatt tacccgccgt atgaaaggcg aaatgccgtc
     6301 tgacttcgac gctaaagcga aagagttcat cgctaaactg caggctaatc cggcgaaaat
     6361 cgccagccgt aaagcgtctc agaatgctat cgaagcgttc ggtccgctgt tgccggaatt
     6421 cctcggcggt tctgctgacc tggcgccgtc taacctgacc ctgtggtctg gttctaaagc
     6481 aatcaacgaa gatgctgcgg gtaactacat ccactacggt gttcgcgagt tcggtatgac
     6541 cgcgattgct aacggtatct ccctgcacgg tggcttcctg ccgtacacct ccaccttcct
     6601 gatgttcgtg gaatacgcac gtaacgccgt acgtatggct gcgctgatga aacagcgtca
     6661 ggtgatggtt tacacccacg actccatcgg tctgggcgaa gacggcccga ctcaccagcc
     6721 ggttgagcag gtcgcttctc tgcgcgtaac cccgaacatg tctacatggc gtccgtgtga
     6781 ccaggttgaa tccgcggtcg cgtggaaata cggtgttgag cgtcaggacg gcccgaccgc
     6841 actgatcctc tcccgtcaga acctggcgca gcaggaacga actgaagagc aactggcaaa
     6901 catcgcgcgc ggtggttatg tgctgaaaga ctgcgccggt cagccggaac tgattttcat
     6961 cgctaccggt tcagaagttg aactggctgt tgctgcctac gaaaaactga ctgccgaagg
     7021 cgtgaaagcg cgcgtggtgt ccatgccgtc taccgacgca tttgacaagc aggatgctgc
     7081 ttaccgtgaa tccgtactgc cgaaagcggt tactgcacgc gttgctgtag aagcgggtat
     7141 tgctgactac tggtacaagt atgttggcct gaacggtgct atcgtcggta tgaccacctt
     7201 cggtgaatct gctccggcag agctgctgtt tgaagagttc ggcttcactg ttgataacgt
     7261 tgttgcgaaa gcaaaagaac tgctgTaacc gttcatttat cacaaaagga ttgttcgatG
     7321 gaaacctatg ctgtttttgg taatccgata gcccacagca aatcgccatt cattcatcag
     7381 caatttgctc agcaactgaa tattgaacat ccctatgggc gcgtgttggc acccatcaat
     7441 gatttcatca acacactgaa cgctttcttt agtgctggtg gtaaaggtgc gaatgtgacg
     7501 gtgcctttta aagaagaggc ttttgccaga gcggatgagc ttactgaacg ggcagcgttg
     7561 gctggtgctg ttaataccct catgcggtta gaagatggac gcctgctggg tgacaatacc
     7621 gatggtgtag gcttgttaag cgatctggaa cgtctgtctt ttatccgccc tggtttacgt
     7681 attctgctta tcggcgctgg tggagcatct cgcggcgtac tactgccact cctttccctg
     7741 gactgtgcgg tgacaataac taatcggacg gtatcccgcg cggaagagtt ggctaaattg
     7801 tttgcgcaca ctggcagtat tcaggcgttg agtatggacg aactggaagg tcatgagttt
     7861 gatctcatta ttaatgcaac atccagtggc atcagtggtg atattccggc gatcccgtca
     7921 tcgctcattc atccaggcat ttattgctat gacatgttct atcagaaagg aaaaactcct
     7981 tttctggcat ggtgtgagca gcgaggctca aagcgtaatg ctgatggttt aggaatgctg
     8041 gtggcacagg cggctcatgc ctttcttctc tggcacggtg ttctgcctga cgtagaacca
     8101 gttataaagc aattgcagga ggaattgtcc gcgTgatggg ctgaagggtt taaGggctgc
     8161 taacaaagcc cgaaaggaag ctgagttggc tgctgccacc gctgagcaat aactagcata
     8221 accccttggg gcctctaaac gggtcttgag gggttttttg ctgaaaggag gaactatatc
     8281 cggatatccc gcaagaggcc cggcagtacc ggcataacca agcctatgcc tacagcatcc
     8341 agggtgacgg tgccTaacat catcatcacc atcactaaaa Gagcttttca ttctgactgc
     8401 aacgggcaat atgtctctgt gtggattaaa aaaagagtgt ctgatagcag cttctgaact
     8461 ggttacctgc cgtgagtaaa ttaaaatttt attgacttag gtcactaaat actttaacca
     8521 atataggcat agcgcacaga cagataaaaa ttacagagta cacaacatcc atgaaacgca
     8581 ttagcaccac cattaccacc accatcacca ttaccacagg taacggtgcg ggctgacgcg
     8641 tacaggaaac acagaaaaaa gcccgcacct gacagtgcgg gctttttttt tcgaccaaag
     8701 gtaacgaggt aacaacctag aaataatttt gtttaacttt aagaaggaga tatacatatg
     8761 ACCCAGGTTG TTGAACGTCA GGCAGATCGT CTGAGCAGCC GTGAATATCT GGCACGTGTT
     8821 GTTCGTAGCG CAGGTTGGGA TGCAGGTCTG ACCAGCTGTA CCGATGAAGA AATTGTTCGT
     8881 ATGGGTGCAA GCGCACGTAC CATTGAAGAA TATCTGAAAA GCGATAAACC GATCTATGGT
     8941 CTGACCCAGG GTTTTGGTCC GCTGGTTCTG TTTGATGCAG ATAGCGAACT GGAACAGGGT
     9001 GGTAGCCTGA TTAGCCATCT GGGCACCGGT CAGGGTGCAC CGCTGGCACC GGAAGTTAGC
     9061 CGTCTGATTC TGTGGCTGCG TATTCAGAAT ATGCGTAAAG GTTATAGCGC AGTTAGTCCG
     9121 GTTTTTTGGC AGAAACTGGC AGATCTGTGG AATAAAGGTT TTACACCGGC AATTCCGCGT
     9181 CATGGCACCG TTAGCGCAAG CGGTGATCTG CAGCCGCTGG CCCATGCAGC ACTGGCATTT
     9241 ACCGGTGTTG GTGAAGCATG GACCCGTGAT GCCGATGGTC GTTGGAGCAC CGTTCCGGCA
     9301 GTTGATGCAC TGGCAGCCCT GGGTGCAGAA CCGTTTGATT GGCCTGTTCG TGAAGCACTG
     9361 GCCTTTGTTA ATGGTACAGG TGCAAGCCTG GCAGTTGCAG TTCTGAATCA TCGTAGTGCA
     9421 CTGCGTCTGG TTCGTGCATG TGCCGTTCTG AGCGCACGTC TGGCAACCCT GCTGGGTGCA
     9481 AATCCGGAAC ATTATGATGT TGGTCATGGT GTTGCACGTG GTCAGGTTGG CCAGCTGACC
     9541 GCAGCAGAAT GGATTCGTCA GGGTCTGCCT CGTGGTATGG TTCGTGATGG TAGCCGTCCG
     9601 CTGCAAGAAC CGTATAGCCT GCGTTGTGCA CCGCAGGTTC TGGGTGCGGT TCTGGATCAG
     9661 CTGGATGGTG CCGGTGATGT TCTGGCACGC GAAGTTGATG GTTGTCAGGA TAATCCGATT
     9721 ACCTATGAAG GTGAACTGCT GCACGGTGGT AATTTTCATG CAATGCCGGT TGGTTTTGCA
     9781 AGCGATCAGA TTGGTCTGGC AATGCATATG GCAGCATATC TGGCCGAACG TCAGCTGGGT
     9841 CTGCTGGTTT CACCGGTTAC CAATGGCGAT CTGCCACCGA TGCTGACACC GCGTGCAGGT
     9901 CGTGGTGCAG GACTGGCAGG CGTTCAGATT AGCGCAACCA GCTTTGTTAG CCGTATTCGC
     9961 CAGCTGGTTT TTCCGGCAAG CCTGACCACC CTGCCGACCA ATGGTTGGAA TCAGGATCAT
    10021 GTTCCGATGG CACTGAATGG TGCAAATAGC GTTTTTGAAG CCCTGGAACT GGGTTGGCTG
    10081 ACCGTGGGTA GCCTGGCCGT TGGTGTTGCC CAGCTGGCAG CAATGACAGG TCATGCAGCA
    10141 GAAGGTGTTT GGGCTGAACT GGCAGGTATT TGTCCGCCTC TGGATGCCGA TCGTCCACTG
    10201 GGTGCCGAAG TTCGTGCAGC ACGTGATCTG CTGAGTGCAC ATGCAGATCA GCTGCTGGTT
    10261 GATGAAGCAG ATGGTAAAGA TTTTGGCTaa attaattgtt cttttttcag gtgaaggttc
    10321 ccatGgttgc tgaattgacc gcattacgcg atcaaattga tgaagtcgat aaagcgctgc
    10381 tgaatttatt agcgaagcgt ctggaactgg ttgctgaagt gggcgaggtg aaaagccgct
    10441 ttggactgcc tatttatgtt ccggagcgcg aggcatctat tttggcctcg cgtcgtgcag
    10501 aggcggaagc tctgggtgta ccgccagatc tgattgagga tgttttgcgt cgggtgatgc
    10561 gtgaatctta ctccagtgaa aacgacaaag gatttaaaac actttgtccg tcactgcgtc
    10621 cggtggttat cgtcggcggt ggcggtcaga tgggacgcct gttcgagaag atgctgaccc
    10681 tctcgggtta tcaggtgcgg attctggagc aacatgactg ggatcgagcg gctgatattg
    10741 ttgccgatgc cggaatggtg attgttagtg tgccaatcca cgttactgag caagttattg
    10801 gcaaattacc gcctttaccg aaagattgta ttctggtcga tctggcatca gtgaaaaatg
    10861 ggccattaca ggccatgctg gtggcgcatg atggtccggt gctggggcta cacccgatgt
    10921 tcggtccgga cagcggtagc ctggcaaagc aagttgtggt ctggtgtgat ggacgtaaac
    10981 cggaagcata ccaatggttt ctggagcaaa ttcaggtctg gggcgctcgg ctgcatcgta
    11041 ttagcgccgt cgagcacgat cagaatatgg cgtttattca ggcactgcgc cactttgcta
    11101 cttttgctta cgggctgcac ctggcagaag aaaatgttca gcttgagcaa cttctggcgc
    11161 tctcttcgcc gatttaccgc cttgagctgg cgatggtcgg gcgactgttt gctcaggatc
    11221 cgcagcttta tgccgacatc attatgtcgt cagagcgtaa tctggcgtta atcaaacgtt
    11281 actataagcg tttcggcgag gcgattgagt tgctggagca gggcgataag caggcgttta
    11341 ttgacagttt ccgcaaggtg gagcactggt tcggcgatta cgtacagcgt tttcagagtg
    11401 aaagccgcgt gttattgcgt caggcgaatg acaatcgcca gTaaccgttc atttatcaca
    11461 aaaggattgt tcgatGaatt atcagaacga cgatttacgc atcaaagaaa tcaaagagtt
    11521 acttcctcct gtcgcattgc tggaaaaatt ccccgctact gaaaatgccg cgaatacggt
    11581 tgcccatgcc cgaaaagcga tccataagat cctgaaaggt aatgatgatc gcctgttggt
    11641 tgtgattggc ccatgctcaa ttcatgatcc tgtcgcggca aaagagtatg ccactcgctt
    11701 gctggcgctg cgtgaagagc tgaaagatga gctggaaatc gtaatgcgcg tctattttga
    11761 aaagccgcgt accacggtgg gctggaaagg gctgattaac gatccgcata tggataatag
    11821 cttccagatc aacgacggtc tgcgtatagc ccgtaaattg ctgcttgata ttaacgacag
    11881 cggtctgcca gcggcaggtg agtttctcaa tatgatcacc ccacaatatc tcgctgacct
    11941 gatgagctgg ggcgcaattg gcgcacgtac caccgaatcg caggtgcacc gcgaactggc
    12001 atcagggctt tcttgtccgg tcggcttcaa aaatggcacc gacggtacga ttaaagtggc
    12061 tatcgatgcc attaatgccg ccggtgcgcc gcactgcttc ctgtccgtaa cgaaatgggg
    12121 gcattcggcg attgtgaata ccagcggtaa cggcgattgc catatcattc tgcgcggcgg
    12181 taaagagcct aactacagcg cgaagcacgt tgctgaagtg aaagaagggc tgaacaaagc
    12241 aggcctgcca gcacaggtga tgatcgattt cagccatgct aactcgtcca aacaattcaa
    12301 aaagcagatg gatgtttgtg ctgacgtttg ccagcagatt gccggtggcg aaaaggccat
    12361 tattggcgtg atggtggaaa gccatctggt ggaaggcaat cagagcctcg agagcgggga
    12421 gccgctggcc tacggtaaga gcatcaccga tgcctgcatc ggctgggaag ataccgatgc
    12481 tctgttacgt caactggcga atgcagtaaa agcgcgtcgc gggTgatggg ctgaagggtt
    12541 taaGggctgc taacaaagcc cgaaaggaag ctgagttggc tgctgccacc gctgagcaat
    12601 aactagcata accccttggg gcctctaaac gggtcttgag gggttttttg ctgaaaggag
    12661 gaactatatc cggatatccc gcaagaggcc cggcagtacc ggcataacca agcctatgcc
    12721 tacagcatcc agggtgacgg tgccTactaa gggcgaatgt acagG
//
