# Supplementary material for: A standard for near-scarless plasmid construction using reusable DNA parts
Source: Nat Commun. 2019 Jul 23;10:3294. doi: 10.1038/s41467-019-11263-0 (PMC6650416; doi:10.1038/s41467-019-11263-0)
Supplement: Supplementary file 15 — Source Data [file 41467_2019_11263_MOESM15_ESM.zip › L1M11.gb]

LOCUS       L1M11              8093 bp ds-DNA     circular     05-JUN-2019
DEFINITION  .
FEATURES             Location/Qualifiers
     CDS             2625..4997
                     /label="ppsA "
                     /ApEinfo_revcolor=#9eafd2
                     /ApEinfo_fwdcolor=#9eafd2
     misc_feature    5852..5886
                     /label="RBS2stop"
                     /ApEinfo_revcolor=#84b0dc
                     /ApEinfo_fwdcolor=#84b0dc
     misc_feature    1179..2091
                     /label="PAC(P15A\ori\)"
                     /ApEinfo_revcolor=#c7b0e3
                     /ApEinfo_fwdcolor=#c7b0e3
     misc_feature    1..27
                     /label="threeUTR1"
                     /ApEinfo_revcolor=#b1ff67
                     /ApEinfo_fwdcolor=#b1ff67
     misc_feature    1105..1125
                     /label="N22"
                     /ApEinfo_revcolor=#9eafd2
                     /ApEinfo_fwdcolor=#9eafd2
     misc_feature    2519..2555
                     /label="Rho Independed Terminator"
                     /ApEinfo_revcolor=#c7b0e3
                     /ApEinfo_fwdcolor=#c7b0e3
     terminator      7897..8024
                     /label="T7\terminator"
                     /ApEinfo_revcolor=#ff9ccd
                     /ApEinfo_fwdcolor=#ff9ccd
     CDS             193..985
                     /label="aadA"
                     /ApEinfo_revcolor=#f8d3a9
                     /ApEinfo_fwdcolor=#f8d3a9
     misc_feature    5001..5038
                     /label="RBS4stop"
                     /ApEinfo_revcolor=#ffef86
                     /ApEinfo_fwdcolor=#ffef86
     misc_feature    2582..2624
                     /label="RBS1"
                     /ApEinfo_revcolor=#f58a5e
                     /ApEinfo_fwdcolor=#f58a5e
     misc_feature    5887..7872
                     /label="tktA"
                     /ApEinfo_revcolor=#75c6a9
                     /ApEinfo_fwdcolor=#75c6a9
     misc_feature    2246..2416
                     /label="PthrC"
                     /ApEinfo_revcolor=#f8d3a9
                     /ApEinfo_fwdcolor=#f8d3a9
     misc_feature    1959..1978
                     /label="p15_library_f"
                     /ApEinfo_revcolor=#75c6a9
                     /ApEinfo_fwdcolor=#75c6a9
     gene            5039..5851
                     /label="aroE "
                     /ApEinfo_revcolor=#85dae9
                     /ApEinfo_fwdcolor=#85dae9
     misc_feature    2214..2245
                     /label="fiveUTR1"
                     /ApEinfo_revcolor=#9eafd2
                     /ApEinfo_fwdcolor=#9eafd2
     CDS             2435..2500
                     /label="thrL CDS"
                     /ApEinfo_revcolor=#75c6a9
                     /ApEinfo_fwdcolor=#75c6a9
     misc_feature    279..298
                     /label="aadA_library_r"
                     /ApEinfo_revcolor=#75c6a9
                     /ApEinfo_fwdcolor=#75c6a9
     misc_feature    7873..7893
                     /label="N31"
                     /ApEinfo_revcolor=#f58a5e
                     /ApEinfo_fwdcolor=#f58a5e
ORIGIN
        1 Taacatcatc atcaccatca ctaaaaGtcg acctgcagaa gcttagatct attaccctgt
       61 tatccctact cgagttcatg tgcagctcca tcagcaaaag gggatgataa gtttatcacc
      121 accgactatt tgcaacagtg ccgttgatcg tgctatgatc gactgatgtc atcagcggtg
      181 gagtgcaatg tcatgaggga agcggtgatc gccgaagtat cgactcaact atcagaggta
      241 gttggcgtca tcgagcgcca tctcgaaccg acgttgctgg ccgtacattt gtacggctcc
      301 gcagtggatg gcggcctgaa gccacacagt gatattgatt tgctggttac ggtgaccgta
      361 aggcttgatg aaacaacgcg gcgagctttg atcaacgacc ttttggaaac ttcggcttcc
      421 cctggagaga gcgagattct ccgcgctgta gaagtcacca ttgttgtgca cgacgacatc
      481 attccgtggc gttatccagc taagcgcgaa ctgcaatttg gagaatggca gcgcaatgac
      541 attcttgcag gtatcttcga gccagccacg atcgacattg atctggctat cttgctgaca
      601 aaagcaagag aacatagcgt tgccttggta ggtccagcgg cggaggaact ctttgatccg
      661 gttcctgaac aggatctatt tgaggcgcta aatgaaacct taacgctatg gaactcgccg
      721 cccgactggg ctggcgatga gcgaaatgta gtgcttacgt tgtcccgcat ttggtacagc
      781 gcagtaaccg gcaaaatcgc gccgaaggat gtcgctgccg actgggcaat ggagcgcctg
      841 ccggcccagt atcagcccgt catacttgaa gctagacagg cttatcttgg acaagaagaa
      901 gatcgcttgg cctcgcgcgc agatcagttg gaagaatttg tccactacgt gaaaggcgag
      961 atcaccaagg tagtcggcaa ataagatgcc gctcgccagt cgattggctg agctcatgaa
     1021 gttcctattc cgaagttccg cgaacgcgta aaggatctag gtgaagatcc tttttgataa
     1081 tctcatgacc aaaatccctt aacgTtcaca caacatagcc acggGtgttc agctactgac
     1141 ggggtggtgc gtaacggcaa aagcaccgcc ggacatcagc gctagcggag tgtatactgg
     1201 cttactatgt tggcactgat gagggtgtca gtgaagtgct tcatgtggca ggagaaaaaa
     1261 ggctgcaccg gtgcgtcagc agaatatgtg atacaggata tattccgctt cctcgctcac
     1321 tgactcgcta cgctcggtcg ttcgactgcg gcgagcggaa atggcttacg aacggggcgg
     1381 agatttcctg gaagatgcca ggaagatact taacagggaa gtgagagggc cgcggcaaag
     1441 ccgtttttcc ataggctccg cccccctgac aagcatcacg aaatctgacg ctcaaatcag
     1501 tggtggcgaa acccgacagg actataaaga taccaggcgt ttccccctgg cggctccctc
     1561 gtgcgctctc ctgttcctgc ctttcggttt accggtgtca ttccgctgtt atggccgcgt
     1621 ttgtctcatt ccacgcctga cactcagttc cgggtaggca gttcgctcca agctggactg
     1681 tatgcacgaa ccccccgttc agtccgaccg ctgcgcctta tccggtaact atcgtcttga
     1741 gtccaacccg gaaagacatg caaaagcacc actggcagca gccactggta attgatttag
     1801 aggagttagt cttgaagtca tgcgccggtt aaggctaaac tgaaaggaca agttttggtg
     1861 actgcgctcc tccaagccag ttacctcggt tcaaagagtt ggtagctcag agaaccttcg
     1921 aaaaaccgcc ctgcaaggcg gttttttcgt tttcagagca agagattacg cgcagaccaa
     1981 aacgatctca agaagatcat cttattaatc agataaaata tttctagatt tcagtgcaat
     2041 ttatctcttc aaatgtagca cctgaagtca gccccatacg atataagttg taattctcat
     2101 gtttgacagc ttatcaccca gtcctgctcg cttcgctact tggccatacc cacgccgaaa
     2161 caagcgctca tgagcccgaa gtggcgagcc cgatcttccc catcggtgat gtcTagcaat
     2221 ctaatctaag ttttctagaa aaatGagctt ttcattctga ctgcaacggg caatatgtct
     2281 ctgtgtggat taaaaaaaga gtgtctgata gcagcttctg aactggttac ctgccgtgag
     2341 taaattaaaa ttttattgac ttaggtcact aaatacttta accaatatag gcatagcgca
     2401 cagacagata aaaattacag agtacacaac atccatgaaa cgcattagca ccaccattac
     2461 caccaccatc accattacca caggtaacgg tgcgggctga cgcgtacagg aaacacagaa
     2521 aaaagcccgc acctgacagt gcgggctttt tttttcgacc aaaggtaacg aggtaacaac
     2581 ctagaaataa ttttgtttaa ctttaagaag gagatataca tatgtccaac aatggctcgt
     2641 caccgctggt gctttggtat aaccaactcg gcatgaatga tgtagacagg gttgggggca
     2701 aaaatgcctc cctgggtgaa atgattacta atctttccgg aatgggtgtt tccgttccga
     2761 atggtttcgc cacaaccgcc gacgcgttta accagtttct ggaccaaagc ggcgtaaacc
     2821 agcgcattta tgaactgctg gataaaacgg atattgacga tgttactcag cttgcgaaag
     2881 cgggcgcgca aatccgccag tggattatcg acactccctt ccagcctgag ctggaaaacg
     2941 ccatccgcga agcctatgca cagctttccg ccgatgacga aaacgcctct tttgcggtgc
     3001 gctcctccgc caccgcagaa gatatgccgg acgcttcttt tgccggtcag caggaaacct
     3061 tcctcaacgt tcagggtttt gacgccgttc tcgtggcagt gaaacatgta tttgcttctc
     3121 tgtttaacga tcgcgccatc tcttatcgtg tgcaccaggg ttacgatcac cgtggtgtgg
     3181 cgctctccgc cggtgttcaa cggatggtgc gctctgacct cgcatcatct ggcgtgatgt
     3241 tctccattga taccgaatcc ggctttgacc aggtggtgtt tatcacttcc gcatggggcc
     3301 ttggtgagat ggtcgtgcag ggtgcggtta acccggatga gttttacgtg cataaaccga
     3361 cactggcggc gaatcgcccg gctatcgtgc gccgcaccat ggggtcgaaa aaaatccgca
     3421 tggtttacgc gccgacccag gagcacggca agcaggttaa aatcgaagac gtaccgcagg
     3481 aacagcgtga catcttctcg ctgaccaacg aagaagtgca ggaactggca aaacaggccg
     3541 tacaaattga gaaacactac ggtcgcccga tggatattga gtgggcgaaa gatggccaca
     3601 ccggtaaact gttcattgtg caggcgcgtc cggaaaccgt gcgctcacgc ggtcaggtca
     3661 tggagcgtta tacgctgcat tcacagggta agattatcgc cgaaggccgt gctatcggtc
     3721 atcgcatcgg tgcgggtccg gtgaaagtca tccatgacat cagcgaaatg aaccgcatcg
     3781 aacctggcga cgtgctggtt actgacatga ccgacccgga ctgggaaccg atcatgaaga
     3841 aagcatctgc catcgtcacc aaccgtggcg gtcgtacctg tcacgcggcg atcatcgctc
     3901 gtgaactggg cattccggcg gtagtgggct gtggagatgc aacagaacgg atgaaagacg
     3961 gtgagaacgt cactgtttct tgtgccgaag gtgataccgg ttacgtctat gcggagttgc
     4021 tggaatttag cgtgaaaagc tccagcgtag aaacgatgcc ggatctgccg ttgaaagtga
     4081 tgatgaacgt cggtaacccg gaccgtgctt tcgacttcgc ctgcctaccg aacgaaggcg
     4141 tgggccttgc gcgtctggaa tttatcatca accgtatgat tggcgtccac ccacgcgcac
     4201 tgcttgagtt tgacgatcag gaaccgcagt tgcaaaacga aatccgcgag atgatgaaag
     4261 gttttgattc tccgcgtgaa ttttacgttg gtcgtctgac tgaagggatc gcgacgctgg
     4321 gtgccgcgtt ttatccgaag cgcgtcattg tccgtctctc tgattttaaa tcgaacgaat
     4381 atgccaacct ggtcggtggt gagcgttacg agccagatga agagaacccg atgctcggct
     4441 tccgtggcgc gggccgctat gtttccgaca gcttccgcga ctgtttcgcg ctggagtgtg
     4501 aagcagtgaa acgtgtgcgc aacgacatgg gactgaccaa cgttgagatc atgatcccgt
     4561 tcgtgcgtac cgtagatcag gcgaaagcgg tggttgaaga actggcgcgt caggggctga
     4621 aacgtggcga gaacgggctg aaaatcatca tgatgtgtga aatcccgtcc aacgccttgc
     4681 tggccgagca gttcctcgaa tatttcgacg gcttctcaat tggctcaaac gatatgacgc
     4741 agctggcgct cggtctggac cgtgactccg gcgtggtgtc tgaattgttc gatgagcgca
     4801 acgatgcggt gaaagcactg ctgtcgatgg ctatccgtgc cgcgaagaaa cagggcaaat
     4861 atgtcgggat ttgcggtcag ggtccgtccg accacgaaga ctttgccgca tggttgatgg
     4921 aagaggggat cgatagcctg tctctgaacc cggacaccgt ggtgcaaacc tggttaagcc
     4981 tggctgaact gaagaaaTAA Taaattaatt gttctttttt caggtgaagg ttcccatGga
     5041 aacctatgct gtttttggta atccgatagc ccacagcaaa tcgccattca ttcatcagca
     5101 atttgctcag caactgaata ttgaacatcc ctatgggcgc gtgttggcac ccatcaatga
     5161 tttcatcaac acactgaacg ctttctttag tgctggtggt aaaggtgcga atgtgacggt
     5221 gccttttaaa gaagaggctt ttgccagagc ggatgagctt actgaacggg cagcgttggc
     5281 tggtgctgtt aataccctca tgcggttaga agatggacgc ctgctgggtg acaataccga
     5341 tggtgtaggc ttgttaagcg atctggaacg tctgtctttt atccgccctg gtttacgtat
     5401 tctgcttatc ggcgctggtg gagcatctcg cggcgtacta ctgccactcc tttccctgga
     5461 ctgtgcggtg acaataacta atcggacggt atcccgcgcg gaagagttgg ctaaattgtt
     5521 tgcgcacact ggcagtattc aggcgttgag tatggacgaa ctggaaggtc atgagtttga
     5581 tctcattatt aatgcaacat ccagtggcat cagtggtgat attccggcga tcccgtcatc
     5641 gctcattcat ccaggcattt attgctatga catgttctat cagaaaggaa aaactccttt
     5701 tctggcatgg tgtgagcagc gaggctcaaa gcgtaatgct gatggtttag gaatgctggt
     5761 ggcacaggcg gctcatgcct ttcttctctg gcacggtgtt ctgcctgacg tagaaccagt
     5821 tataaagcaa ttgcaggagg aattgtccgc gTaaccgttc atttatcaca aaaggattgt
     5881 tcgatGtcct cacgtaaaga gcttgccaat gctattcgtg cgctgagcat ggacgcagta
     5941 cagaaagcca aatccggtca cccgggtgcc cctatgggta tggctgacat tgccgaagtc
     6001 ctgtggcgtg atttcctgaa acacaacccg cagaatccgt cctgggctga ccgtgaccgc
     6061 ttcgtgctgt ccaacggcca cggctccatg ctgatctaca gcctgctgca cctcaccggt
     6121 tacgatctgc cgatggaaga actgaaaaac ttccgtcagc tgcactctaa aactccgggt
     6181 cacccggaag tgggttacac cgctggtgtg gaaaccacca ccggtccgct gggtcagggt
     6241 attgccaacg cagtcggtat ggcgattgca gaaaaaacgc tggcggcgca gtttaaccgt
     6301 ccgggccacg acattgtcga ccactacacc tacgccttca tgggcgacgg ctgcatgatg
     6361 gaaggcatct cccacgaagt ttgctctctg gcgggtacgc tgaagctggg taaactgatt
     6421 gcattctacg atgacaacgg tatttctatc gatggtcacg ttgaaggctg gttcaccgac
     6481 gacaccgcaa tgcgtttcga agcttacggc tggcacgtta ttcgcgacat cgacggtcat
     6541 gacgcggcat ctatcaaacg cgcagtagaa gaagcgcgcg cagtgactga caaaccttcc
     6601 ctgctgatgt gcaaaaccat catcggtttc ggttccccga acaaagccgg tacccacgac
     6661 tcccacggtg cgccgctggg cgacgctgaa attgccctga cccgcgaaca actgggctgg
     6721 aaatatgcgc cgttcgaaat cccgtctgaa atctatgctc agtgggatgc gaaagaagca
     6781 ggccaggcga aagaatccgc atggaacgag aaattcgctg cttacgcgaa agcttatccg
     6841 caggaagccg ctgaatttac ccgccgtatg aaaggcgaaa tgccgtctga cttcgacgct
     6901 aaagcgaaag agttcatcgc taaactgcag gctaatccgg cgaaaatcgc cagccgtaaa
     6961 gcgtctcaga atgctatcga agcgttcggt ccgctgttgc cggaattcct cggcggttct
     7021 gctgacctgg cgccgtctaa cctgaccctg tggtctggtt ctaaagcaat caacgaagat
     7081 gctgcgggta actacatcca ctacggtgtt cgcgagttcg gtatgaccgc gattgctaac
     7141 ggtatctccc tgcacggtgg cttcctgccg tacacctcca ccttcctgat gttcgtggaa
     7201 tacgcacgta acgccgtacg tatggctgcg ctgatgaaac agcgtcaggt gatggtttac
     7261 acccacgact ccatcggtct gggcgaagac ggcccgactc accagccggt tgagcaggtc
     7321 gcttctctgc gcgtaacccc gaacatgtct acatggcgtc cgtgtgacca ggttgaatcc
     7381 gcggtcgcgt ggaaatacgg tgttgagcgt caggacggcc cgaccgcact gatcctctcc
     7441 cgtcagaacc tggcgcagca ggaacgaact gaagagcaac tggcaaacat cgcgcgcggt
     7501 ggttatgtgc tgaaagactg cgccggtcag ccggaactga ttttcatcgc taccggttca
     7561 gaagttgaac tggctgttgc tgcctacgaa aaactgactg ccgaaggcgt gaaagcgcgc
     7621 gtggtgtcca tgccgtctac cgacgcattt gacaagcagg atgctgctta ccgtgaatcc
     7681 gtactgccga aagcggttac tgcacgcgtt gctgtagaag cgggtattgc tgactactgg
     7741 tacaagtatg ttggcctgaa cggtgctatc gtcggtatga ccaccttcgg tgaatctgct
     7801 ccggcagagc tgctgtttga agagttcggc ttcactgttg ataacgttgt tgcgaaagca
     7861 aaagaactgc tgTgatgggc tgaagggttt aaGggctgct aacaaagccc gaaaggaagc
     7921 tgagttggct gctgccaccg ctgagcaata actagcataa ccccttgggg cctctaaacg
     7981 ggtcttgagg ggttttttgc tgaaaggagg aactatatcc ggatatcccg caagaggccc
     8041 ggcagtaccg gcataaccaa gcctatgcct acagcatcca gggtgacggt gcc
//
