# Supplementary material for: A standard for near-scarless plasmid construction using reusable DNA parts
Source: Nat Commun. 2019 Jul 23;10:3294. doi: 10.1038/s41467-019-11263-0 (PMC6650416; doi:10.1038/s41467-019-11263-0)
Supplement: Supplementary file 15 — Source Data [file 41467_2019_11263_MOESM15_ESM.zip › L1M13.gb]

LOCUS       L1M13              8093 bp ds-DNA     circular     05-JUN-2019
DEFINITION  .
FEATURES             Location/Qualifiers
     misc_feature    2582..2624
                     /label="RBS1"
                     /ApEinfo_revcolor=#f58a5e
                     /ApEinfo_fwdcolor=#f58a5e
     CDS             193..985
                     /label="aadA"
                     /ApEinfo_revcolor=#f8d3a9
                     /ApEinfo_fwdcolor=#f8d3a9
     CDS             2435..2500
                     /label="thrL CDS"
                     /ApEinfo_revcolor=#75c6a9
                     /ApEinfo_fwdcolor=#75c6a9
     gene            4649..5461
                     /label="aroE "
                     /ApEinfo_revcolor=#85dae9
                     /ApEinfo_fwdcolor=#85dae9
     misc_feature    2519..2555
                     /label="Rho Independed Terminator"
                     /ApEinfo_revcolor=#c7b0e3
                     /ApEinfo_fwdcolor=#c7b0e3
     misc_feature    7873..7893
                     /label="N31"
                     /ApEinfo_revcolor=#f58a5e
                     /ApEinfo_fwdcolor=#f58a5e
     misc_feature    2214..2245
                     /label="fiveUTR1"
                     /ApEinfo_revcolor=#9eafd2
                     /ApEinfo_fwdcolor=#9eafd2
     misc_feature    5462..5496
                     /label="RBS2stop"
                     /ApEinfo_revcolor=#84b0dc
                     /ApEinfo_fwdcolor=#84b0dc
     misc_feature    4611..4648
                     /label="RBS4stop"
                     /ApEinfo_revcolor=#ffef86
                     /ApEinfo_fwdcolor=#ffef86
     misc_feature    1959..1978
                     /label="p15_library_f"
                     /ApEinfo_revcolor=#75c6a9
                     /ApEinfo_fwdcolor=#75c6a9
     misc_feature    2246..2416
                     /label="PthrC"
                     /ApEinfo_revcolor=#f8d3a9
                     /ApEinfo_fwdcolor=#f8d3a9
     terminator      7897..8024
                     /label="T7\terminator"
                     /ApEinfo_revcolor=#ff9ccd
                     /ApEinfo_fwdcolor=#ff9ccd
     misc_feature    1105..1125
                     /label="N22"
                     /ApEinfo_revcolor=#9eafd2
                     /ApEinfo_fwdcolor=#9eafd2
     misc_feature    2625..4610
                     /label="tktA"
                     /ApEinfo_revcolor=#75c6a9
                     /ApEinfo_fwdcolor=#75c6a9
     CDS             5497..7869
                     /label="ppsA "
                     /ApEinfo_revcolor=#9eafd2
                     /ApEinfo_fwdcolor=#9eafd2
     misc_feature    279..298
                     /label="aadA_library_r"
                     /ApEinfo_revcolor=#75c6a9
                     /ApEinfo_fwdcolor=#75c6a9
     misc_feature    1179..2091
                     /label="PAC(P15A\ori\)"
                     /ApEinfo_revcolor=#c7b0e3
                     /ApEinfo_fwdcolor=#c7b0e3
     misc_feature    1..27
                     /label="threeUTR1"
                     /ApEinfo_revcolor=#b1ff67
                     /ApEinfo_fwdcolor=#b1ff67
ORIGIN
        1 Taacatcatc atcaccatca ctaaaaGtcg acctgcagaa gcttagatct attaccctgt
       61 tatccctact cgagttcatg tgcagctcca tcagcaaaag gggatgataa gtttatcacc
      121 accgactatt tgcaacagtg ccgttgatcg tgctatgatc gactgatgtc atcagcggtg
      181 gagtgcaatg tcatgaggga agcggtgatc gccgaagtat cgactcaact atcagaggta
      241 gttggcgtca tcgagcgcca tctcgaaccg acgttgctgg ccgtacattt gtacggctcc
      301 gcagtggatg gcggcctgaa gccacacagt gatattgatt tgctggttac ggtgaccgta
      361 aggcttgatg aaacaacgcg gcgagctttg atcaacgacc ttttggaaac ttcggcttcc
      421 cctggagaga gcgagattct ccgcgctgta gaagtcacca ttgttgtgca cgacgacatc
      481 attccgtggc gttatccagc taagcgcgaa ctgcaatttg gagaatggca gcgcaatgac
      541 attcttgcag gtatcttcga gccagccacg atcgacattg atctggctat cttgctgaca
      601 aaagcaagag aacatagcgt tgccttggta ggtccagcgg cggaggaact ctttgatccg
      661 gttcctgaac aggatctatt tgaggcgcta aatgaaacct taacgctatg gaactcgccg
      721 cccgactggg ctggcgatga gcgaaatgta gtgcttacgt tgtcccgcat ttggtacagc
      781 gcagtaaccg gcaaaatcgc gccgaaggat gtcgctgccg actgggcaat ggagcgcctg
      841 ccggcccagt atcagcccgt catacttgaa gctagacagg cttatcttgg acaagaagaa
      901 gatcgcttgg cctcgcgcgc agatcagttg gaagaatttg tccactacgt gaaaggcgag
      961 atcaccaagg tagtcggcaa ataagatgcc gctcgccagt cgattggctg agctcatgaa
     1021 gttcctattc cgaagttccg cgaacgcgta aaggatctag gtgaagatcc tttttgataa
     1081 tctcatgacc aaaatccctt aacgTtcaca caacatagcc acggGtgttc agctactgac
     1141 ggggtggtgc gtaacggcaa aagcaccgcc ggacatcagc gctagcggag tgtatactgg
     1201 cttactatgt tggcactgat gagggtgtca gtgaagtgct tcatgtggca ggagaaaaaa
     1261 ggctgcaccg gtgcgtcagc agaatatgtg atacaggata tattccgctt cctcgctcac
     1321 tgactcgcta cgctcggtcg ttcgactgcg gcgagcggaa atggcttacg aacggggcgg
     1381 agatttcctg gaagatgcca ggaagatact taacagggaa gtgagagggc cgcggcaaag
     1441 ccgtttttcc ataggctccg cccccctgac aagcatcacg aaatctgacg ctcaaatcag
     1501 tggtggcgaa acccgacagg actataaaga taccaggcgt ttccccctgg cggctccctc
     1561 gtgcgctctc ctgttcctgc ctttcggttt accggtgtca ttccgctgtt atggccgcgt
     1621 ttgtctcatt ccacgcctga cactcagttc cgggtaggca gttcgctcca agctggactg
     1681 tatgcacgaa ccccccgttc agtccgaccg ctgcgcctta tccggtaact atcgtcttga
     1741 gtccaacccg gaaagacatg caaaagcacc actggcagca gccactggta attgatttag
     1801 aggagttagt cttgaagtca tgcgccggtt aaggctaaac tgaaaggaca agttttggtg
     1861 actgcgctcc tccaagccag ttacctcggt tcaaagagtt ggtagctcag agaaccttcg
     1921 aaaaaccgcc ctgcaaggcg gttttttcgt tttcagagca agagattacg cgcagaccaa
     1981 aacgatctca agaagatcat cttattaatc agataaaata tttctagatt tcagtgcaat
     2041 ttatctcttc aaatgtagca cctgaagtca gccccatacg atataagttg taattctcat
     2101 gtttgacagc ttatcaccca gtcctgctcg cttcgctact tggccatacc cacgccgaaa
     2161 caagcgctca tgagcccgaa gtggcgagcc cgatcttccc catcggtgat gtcTagcaat
     2221 ctaatctaag ttttctagaa aaatGagctt ttcattctga ctgcaacggg caatatgtct
     2281 ctgtgtggat taaaaaaaga gtgtctgata gcagcttctg aactggttac ctgccgtgag
     2341 taaattaaaa ttttattgac ttaggtcact aaatacttta accaatatag gcatagcgca
     2401 cagacagata aaaattacag agtacacaac atccatgaaa cgcattagca ccaccattac
     2461 caccaccatc accattacca caggtaacgg tgcgggctga cgcgtacagg aaacacagaa
     2521 aaaagcccgc acctgacagt gcgggctttt tttttcgacc aaaggtaacg aggtaacaac
     2581 ctagaaataa ttttgtttaa ctttaagaag gagatataca tatgtcctca cgtaaagagc
     2641 ttgccaatgc tattcgtgcg ctgagcatgg acgcagtaca gaaagccaaa tccggtcacc
     2701 cgggtgcccc tatgggtatg gctgacattg ccgaagtcct gtggcgtgat ttcctgaaac
     2761 acaacccgca gaatccgtcc tgggctgacc gtgaccgctt cgtgctgtcc aacggccacg
     2821 gctccatgct gatctacagc ctgctgcacc tcaccggtta cgatctgccg atggaagaac
     2881 tgaaaaactt ccgtcagctg cactctaaaa ctccgggtca cccggaagtg ggttacaccg
     2941 ctggtgtgga aaccaccacc ggtccgctgg gtcagggtat tgccaacgca gtcggtatgg
     3001 cgattgcaga aaaaacgctg gcggcgcagt ttaaccgtcc gggccacgac attgtcgacc
     3061 actacaccta cgccttcatg ggcgacggct gcatgatgga aggcatctcc cacgaagttt
     3121 gctctctggc gggtacgctg aagctgggta aactgattgc attctacgat gacaacggta
     3181 tttctatcga tggtcacgtt gaaggctggt tcaccgacga caccgcaatg cgtttcgaag
     3241 cttacggctg gcacgttatt cgcgacatcg acggtcatga cgcggcatct atcaaacgcg
     3301 cagtagaaga agcgcgcgca gtgactgaca aaccttccct gctgatgtgc aaaaccatca
     3361 tcggtttcgg ttccccgaac aaagccggta cccacgactc ccacggtgcg ccgctgggcg
     3421 acgctgaaat tgccctgacc cgcgaacaac tgggctggaa atatgcgccg ttcgaaatcc
     3481 cgtctgaaat ctatgctcag tgggatgcga aagaagcagg ccaggcgaaa gaatccgcat
     3541 ggaacgagaa attcgctgct tacgcgaaag cttatccgca ggaagccgct gaatttaccc
     3601 gccgtatgaa aggcgaaatg ccgtctgact tcgacgctaa agcgaaagag ttcatcgcta
     3661 aactgcaggc taatccggcg aaaatcgcca gccgtaaagc gtctcagaat gctatcgaag
     3721 cgttcggtcc gctgttgccg gaattcctcg gcggttctgc tgacctggcg ccgtctaacc
     3781 tgaccctgtg gtctggttct aaagcaatca acgaagatgc tgcgggtaac tacatccact
     3841 acggtgttcg cgagttcggt atgaccgcga ttgctaacgg tatctccctg cacggtggct
     3901 tcctgccgta cacctccacc ttcctgatgt tcgtggaata cgcacgtaac gccgtacgta
     3961 tggctgcgct gatgaaacag cgtcaggtga tggtttacac ccacgactcc atcggtctgg
     4021 gcgaagacgg cccgactcac cagccggttg agcaggtcgc ttctctgcgc gtaaccccga
     4081 acatgtctac atggcgtccg tgtgaccagg ttgaatccgc ggtcgcgtgg aaatacggtg
     4141 ttgagcgtca ggacggcccg accgcactga tcctctcccg tcagaacctg gcgcagcagg
     4201 aacgaactga agagcaactg gcaaacatcg cgcgcggtgg ttatgtgctg aaagactgcg
     4261 ccggtcagcc ggaactgatt ttcatcgcta ccggttcaga agttgaactg gctgttgctg
     4321 cctacgaaaa actgactgcc gaaggcgtga aagcgcgcgt ggtgtccatg ccgtctaccg
     4381 acgcatttga caagcaggat gctgcttacc gtgaatccgt actgccgaaa gcggttactg
     4441 cacgcgttgc tgtagaagcg ggtattgctg actactggta caagtatgtt ggcctgaacg
     4501 gtgctatcgt cggtatgacc accttcggtg aatctgctcc ggcagagctg ctgtttgaag
     4561 agttcggctt cactgttgat aacgttgttg cgaaagcaaa agaactgctg Taaattaatt
     4621 gttctttttt caggtgaagg ttcccatGga aacctatgct gtttttggta atccgatagc
     4681 ccacagcaaa tcgccattca ttcatcagca atttgctcag caactgaata ttgaacatcc
     4741 ctatgggcgc gtgttggcac ccatcaatga tttcatcaac acactgaacg ctttctttag
     4801 tgctggtggt aaaggtgcga atgtgacggt gccttttaaa gaagaggctt ttgccagagc
     4861 ggatgagctt actgaacggg cagcgttggc tggtgctgtt aataccctca tgcggttaga
     4921 agatggacgc ctgctgggtg acaataccga tggtgtaggc ttgttaagcg atctggaacg
     4981 tctgtctttt atccgccctg gtttacgtat tctgcttatc ggcgctggtg gagcatctcg
     5041 cggcgtacta ctgccactcc tttccctgga ctgtgcggtg acaataacta atcggacggt
     5101 atcccgcgcg gaagagttgg ctaaattgtt tgcgcacact ggcagtattc aggcgttgag
     5161 tatggacgaa ctggaaggtc atgagtttga tctcattatt aatgcaacat ccagtggcat
     5221 cagtggtgat attccggcga tcccgtcatc gctcattcat ccaggcattt attgctatga
     5281 catgttctat cagaaaggaa aaactccttt tctggcatgg tgtgagcagc gaggctcaaa
     5341 gcgtaatgct gatggtttag gaatgctggt ggcacaggcg gctcatgcct ttcttctctg
     5401 gcacggtgtt ctgcctgacg tagaaccagt tataaagcaa ttgcaggagg aattgtccgc
     5461 gTaaccgttc atttatcaca aaaggattgt tcgatGtcca acaatggctc gtcaccgctg
     5521 gtgctttggt ataaccaact cggcatgaat gatgtagaca gggttggggg caaaaatgcc
     5581 tccctgggtg aaatgattac taatctttcc ggaatgggtg tttccgttcc gaatggtttc
     5641 gccacaaccg ccgacgcgtt taaccagttt ctggaccaaa gcggcgtaaa ccagcgcatt
     5701 tatgaactgc tggataaaac ggatattgac gatgttactc agcttgcgaa agcgggcgcg
     5761 caaatccgcc agtggattat cgacactccc ttccagcctg agctggaaaa cgccatccgc
     5821 gaagcctatg cacagctttc cgccgatgac gaaaacgcct cttttgcggt gcgctcctcc
     5881 gccaccgcag aagatatgcc ggacgcttct tttgccggtc agcaggaaac cttcctcaac
     5941 gttcagggtt ttgacgccgt tctcgtggca gtgaaacatg tatttgcttc tctgtttaac
     6001 gatcgcgcca tctcttatcg tgtgcaccag ggttacgatc accgtggtgt ggcgctctcc
     6061 gccggtgttc aacggatggt gcgctctgac ctcgcatcat ctggcgtgat gttctccatt
     6121 gataccgaat ccggctttga ccaggtggtg tttatcactt ccgcatgggg ccttggtgag
     6181 atggtcgtgc agggtgcggt taacccggat gagttttacg tgcataaacc gacactggcg
     6241 gcgaatcgcc cggctatcgt gcgccgcacc atggggtcga aaaaaatccg catggtttac
     6301 gcgccgaccc aggagcacgg caagcaggtt aaaatcgaag acgtaccgca ggaacagcgt
     6361 gacatcttct cgctgaccaa cgaagaagtg caggaactgg caaaacaggc cgtacaaatt
     6421 gagaaacact acggtcgccc gatggatatt gagtgggcga aagatggcca caccggtaaa
     6481 ctgttcattg tgcaggcgcg tccggaaacc gtgcgctcac gcggtcaggt catggagcgt
     6541 tatacgctgc attcacaggg taagattatc gccgaaggcc gtgctatcgg tcatcgcatc
     6601 ggtgcgggtc cggtgaaagt catccatgac atcagcgaaa tgaaccgcat cgaacctggc
     6661 gacgtgctgg ttactgacat gaccgacccg gactgggaac cgatcatgaa gaaagcatct
     6721 gccatcgtca ccaaccgtgg cggtcgtacc tgtcacgcgg cgatcatcgc tcgtgaactg
     6781 ggcattccgg cggtagtggg ctgtggagat gcaacagaac ggatgaaaga cggtgagaac
     6841 gtcactgttt cttgtgccga aggtgatacc ggttacgtct atgcggagtt gctggaattt
     6901 agcgtgaaaa gctccagcgt agaaacgatg ccggatctgc cgttgaaagt gatgatgaac
     6961 gtcggtaacc cggaccgtgc tttcgacttc gcctgcctac cgaacgaagg cgtgggcctt
     7021 gcgcgtctgg aatttatcat caaccgtatg attggcgtcc acccacgcgc actgcttgag
     7081 tttgacgatc aggaaccgca gttgcaaaac gaaatccgcg agatgatgaa aggttttgat
     7141 tctccgcgtg aattttacgt tggtcgtctg actgaaggga tcgcgacgct gggtgccgcg
     7201 ttttatccga agcgcgtcat tgtccgtctc tctgatttta aatcgaacga atatgccaac
     7261 ctggtcggtg gtgagcgtta cgagccagat gaagagaacc cgatgctcgg cttccgtggc
     7321 gcgggccgct atgtttccga cagcttccgc gactgtttcg cgctggagtg tgaagcagtg
     7381 aaacgtgtgc gcaacgacat gggactgacc aacgttgaga tcatgatccc gttcgtgcgt
     7441 accgtagatc aggcgaaagc ggtggttgaa gaactggcgc gtcaggggct gaaacgtggc
     7501 gagaacgggc tgaaaatcat catgatgtgt gaaatcccgt ccaacgcctt gctggccgag
     7561 cagttcctcg aatatttcga cggcttctca attggctcaa acgatatgac gcagctggcg
     7621 ctcggtctgg accgtgactc cggcgtggtg tctgaattgt tcgatgagcg caacgatgcg
     7681 gtgaaagcac tgctgtcgat ggctatccgt gccgcgaaga aacagggcaa atatgtcggg
     7741 atttgcggtc agggtccgtc cgaccacgaa gactttgccg catggttgat ggaagagggg
     7801 atcgatagcc tgtctctgaa cccggacacc gtggtgcaaa cctggttaag cctggctgaa
     7861 ctgaagaaaT AATgatgggc tgaagggttt aaGggctgct aacaaagccc gaaaggaagc
     7921 tgagttggct gctgccaccg ctgagcaata actagcataa ccccttgggg cctctaaacg
     7981 ggtcttgagg ggttttttgc tgaaaggagg aactatatcc ggatatcccg caagaggccc
     8041 ggcagtaccg gcataaccaa gcctatgcct acagcatcca gggtgacggt gcc
//
