# Supplementary material for: A standard for near-scarless plasmid construction using reusable DNA parts
Source: Nat Commun. 2019 Jul 23;10:3294. doi: 10.1038/s41467-019-11263-0 (PMC6650416; doi:10.1038/s41467-019-11263-0)
Supplement: Supplementary file 15 — Source Data [file 41467_2019_11263_MOESM15_ESM.zip › L1M14.gb]

LOCUS       L1M14                8090 bp ds-DNA     circular     05-JUN-2019
DEFINITION  .
FEATURES             Location/Qualifiers
     misc_feature    4611..4648
                     /label="RBS4stop"
                     /ApEinfo_revcolor=#ffef86
                     /ApEinfo_fwdcolor=#ffef86
     misc_feature    1..27
                     /label="threeUTR1"
                     /ApEinfo_revcolor=#b1ff67
                     /ApEinfo_fwdcolor=#b1ff67
     misc_feature    1179..2091
                     /label="PAC(P15A\ori\)"
                     /ApEinfo_revcolor=#c7b0e3
                     /ApEinfo_fwdcolor=#c7b0e3
     CDS             4649..7021
                     /label="ppsA "
                     /ApEinfo_revcolor=#9eafd2
                     /ApEinfo_fwdcolor=#9eafd2
     misc_feature    7870..7890
                     /label="N31"
                     /ApEinfo_revcolor=#f58a5e
                     /ApEinfo_fwdcolor=#f58a5e
     CDS             193..985
                     /label="aadA"
                     /ApEinfo_revcolor=#f8d3a9
                     /ApEinfo_fwdcolor=#f8d3a9
     terminator      7894..8021
                     /label="T7\terminator"
                     /ApEinfo_revcolor=#ff9ccd
                     /ApEinfo_fwdcolor=#ff9ccd
     misc_feature    279..298
                     /label="aadA_library_r"
                     /ApEinfo_revcolor=#75c6a9
                     /ApEinfo_fwdcolor=#75c6a9
     gene            7057..7869
                     /label="aroE "
                     /ApEinfo_revcolor=#85dae9
                     /ApEinfo_fwdcolor=#85dae9
     misc_feature    7022..7056
                     /label="RBS2stop"
                     /ApEinfo_revcolor=#84b0dc
                     /ApEinfo_fwdcolor=#84b0dc
     misc_feature    2625..4610
                     /label="tktA"
                     /ApEinfo_revcolor=#75c6a9
                     /ApEinfo_fwdcolor=#75c6a9
     misc_feature    2582..2624
                     /label="RBS1"
                     /ApEinfo_revcolor=#f58a5e
                     /ApEinfo_fwdcolor=#f58a5e
     misc_feature    1105..1125
                     /label="N22"
                     /ApEinfo_revcolor=#9eafd2
                     /ApEinfo_fwdcolor=#9eafd2
     CDS             2435..2500
                     /label="thrL CDS"
                     /ApEinfo_revcolor=#75c6a9
                     /ApEinfo_fwdcolor=#75c6a9
     misc_feature    2246..2416
                     /label="PthrC"
                     /ApEinfo_revcolor=#f8d3a9
                     /ApEinfo_fwdcolor=#f8d3a9
     misc_feature    2519..2555
                     /label="Rho Independed Terminator"
                     /ApEinfo_revcolor=#c7b0e3
                     /ApEinfo_fwdcolor=#c7b0e3
     misc_feature    2214..2245
                     /label="fiveUTR1"
                     /ApEinfo_revcolor=#9eafd2
                     /ApEinfo_fwdcolor=#9eafd2
     misc_feature    1959..1978
                     /label="p15_library_f"
                     /ApEinfo_revcolor=#75c6a9
                     /ApEinfo_fwdcolor=#75c6a9
ORIGIN
        1 Taacatcatc atcaccatca ctaaaaGtcg acctgcagaa gcttagatct attaccctgt
       61 tatccctact cgagttcatg tgcagctcca tcagcaaaag gggatgataa gtttatcacc
      121 accgactatt tgcaacagtg ccgttgatcg tgctatgatc gactgatgtc atcagcggtg
      181 gagtgcaatg tcatgaggga agcggtgatc gccgaagtat cgactcaact atcagaggta
      241 gttggcgtca tcgagcgcca tctcgaaccg acgttgctgg ccgtacattt gtacggctcc
      301 gcagtggatg gcggcctgaa gccacacagt gatattgatt tgctggttac ggtgaccgta
      361 aggcttgatg aaacaacgcg gcgagctttg atcaacgacc ttttggaaac ttcggcttcc
      421 cctggagaga gcgagattct ccgcgctgta gaagtcacca ttgttgtgca cgacgacatc
      481 attccgtggc gttatccagc taagcgcgaa ctgcaatttg gagaatggca gcgcaatgac
      541 attcttgcag gtatcttcga gccagccacg atcgacattg atctggctat cttgctgaca
      601 aaagcaagag aacatagcgt tgccttggta ggtccagcgg cggaggaact ctttgatccg
      661 gttcctgaac aggatctatt tgaggcgcta aatgaaacct taacgctatg gaactcgccg
      721 cccgactggg ctggcgatga gcgaaatgta gtgcttacgt tgtcccgcat ttggtacagc
      781 gcagtaaccg gcaaaatcgc gccgaaggat gtcgctgccg actgggcaat ggagcgcctg
      841 ccggcccagt atcagcccgt catacttgaa gctagacagg cttatcttgg acaagaagaa
      901 gatcgcttgg cctcgcgcgc agatcagttg gaagaatttg tccactacgt gaaaggcgag
      961 atcaccaagg tagtcggcaa ataagatgcc gctcgccagt cgattggctg agctcatgaa
     1021 gttcctattc cgaagttccg cgaacgcgta aaggatctag gtgaagatcc tttttgataa
     1081 tctcatgacc aaaatccctt aacgTtcaca caacatagcc acggGtgttc agctactgac
     1141 ggggtggtgc gtaacggcaa aagcaccgcc ggacatcagc gctagcggag tgtatactgg
     1201 cttactatgt tggcactgat gagggtgtca gtgaagtgct tcatgtggca ggagaaaaaa
     1261 ggctgcaccg gtgcgtcagc agaatatgtg atacaggata tattccgctt cctcgctcac
     1321 tgactcgcta cgctcggtcg ttcgactgcg gcgagcggaa atggcttacg aacggggcgg
     1381 agatttcctg gaagatgcca ggaagatact taacagggaa gtgagagggc cgcggcaaag
     1441 ccgtttttcc ataggctccg cccccctgac aagcatcacg aaatctgacg ctcaaatcag
     1501 tggtggcgaa acccgacagg actataaaga taccaggcgt ttccccctgg cggctccctc
     1561 gtgcgctctc ctgttcctgc ctttcggttt accggtgtca ttccgctgtt atggccgcgt
     1621 ttgtctcatt ccacgcctga cactcagttc cgggtaggca gttcgctcca agctggactg
     1681 tatgcacgaa ccccccgttc agtccgaccg ctgcgcctta tccggtaact atcgtcttga
     1741 gtccaacccg gaaagacatg caaaagcacc actggcagca gccactggta attgatttag
     1801 aggagttagt cttgaagtca tgcgccggtt aaggctaaac tgaaaggaca agttttggtg
     1861 actgcgctcc tccaagccag ttacctcggt tcaaagagtt ggtagctcag agaaccttcg
     1921 aaaaaccgcc ctgcaaggcg gttttttcgt tttcagagca agagattacg cgcagaccaa
     1981 aacgatctca agaagatcat cttattaatc agataaaata tttctagatt tcagtgcaat
     2041 ttatctcttc aaatgtagca cctgaagtca gccccatacg atataagttg taattctcat
     2101 gtttgacagc ttatcaccca gtcctgctcg cttcgctact tggccatacc cacgccgaaa
     2161 caagcgctca tgagcccgaa gtggcgagcc cgatcttccc catcggtgat gtcTagcaat
     2221 ctaatctaag ttttctagaa aaatGagctt ttcattctga ctgcaacggg caatatgtct
     2281 ctgtgtggat taaaaaaaga gtgtctgata gcagcttctg aactggttac ctgccgtgag
     2341 taaattaaaa ttttattgac ttaggtcact aaatacttta accaatatag gcatagcgca
     2401 cagacagata aaaattacag agtacacaac atccatgaaa cgcattagca ccaccattac
     2461 caccaccatc accattacca caggtaacgg tgcgggctga cgcgtacagg aaacacagaa
     2521 aaaagcccgc acctgacagt gcgggctttt tttttcgacc aaaggtaacg aggtaacaac
     2581 ctagaaataa ttttgtttaa ctttaagaag gagatataca tatgtcctca cgtaaagagc
     2641 ttgccaatgc tattcgtgcg ctgagcatgg acgcagtaca gaaagccaaa tccggtcacc
     2701 cgggtgcccc tatgggtatg gctgacattg ccgaagtcct gtggcgtgat ttcctgaaac
     2761 acaacccgca gaatccgtcc tgggctgacc gtgaccgctt cgtgctgtcc aacggccacg
     2821 gctccatgct gatctacagc ctgctgcacc tcaccggtta cgatctgccg atggaagaac
     2881 tgaaaaactt ccgtcagctg cactctaaaa ctccgggtca cccggaagtg ggttacaccg
     2941 ctggtgtgga aaccaccacc ggtccgctgg gtcagggtat tgccaacgca gtcggtatgg
     3001 cgattgcaga aaaaacgctg gcggcgcagt ttaaccgtcc gggccacgac attgtcgacc
     3061 actacaccta cgccttcatg ggcgacggct gcatgatgga aggcatctcc cacgaagttt
     3121 gctctctggc gggtacgctg aagctgggta aactgattgc attctacgat gacaacggta
     3181 tttctatcga tggtcacgtt gaaggctggt tcaccgacga caccgcaatg cgtttcgaag
     3241 cttacggctg gcacgttatt cgcgacatcg acggtcatga cgcggcatct atcaaacgcg
     3301 cagtagaaga agcgcgcgca gtgactgaca aaccttccct gctgatgtgc aaaaccatca
     3361 tcggtttcgg ttccccgaac aaagccggta cccacgactc ccacggtgcg ccgctgggcg
     3421 acgctgaaat tgccctgacc cgcgaacaac tgggctggaa atatgcgccg ttcgaaatcc
     3481 cgtctgaaat ctatgctcag tgggatgcga aagaagcagg ccaggcgaaa gaatccgcat
     3541 ggaacgagaa attcgctgct tacgcgaaag cttatccgca ggaagccgct gaatttaccc
     3601 gccgtatgaa aggcgaaatg ccgtctgact tcgacgctaa agcgaaagag ttcatcgcta
     3661 aactgcaggc taatccggcg aaaatcgcca gccgtaaagc gtctcagaat gctatcgaag
     3721 cgttcggtcc gctgttgccg gaattcctcg gcggttctgc tgacctggcg ccgtctaacc
     3781 tgaccctgtg gtctggttct aaagcaatca acgaagatgc tgcgggtaac tacatccact
     3841 acggtgttcg cgagttcggt atgaccgcga ttgctaacgg tatctccctg cacggtggct
     3901 tcctgccgta cacctccacc ttcctgatgt tcgtggaata cgcacgtaac gccgtacgta
     3961 tggctgcgct gatgaaacag cgtcaggtga tggtttacac ccacgactcc atcggtctgg
     4021 gcgaagacgg cccgactcac cagccggttg agcaggtcgc ttctctgcgc gtaaccccga
     4081 acatgtctac atggcgtccg tgtgaccagg ttgaatccgc ggtcgcgtgg aaatacggtg
     4141 ttgagcgtca ggacggcccg accgcactga tcctctcccg tcagaacctg gcgcagcagg
     4201 aacgaactga agagcaactg gcaaacatcg cgcgcggtgg ttatgtgctg aaagactgcg
     4261 ccggtcagcc ggaactgatt ttcatcgcta ccggttcaga agttgaactg gctgttgctg
     4321 cctacgaaaa actgactgcc gaaggcgtga aagcgcgcgt ggtgtccatg ccgtctaccg
     4381 acgcatttga caagcaggat gctgcttacc gtgaatccgt actgccgaaa gcggttactg
     4441 cacgcgttgc tgtagaagcg ggtattgctg actactggta caagtatgtt ggcctgaacg
     4501 gtgctatcgt cggtatgacc accttcggtg aatctgctcc ggcagagctg ctgtttgaag
     4561 agttcggctt cactgttgat aacgttgttg cgaaagcaaa agaactgctg Taaattaatt
     4621 gttctttttt caggtgaagg ttcccatGtc caacaatggc tcgtcaccgc tggtgctttg
     4681 gtataaccaa ctcggcatga atgatgtaga cagggttggg ggcaaaaatg cctccctggg
     4741 tgaaatgatt actaatcttt ccggaatggg tgtttccgtt ccgaatggtt tcgccacaac
     4801 cgccgacgcg tttaaccagt ttctggacca aagcggcgta aaccagcgca tttatgaact
     4861 gctggataaa acggatattg acgatgttac tcagcttgcg aaagcgggcg cgcaaatccg
     4921 ccagtggatt atcgacactc ccttccagcc tgagctggaa aacgccatcc gcgaagccta
     4981 tgcacagctt tccgccgatg acgaaaacgc ctcttttgcg gtgcgctcct ccgccaccgc
     5041 agaagatatg ccggacgctt cttttgccgg tcagcaggaa accttcctca acgttcaggg
     5101 ttttgacgcc gttctcgtgg cagtgaaaca tgtatttgct tctctgttta acgatcgcgc
     5161 catctcttat cgtgtgcacc agggttacga tcaccgtggt gtggcgctct ccgccggtgt
     5221 tcaacggatg gtgcgctctg acctcgcatc atctggcgtg atgttctcca ttgataccga
     5281 atccggcttt gaccaggtgg tgtttatcac ttccgcatgg ggccttggtg agatggtcgt
     5341 gcagggtgcg gttaacccgg atgagtttta cgtgcataaa ccgacactgg cggcgaatcg
     5401 cccggctatc gtgcgccgca ccatggggtc gaaaaaaatc cgcatggttt acgcgccgac
     5461 ccaggagcac ggcaagcagg ttaaaatcga agacgtaccg caggaacagc gtgacatctt
     5521 ctcgctgacc aacgaagaag tgcaggaact ggcaaaacag gccgtacaaa ttgagaaaca
     5581 ctacggtcgc ccgatggata ttgagtgggc gaaagatggc cacaccggta aactgttcat
     5641 tgtgcaggcg cgtccggaaa ccgtgcgctc acgcggtcag gtcatggagc gttatacgct
     5701 gcattcacag ggtaagatta tcgccgaagg ccgtgctatc ggtcatcgca tcggtgcggg
     5761 tccggtgaaa gtcatccatg acatcagcga aatgaaccgc atcgaacctg gcgacgtgct
     5821 ggttactgac atgaccgacc cggactggga accgatcatg aagaaagcat ctgccatcgt
     5881 caccaaccgt ggcggtcgta cctgtcacgc ggcgatcatc gctcgtgaac tgggcattcc
     5941 ggcggtagtg ggctgtggag atgcaacaga acggatgaaa gacggtgaga acgtcactgt
     6001 ttcttgtgcc gaaggtgata ccggttacgt ctatgcggag ttgctggaat ttagcgtgaa
     6061 aagctccagc gtagaaacga tgccggatct gccgttgaaa gtgatgatga acgtcggtaa
     6121 cccggaccgt gctttcgact tcgcctgcct accgaacgaa ggcgtgggcc ttgcgcgtct
     6181 ggaatttatc atcaaccgta tgattggcgt ccacccacgc gcactgcttg agtttgacga
     6241 tcaggaaccg cagttgcaaa acgaaatccg cgagatgatg aaaggttttg attctccgcg
     6301 tgaattttac gttggtcgtc tgactgaagg gatcgcgacg ctgggtgccg cgttttatcc
     6361 gaagcgcgtc attgtccgtc tctctgattt taaatcgaac gaatatgcca acctggtcgg
     6421 tggtgagcgt tacgagccag atgaagagaa cccgatgctc ggcttccgtg gcgcgggccg
     6481 ctatgtttcc gacagcttcc gcgactgttt cgcgctggag tgtgaagcag tgaaacgtgt
     6541 gcgcaacgac atgggactga ccaacgttga gatcatgatc ccgttcgtgc gtaccgtaga
     6601 tcaggcgaaa gcggtggttg aagaactggc gcgtcagggg ctgaaacgtg gcgagaacgg
     6661 gctgaaaatc atcatgatgt gtgaaatccc gtccaacgcc ttgctggccg agcagttcct
     6721 cgaatatttc gacggcttct caattggctc aaacgatatg acgcagctgg cgctcggtct
     6781 ggaccgtgac tccggcgtgg tgtctgaatt gttcgatgag cgcaacgatg cggtgaaagc
     6841 actgctgtcg atggctatcc gtgccgcgaa gaaacagggc aaatatgtcg ggatttgcgg
     6901 tcagggtccg tccgaccacg aagactttgc cgcatggttg atggaagagg ggatcgatag
     6961 cctgtctctg aacccggaca ccgtggtgca aacctggtta agcctggctg aactgaagaa
     7021 aTaaccgttc atttatcaca aaaggattgt tcgatGgaaa cctatgctgt ttttggtaat
     7081 ccgatagccc acagcaaatc gccattcatt catcagcaat ttgctcagca actgaatatt
     7141 gaacatccct atgggcgcgt gttggcaccc atcaatgatt tcatcaacac actgaacgct
     7201 ttctttagtg ctggtggtaa aggtgcgaat gtgacggtgc cttttaaaga agaggctttt
     7261 gccagagcgg atgagcttac tgaacgggca gcgttggctg gtgctgttaa taccctcatg
     7321 cggttagaag atggacgcct gctgggtgac aataccgatg gtgtaggctt gttaagcgat
     7381 ctggaacgtc tgtcttttat ccgccctggt ttacgtattc tgcttatcgg cgctggtgga
     7441 gcatctcgcg gcgtactact gccactcctt tccctggact gtgcggtgac aataactaat
     7501 cggacggtat cccgcgcgga agagttggct aaattgtttg cgcacactgg cagtattcag
     7561 gcgttgagta tggacgaact ggaaggtcat gagtttgatc tcattattaa tgcaacatcc
     7621 agtggcatca gtggtgatat tccggcgatc ccgtcatcgc tcattcatcc aggcatttat
     7681 tgctatgaca tgttctatca gaaaggaaaa actccttttc tggcatggtg tgagcagcga
     7741 ggctcaaagc gtaatgctga tggtttagga atgctggtgg cacaggcggc tcatgccttt
     7801 cttctctggc acggtgttct gcctgacgta gaaccagtta taaagcaatt gcaggaggaa
     7861 ttgtccgcgT gatgggctga agggtttaaG ggctgctaac aaagcccgaa aggaagctga
     7921 gttggctgct gccaccgctg agcaataact agcataaccc cttggggcct ctaaacgggt
     7981 cttgaggggt tttttgctga aaggaggaac tatatccgga tatcccgcaa gaggcccggc
     8041 agtaccggca taaccaagcc tatgcctaca gcatccaggg tgacggtgcc
//
