# Supplementary material for: A standard for near-scarless plasmid construction using reusable DNA parts
Source: Nat Commun. 2019 Jul 23;10:3294. doi: 10.1038/s41467-019-11263-0 (PMC6650416; doi:10.1038/s41467-019-11263-0)
Supplement: Supplementary file 15 — Source Data [file 41467_2019_11263_MOESM15_ESM.zip › L1M15.gb]

LOCUS       L1M15                8090 bp ds-DNA     circular     05-JUN-2019
DEFINITION  .
FEATURES             Location/Qualifiers
     misc_feature    1959..1978
                     /label="p15_library_f"
                     /ApEinfo_revcolor=#75c6a9
                     /ApEinfo_fwdcolor=#75c6a9
     terminator      7894..8021
                     /label="T7\terminator"
                     /ApEinfo_revcolor=#ff9ccd
                     /ApEinfo_fwdcolor=#ff9ccd
     gene            2625..3437
                     /label="aroE "
                     /ApEinfo_revcolor=#85dae9
                     /ApEinfo_fwdcolor=#85dae9
     misc_feature    1..27
                     /label="threeUTR1"
                     /ApEinfo_revcolor=#b1ff67
                     /ApEinfo_fwdcolor=#b1ff67
     misc_feature    1179..2091
                     /label="PAC(P15A\ori\)"
                     /ApEinfo_revcolor=#c7b0e3
                     /ApEinfo_fwdcolor=#c7b0e3
     misc_feature    5884..7869
                     /label="tktA"
                     /ApEinfo_revcolor=#75c6a9
                     /ApEinfo_fwdcolor=#75c6a9
     misc_feature    7870..7890
                     /label="N31"
                     /ApEinfo_revcolor=#f58a5e
                     /ApEinfo_fwdcolor=#f58a5e
     misc_feature    2519..2555
                     /label="Rho Independed Terminator"
                     /ApEinfo_revcolor=#c7b0e3
                     /ApEinfo_fwdcolor=#c7b0e3
     misc_feature    2214..2245
                     /label="fiveUTR1"
                     /ApEinfo_revcolor=#9eafd2
                     /ApEinfo_fwdcolor=#9eafd2
     CDS             3476..5848
                     /label="ppsA "
                     /ApEinfo_revcolor=#9eafd2
                     /ApEinfo_fwdcolor=#9eafd2
     misc_feature    5849..5883
                     /label="RBS2stop"
                     /ApEinfo_revcolor=#84b0dc
                     /ApEinfo_fwdcolor=#84b0dc
     CDS             193..985
                     /label="aadA"
                     /ApEinfo_revcolor=#f8d3a9
                     /ApEinfo_fwdcolor=#f8d3a9
     CDS             2435..2500
                     /label="thrL CDS"
                     /ApEinfo_revcolor=#75c6a9
                     /ApEinfo_fwdcolor=#75c6a9
     misc_feature    279..298
                     /label="aadA_library_r"
                     /ApEinfo_revcolor=#75c6a9
                     /ApEinfo_fwdcolor=#75c6a9
     misc_feature    2246..2416
                     /label="PthrC"
                     /ApEinfo_revcolor=#f8d3a9
                     /ApEinfo_fwdcolor=#f8d3a9
     misc_feature    1105..1125
                     /label="N22"
                     /ApEinfo_revcolor=#9eafd2
                     /ApEinfo_fwdcolor=#9eafd2
     misc_feature    3438..3475
                     /label="RBS4stop"
                     /ApEinfo_revcolor=#ffef86
                     /ApEinfo_fwdcolor=#ffef86
     misc_feature    2582..2624
                     /label="RBS1"
                     /ApEinfo_revcolor=#f58a5e
                     /ApEinfo_fwdcolor=#f58a5e
ORIGIN
        1 Taacatcatc atcaccatca ctaaaaGtcg acctgcagaa gcttagatct attaccctgt
       61 tatccctact cgagttcatg tgcagctcca tcagcaaaag gggatgataa gtttatcacc
      121 accgactatt tgcaacagtg ccgttgatcg tgctatgatc gactgatgtc atcagcggtg
      181 gagtgcaatg tcatgaggga agcggtgatc gccgaagtat cgactcaact atcagaggta
      241 gttggcgtca tcgagcgcca tctcgaaccg acgttgctgg ccgtacattt gtacggctcc
      301 gcagtggatg gcggcctgaa gccacacagt gatattgatt tgctggttac ggtgaccgta
      361 aggcttgatg aaacaacgcg gcgagctttg atcaacgacc ttttggaaac ttcggcttcc
      421 cctggagaga gcgagattct ccgcgctgta gaagtcacca ttgttgtgca cgacgacatc
      481 attccgtggc gttatccagc taagcgcgaa ctgcaatttg gagaatggca gcgcaatgac
      541 attcttgcag gtatcttcga gccagccacg atcgacattg atctggctat cttgctgaca
      601 aaagcaagag aacatagcgt tgccttggta ggtccagcgg cggaggaact ctttgatccg
      661 gttcctgaac aggatctatt tgaggcgcta aatgaaacct taacgctatg gaactcgccg
      721 cccgactggg ctggcgatga gcgaaatgta gtgcttacgt tgtcccgcat ttggtacagc
      781 gcagtaaccg gcaaaatcgc gccgaaggat gtcgctgccg actgggcaat ggagcgcctg
      841 ccggcccagt atcagcccgt catacttgaa gctagacagg cttatcttgg acaagaagaa
      901 gatcgcttgg cctcgcgcgc agatcagttg gaagaatttg tccactacgt gaaaggcgag
      961 atcaccaagg tagtcggcaa ataagatgcc gctcgccagt cgattggctg agctcatgaa
     1021 gttcctattc cgaagttccg cgaacgcgta aaggatctag gtgaagatcc tttttgataa
     1081 tctcatgacc aaaatccctt aacgTtcaca caacatagcc acggGtgttc agctactgac
     1141 ggggtggtgc gtaacggcaa aagcaccgcc ggacatcagc gctagcggag tgtatactgg
     1201 cttactatgt tggcactgat gagggtgtca gtgaagtgct tcatgtggca ggagaaaaaa
     1261 ggctgcaccg gtgcgtcagc agaatatgtg atacaggata tattccgctt cctcgctcac
     1321 tgactcgcta cgctcggtcg ttcgactgcg gcgagcggaa atggcttacg aacggggcgg
     1381 agatttcctg gaagatgcca ggaagatact taacagggaa gtgagagggc cgcggcaaag
     1441 ccgtttttcc ataggctccg cccccctgac aagcatcacg aaatctgacg ctcaaatcag
     1501 tggtggcgaa acccgacagg actataaaga taccaggcgt ttccccctgg cggctccctc
     1561 gtgcgctctc ctgttcctgc ctttcggttt accggtgtca ttccgctgtt atggccgcgt
     1621 ttgtctcatt ccacgcctga cactcagttc cgggtaggca gttcgctcca agctggactg
     1681 tatgcacgaa ccccccgttc agtccgaccg ctgcgcctta tccggtaact atcgtcttga
     1741 gtccaacccg gaaagacatg caaaagcacc actggcagca gccactggta attgatttag
     1801 aggagttagt cttgaagtca tgcgccggtt aaggctaaac tgaaaggaca agttttggtg
     1861 actgcgctcc tccaagccag ttacctcggt tcaaagagtt ggtagctcag agaaccttcg
     1921 aaaaaccgcc ctgcaaggcg gttttttcgt tttcagagca agagattacg cgcagaccaa
     1981 aacgatctca agaagatcat cttattaatc agataaaata tttctagatt tcagtgcaat
     2041 ttatctcttc aaatgtagca cctgaagtca gccccatacg atataagttg taattctcat
     2101 gtttgacagc ttatcaccca gtcctgctcg cttcgctact tggccatacc cacgccgaaa
     2161 caagcgctca tgagcccgaa gtggcgagcc cgatcttccc catcggtgat gtcTagcaat
     2221 ctaatctaag ttttctagaa aaatGagctt ttcattctga ctgcaacggg caatatgtct
     2281 ctgtgtggat taaaaaaaga gtgtctgata gcagcttctg aactggttac ctgccgtgag
     2341 taaattaaaa ttttattgac ttaggtcact aaatacttta accaatatag gcatagcgca
     2401 cagacagata aaaattacag agtacacaac atccatgaaa cgcattagca ccaccattac
     2461 caccaccatc accattacca caggtaacgg tgcgggctga cgcgtacagg aaacacagaa
     2521 aaaagcccgc acctgacagt gcgggctttt tttttcgacc aaaggtaacg aggtaacaac
     2581 ctagaaataa ttttgtttaa ctttaagaag gagatataca tatggaaacc tatgctgttt
     2641 ttggtaatcc gatagcccac agcaaatcgc cattcattca tcagcaattt gctcagcaac
     2701 tgaatattga acatccctat gggcgcgtgt tggcacccat caatgatttc atcaacacac
     2761 tgaacgcttt ctttagtgct ggtggtaaag gtgcgaatgt gacggtgcct tttaaagaag
     2821 aggcttttgc cagagcggat gagcttactg aacgggcagc gttggctggt gctgttaata
     2881 ccctcatgcg gttagaagat ggacgcctgc tgggtgacaa taccgatggt gtaggcttgt
     2941 taagcgatct ggaacgtctg tcttttatcc gccctggttt acgtattctg cttatcggcg
     3001 ctggtggagc atctcgcggc gtactactgc cactcctttc cctggactgt gcggtgacaa
     3061 taactaatcg gacggtatcc cgcgcggaag agttggctaa attgtttgcg cacactggca
     3121 gtattcaggc gttgagtatg gacgaactgg aaggtcatga gtttgatctc attattaatg
     3181 caacatccag tggcatcagt ggtgatattc cggcgatccc gtcatcgctc attcatccag
     3241 gcatttattg ctatgacatg ttctatcaga aaggaaaaac tccttttctg gcatggtgtg
     3301 agcagcgagg ctcaaagcgt aatgctgatg gtttaggaat gctggtggca caggcggctc
     3361 atgcctttct tctctggcac ggtgttctgc ctgacgtaga accagttata aagcaattgc
     3421 aggaggaatt gtccgcgTaa attaattgtt cttttttcag gtgaaggttc ccatGtccaa
     3481 caatggctcg tcaccgctgg tgctttggta taaccaactc ggcatgaatg atgtagacag
     3541 ggttgggggc aaaaatgcct ccctgggtga aatgattact aatctttccg gaatgggtgt
     3601 ttccgttccg aatggtttcg ccacaaccgc cgacgcgttt aaccagtttc tggaccaaag
     3661 cggcgtaaac cagcgcattt atgaactgct ggataaaacg gatattgacg atgttactca
     3721 gcttgcgaaa gcgggcgcgc aaatccgcca gtggattatc gacactccct tccagcctga
     3781 gctggaaaac gccatccgcg aagcctatgc acagctttcc gccgatgacg aaaacgcctc
     3841 ttttgcggtg cgctcctccg ccaccgcaga agatatgccg gacgcttctt ttgccggtca
     3901 gcaggaaacc ttcctcaacg ttcagggttt tgacgccgtt ctcgtggcag tgaaacatgt
     3961 atttgcttct ctgtttaacg atcgcgccat ctcttatcgt gtgcaccagg gttacgatca
     4021 ccgtggtgtg gcgctctccg ccggtgttca acggatggtg cgctctgacc tcgcatcatc
     4081 tggcgtgatg ttctccattg ataccgaatc cggctttgac caggtggtgt ttatcacttc
     4141 cgcatggggc cttggtgaga tggtcgtgca gggtgcggtt aacccggatg agttttacgt
     4201 gcataaaccg acactggcgg cgaatcgccc ggctatcgtg cgccgcacca tggggtcgaa
     4261 aaaaatccgc atggtttacg cgccgaccca ggagcacggc aagcaggtta aaatcgaaga
     4321 cgtaccgcag gaacagcgtg acatcttctc gctgaccaac gaagaagtgc aggaactggc
     4381 aaaacaggcc gtacaaattg agaaacacta cggtcgcccg atggatattg agtgggcgaa
     4441 agatggccac accggtaaac tgttcattgt gcaggcgcgt ccggaaaccg tgcgctcacg
     4501 cggtcaggtc atggagcgtt atacgctgca ttcacagggt aagattatcg ccgaaggccg
     4561 tgctatcggt catcgcatcg gtgcgggtcc ggtgaaagtc atccatgaca tcagcgaaat
     4621 gaaccgcatc gaacctggcg acgtgctggt tactgacatg accgacccgg actgggaacc
     4681 gatcatgaag aaagcatctg ccatcgtcac caaccgtggc ggtcgtacct gtcacgcggc
     4741 gatcatcgct cgtgaactgg gcattccggc ggtagtgggc tgtggagatg caacagaacg
     4801 gatgaaagac ggtgagaacg tcactgtttc ttgtgccgaa ggtgataccg gttacgtcta
     4861 tgcggagttg ctggaattta gcgtgaaaag ctccagcgta gaaacgatgc cggatctgcc
     4921 gttgaaagtg atgatgaacg tcggtaaccc ggaccgtgct ttcgacttcg cctgcctacc
     4981 gaacgaaggc gtgggccttg cgcgtctgga atttatcatc aaccgtatga ttggcgtcca
     5041 cccacgcgca ctgcttgagt ttgacgatca ggaaccgcag ttgcaaaacg aaatccgcga
     5101 gatgatgaaa ggttttgatt ctccgcgtga attttacgtt ggtcgtctga ctgaagggat
     5161 cgcgacgctg ggtgccgcgt tttatccgaa gcgcgtcatt gtccgtctct ctgattttaa
     5221 atcgaacgaa tatgccaacc tggtcggtgg tgagcgttac gagccagatg aagagaaccc
     5281 gatgctcggc ttccgtggcg cgggccgcta tgtttccgac agcttccgcg actgtttcgc
     5341 gctggagtgt gaagcagtga aacgtgtgcg caacgacatg ggactgacca acgttgagat
     5401 catgatcccg ttcgtgcgta ccgtagatca ggcgaaagcg gtggttgaag aactggcgcg
     5461 tcaggggctg aaacgtggcg agaacgggct gaaaatcatc atgatgtgtg aaatcccgtc
     5521 caacgccttg ctggccgagc agttcctcga atatttcgac ggcttctcaa ttggctcaaa
     5581 cgatatgacg cagctggcgc tcggtctgga ccgtgactcc ggcgtggtgt ctgaattgtt
     5641 cgatgagcgc aacgatgcgg tgaaagcact gctgtcgatg gctatccgtg ccgcgaagaa
     5701 acagggcaaa tatgtcggga tttgcggtca gggtccgtcc gaccacgaag actttgccgc
     5761 atggttgatg gaagagggga tcgatagcct gtctctgaac ccggacaccg tggtgcaaac
     5821 ctggttaagc ctggctgaac tgaagaaaTa accgttcatt tatcacaaaa ggattgttcg
     5881 atGtcctcac gtaaagagct tgccaatgct attcgtgcgc tgagcatgga cgcagtacag
     5941 aaagccaaat ccggtcaccc gggtgcccct atgggtatgg ctgacattgc cgaagtcctg
     6001 tggcgtgatt tcctgaaaca caacccgcag aatccgtcct gggctgaccg tgaccgcttc
     6061 gtgctgtcca acggccacgg ctccatgctg atctacagcc tgctgcacct caccggttac
     6121 gatctgccga tggaagaact gaaaaacttc cgtcagctgc actctaaaac tccgggtcac
     6181 ccggaagtgg gttacaccgc tggtgtggaa accaccaccg gtccgctggg tcagggtatt
     6241 gccaacgcag tcggtatggc gattgcagaa aaaacgctgg cggcgcagtt taaccgtccg
     6301 ggccacgaca ttgtcgacca ctacacctac gccttcatgg gcgacggctg catgatggaa
     6361 ggcatctccc acgaagtttg ctctctggcg ggtacgctga agctgggtaa actgattgca
     6421 ttctacgatg acaacggtat ttctatcgat ggtcacgttg aaggctggtt caccgacgac
     6481 accgcaatgc gtttcgaagc ttacggctgg cacgttattc gcgacatcga cggtcatgac
     6541 gcggcatcta tcaaacgcgc agtagaagaa gcgcgcgcag tgactgacaa accttccctg
     6601 ctgatgtgca aaaccatcat cggtttcggt tccccgaaca aagccggtac ccacgactcc
     6661 cacggtgcgc cgctgggcga cgctgaaatt gccctgaccc gcgaacaact gggctggaaa
     6721 tatgcgccgt tcgaaatccc gtctgaaatc tatgctcagt gggatgcgaa agaagcaggc
     6781 caggcgaaag aatccgcatg gaacgagaaa ttcgctgctt acgcgaaagc ttatccgcag
     6841 gaagccgctg aatttacccg ccgtatgaaa ggcgaaatgc cgtctgactt cgacgctaaa
     6901 gcgaaagagt tcatcgctaa actgcaggct aatccggcga aaatcgccag ccgtaaagcg
     6961 tctcagaatg ctatcgaagc gttcggtccg ctgttgccgg aattcctcgg cggttctgct
     7021 gacctggcgc cgtctaacct gaccctgtgg tctggttcta aagcaatcaa cgaagatgct
     7081 gcgggtaact acatccacta cggtgttcgc gagttcggta tgaccgcgat tgctaacggt
     7141 atctccctgc acggtggctt cctgccgtac acctccacct tcctgatgtt cgtggaatac
     7201 gcacgtaacg ccgtacgtat ggctgcgctg atgaaacagc gtcaggtgat ggtttacacc
     7261 cacgactcca tcggtctggg cgaagacggc ccgactcacc agccggttga gcaggtcgct
     7321 tctctgcgcg taaccccgaa catgtctaca tggcgtccgt gtgaccaggt tgaatccgcg
     7381 gtcgcgtgga aatacggtgt tgagcgtcag gacggcccga ccgcactgat cctctcccgt
     7441 cagaacctgg cgcagcagga acgaactgaa gagcaactgg caaacatcgc gcgcggtggt
     7501 tatgtgctga aagactgcgc cggtcagccg gaactgattt tcatcgctac cggttcagaa
     7561 gttgaactgg ctgttgctgc ctacgaaaaa ctgactgccg aaggcgtgaa agcgcgcgtg
     7621 gtgtccatgc cgtctaccga cgcatttgac aagcaggatg ctgcttaccg tgaatccgta
     7681 ctgccgaaag cggttactgc acgcgttgct gtagaagcgg gtattgctga ctactggtac
     7741 aagtatgttg gcctgaacgg tgctatcgtc ggtatgacca ccttcggtga atctgctccg
     7801 gcagagctgc tgtttgaaga gttcggcttc actgttgata acgttgttgc gaaagcaaaa
     7861 gaactgctgT gatgggctga agggtttaaG ggctgctaac aaagcccgaa aggaagctga
     7921 gttggctgct gccaccgctg agcaataact agcataaccc cttggggcct ctaaacgggt
     7981 cttgaggggt tttttgctga aaggaggaac tatatccgga tatcccgcaa gaggcccggc
     8041 agtaccggca taaccaagcc tatgcctaca gcatccaggg tgacggtgcc
//
