# Supplementary material for: A standard for near-scarless plasmid construction using reusable DNA parts
Source: Nat Commun. 2019 Jul 23;10:3294. doi: 10.1038/s41467-019-11263-0 (PMC6650416; doi:10.1038/s41467-019-11263-0)
Supplement: Supplementary file 15 — Source Data [file 41467_2019_11263_MOESM15_ESM.zip › L1M16.gb]

LOCUS       L1M16                8090 bp ds-DNA     circular     05-JUN-2019
DEFINITION  .
FEATURES             Location/Qualifiers
     CDS             193..985
                     /label="aadA"
                     /ApEinfo_revcolor=#f8d3a9
                     /ApEinfo_fwdcolor=#f8d3a9
     misc_feature    1105..1125
                     /label="N22"
                     /ApEinfo_revcolor=#9eafd2
                     /ApEinfo_fwdcolor=#9eafd2
     misc_feature    3476..5461
                     /label="tktA"
                     /ApEinfo_revcolor=#75c6a9
                     /ApEinfo_fwdcolor=#75c6a9
     misc_feature    1959..1978
                     /label="p15_library_f"
                     /ApEinfo_revcolor=#75c6a9
                     /ApEinfo_fwdcolor=#75c6a9
     misc_feature    5462..5496
                     /label="RBS2stop"
                     /ApEinfo_revcolor=#84b0dc
                     /ApEinfo_fwdcolor=#84b0dc
     misc_feature    7870..7890
                     /label="N31"
                     /ApEinfo_revcolor=#f58a5e
                     /ApEinfo_fwdcolor=#f58a5e
     misc_feature    279..298
                     /label="aadA_library_r"
                     /ApEinfo_revcolor=#75c6a9
                     /ApEinfo_fwdcolor=#75c6a9
     misc_feature    2214..2245
                     /label="fiveUTR1"
                     /ApEinfo_revcolor=#9eafd2
                     /ApEinfo_fwdcolor=#9eafd2
     misc_feature    1..27
                     /label="threeUTR1"
                     /ApEinfo_revcolor=#b1ff67
                     /ApEinfo_fwdcolor=#b1ff67
     terminator      7894..8021
                     /label="T7\terminator"
                     /ApEinfo_revcolor=#ff9ccd
                     /ApEinfo_fwdcolor=#ff9ccd
     CDS             5497..7869
                     /label="ppsA "
                     /ApEinfo_revcolor=#9eafd2
                     /ApEinfo_fwdcolor=#9eafd2
     misc_feature    2582..2624
                     /label="RBS1"
                     /ApEinfo_revcolor=#f58a5e
                     /ApEinfo_fwdcolor=#f58a5e
     misc_feature    3438..3475
                     /label="RBS4stop"
                     /ApEinfo_revcolor=#ffef86
                     /ApEinfo_fwdcolor=#ffef86
     misc_feature    2519..2555
                     /label="Rho Independed Terminator"
                     /ApEinfo_revcolor=#c7b0e3
                     /ApEinfo_fwdcolor=#c7b0e3
     CDS             2435..2500
                     /label="thrL CDS"
                     /ApEinfo_revcolor=#75c6a9
                     /ApEinfo_fwdcolor=#75c6a9
     misc_feature    2246..2416
                     /label="PthrC"
                     /ApEinfo_revcolor=#f8d3a9
                     /ApEinfo_fwdcolor=#f8d3a9
     gene            2625..3437
                     /label="aroE "
                     /ApEinfo_revcolor=#85dae9
                     /ApEinfo_fwdcolor=#85dae9
     misc_feature    1179..2091
                     /label="PAC(P15A\ori\)"
                     /ApEinfo_revcolor=#c7b0e3
                     /ApEinfo_fwdcolor=#c7b0e3
ORIGIN
        1 Taacatcatc atcaccatca ctaaaaGtcg acctgcagaa gcttagatct attaccctgt
       61 tatccctact cgagttcatg tgcagctcca tcagcaaaag gggatgataa gtttatcacc
      121 accgactatt tgcaacagtg ccgttgatcg tgctatgatc gactgatgtc atcagcggtg
      181 gagtgcaatg tcatgaggga agcggtgatc gccgaagtat cgactcaact atcagaggta
      241 gttggcgtca tcgagcgcca tctcgaaccg acgttgctgg ccgtacattt gtacggctcc
      301 gcagtggatg gcggcctgaa gccacacagt gatattgatt tgctggttac ggtgaccgta
      361 aggcttgatg aaacaacgcg gcgagctttg atcaacgacc ttttggaaac ttcggcttcc
      421 cctggagaga gcgagattct ccgcgctgta gaagtcacca ttgttgtgca cgacgacatc
      481 attccgtggc gttatccagc taagcgcgaa ctgcaatttg gagaatggca gcgcaatgac
      541 attcttgcag gtatcttcga gccagccacg atcgacattg atctggctat cttgctgaca
      601 aaagcaagag aacatagcgt tgccttggta ggtccagcgg cggaggaact ctttgatccg
      661 gttcctgaac aggatctatt tgaggcgcta aatgaaacct taacgctatg gaactcgccg
      721 cccgactggg ctggcgatga gcgaaatgta gtgcttacgt tgtcccgcat ttggtacagc
      781 gcagtaaccg gcaaaatcgc gccgaaggat gtcgctgccg actgggcaat ggagcgcctg
      841 ccggcccagt atcagcccgt catacttgaa gctagacagg cttatcttgg acaagaagaa
      901 gatcgcttgg cctcgcgcgc agatcagttg gaagaatttg tccactacgt gaaaggcgag
      961 atcaccaagg tagtcggcaa ataagatgcc gctcgccagt cgattggctg agctcatgaa
     1021 gttcctattc cgaagttccg cgaacgcgta aaggatctag gtgaagatcc tttttgataa
     1081 tctcatgacc aaaatccctt aacgTtcaca caacatagcc acggGtgttc agctactgac
     1141 ggggtggtgc gtaacggcaa aagcaccgcc ggacatcagc gctagcggag tgtatactgg
     1201 cttactatgt tggcactgat gagggtgtca gtgaagtgct tcatgtggca ggagaaaaaa
     1261 ggctgcaccg gtgcgtcagc agaatatgtg atacaggata tattccgctt cctcgctcac
     1321 tgactcgcta cgctcggtcg ttcgactgcg gcgagcggaa atggcttacg aacggggcgg
     1381 agatttcctg gaagatgcca ggaagatact taacagggaa gtgagagggc cgcggcaaag
     1441 ccgtttttcc ataggctccg cccccctgac aagcatcacg aaatctgacg ctcaaatcag
     1501 tggtggcgaa acccgacagg actataaaga taccaggcgt ttccccctgg cggctccctc
     1561 gtgcgctctc ctgttcctgc ctttcggttt accggtgtca ttccgctgtt atggccgcgt
     1621 ttgtctcatt ccacgcctga cactcagttc cgggtaggca gttcgctcca agctggactg
     1681 tatgcacgaa ccccccgttc agtccgaccg ctgcgcctta tccggtaact atcgtcttga
     1741 gtccaacccg gaaagacatg caaaagcacc actggcagca gccactggta attgatttag
     1801 aggagttagt cttgaagtca tgcgccggtt aaggctaaac tgaaaggaca agttttggtg
     1861 actgcgctcc tccaagccag ttacctcggt tcaaagagtt ggtagctcag agaaccttcg
     1921 aaaaaccgcc ctgcaaggcg gttttttcgt tttcagagca agagattacg cgcagaccaa
     1981 aacgatctca agaagatcat cttattaatc agataaaata tttctagatt tcagtgcaat
     2041 ttatctcttc aaatgtagca cctgaagtca gccccatacg atataagttg taattctcat
     2101 gtttgacagc ttatcaccca gtcctgctcg cttcgctact tggccatacc cacgccgaaa
     2161 caagcgctca tgagcccgaa gtggcgagcc cgatcttccc catcggtgat gtcTagcaat
     2221 ctaatctaag ttttctagaa aaatGagctt ttcattctga ctgcaacggg caatatgtct
     2281 ctgtgtggat taaaaaaaga gtgtctgata gcagcttctg aactggttac ctgccgtgag
     2341 taaattaaaa ttttattgac ttaggtcact aaatacttta accaatatag gcatagcgca
     2401 cagacagata aaaattacag agtacacaac atccatgaaa cgcattagca ccaccattac
     2461 caccaccatc accattacca caggtaacgg tgcgggctga cgcgtacagg aaacacagaa
     2521 aaaagcccgc acctgacagt gcgggctttt tttttcgacc aaaggtaacg aggtaacaac
     2581 ctagaaataa ttttgtttaa ctttaagaag gagatataca tatggaaacc tatgctgttt
     2641 ttggtaatcc gatagcccac agcaaatcgc cattcattca tcagcaattt gctcagcaac
     2701 tgaatattga acatccctat gggcgcgtgt tggcacccat caatgatttc atcaacacac
     2761 tgaacgcttt ctttagtgct ggtggtaaag gtgcgaatgt gacggtgcct tttaaagaag
     2821 aggcttttgc cagagcggat gagcttactg aacgggcagc gttggctggt gctgttaata
     2881 ccctcatgcg gttagaagat ggacgcctgc tgggtgacaa taccgatggt gtaggcttgt
     2941 taagcgatct ggaacgtctg tcttttatcc gccctggttt acgtattctg cttatcggcg
     3001 ctggtggagc atctcgcggc gtactactgc cactcctttc cctggactgt gcggtgacaa
     3061 taactaatcg gacggtatcc cgcgcggaag agttggctaa attgtttgcg cacactggca
     3121 gtattcaggc gttgagtatg gacgaactgg aaggtcatga gtttgatctc attattaatg
     3181 caacatccag tggcatcagt ggtgatattc cggcgatccc gtcatcgctc attcatccag
     3241 gcatttattg ctatgacatg ttctatcaga aaggaaaaac tccttttctg gcatggtgtg
     3301 agcagcgagg ctcaaagcgt aatgctgatg gtttaggaat gctggtggca caggcggctc
     3361 atgcctttct tctctggcac ggtgttctgc ctgacgtaga accagttata aagcaattgc
     3421 aggaggaatt gtccgcgTaa attaattgtt cttttttcag gtgaaggttc ccatGtcctc
     3481 acgtaaagag cttgccaatg ctattcgtgc gctgagcatg gacgcagtac agaaagccaa
     3541 atccggtcac ccgggtgccc ctatgggtat ggctgacatt gccgaagtcc tgtggcgtga
     3601 tttcctgaaa cacaacccgc agaatccgtc ctgggctgac cgtgaccgct tcgtgctgtc
     3661 caacggccac ggctccatgc tgatctacag cctgctgcac ctcaccggtt acgatctgcc
     3721 gatggaagaa ctgaaaaact tccgtcagct gcactctaaa actccgggtc acccggaagt
     3781 gggttacacc gctggtgtgg aaaccaccac cggtccgctg ggtcagggta ttgccaacgc
     3841 agtcggtatg gcgattgcag aaaaaacgct ggcggcgcag tttaaccgtc cgggccacga
     3901 cattgtcgac cactacacct acgccttcat gggcgacggc tgcatgatgg aaggcatctc
     3961 ccacgaagtt tgctctctgg cgggtacgct gaagctgggt aaactgattg cattctacga
     4021 tgacaacggt atttctatcg atggtcacgt tgaaggctgg ttcaccgacg acaccgcaat
     4081 gcgtttcgaa gcttacggct ggcacgttat tcgcgacatc gacggtcatg acgcggcatc
     4141 tatcaaacgc gcagtagaag aagcgcgcgc agtgactgac aaaccttccc tgctgatgtg
     4201 caaaaccatc atcggtttcg gttccccgaa caaagccggt acccacgact cccacggtgc
     4261 gccgctgggc gacgctgaaa ttgccctgac ccgcgaacaa ctgggctgga aatatgcgcc
     4321 gttcgaaatc ccgtctgaaa tctatgctca gtgggatgcg aaagaagcag gccaggcgaa
     4381 agaatccgca tggaacgaga aattcgctgc ttacgcgaaa gcttatccgc aggaagccgc
     4441 tgaatttacc cgccgtatga aaggcgaaat gccgtctgac ttcgacgcta aagcgaaaga
     4501 gttcatcgct aaactgcagg ctaatccggc gaaaatcgcc agccgtaaag cgtctcagaa
     4561 tgctatcgaa gcgttcggtc cgctgttgcc ggaattcctc ggcggttctg ctgacctggc
     4621 gccgtctaac ctgaccctgt ggtctggttc taaagcaatc aacgaagatg ctgcgggtaa
     4681 ctacatccac tacggtgttc gcgagttcgg tatgaccgcg attgctaacg gtatctccct
     4741 gcacggtggc ttcctgccgt acacctccac cttcctgatg ttcgtggaat acgcacgtaa
     4801 cgccgtacgt atggctgcgc tgatgaaaca gcgtcaggtg atggtttaca cccacgactc
     4861 catcggtctg ggcgaagacg gcccgactca ccagccggtt gagcaggtcg cttctctgcg
     4921 cgtaaccccg aacatgtcta catggcgtcc gtgtgaccag gttgaatccg cggtcgcgtg
     4981 gaaatacggt gttgagcgtc aggacggccc gaccgcactg atcctctccc gtcagaacct
     5041 ggcgcagcag gaacgaactg aagagcaact ggcaaacatc gcgcgcggtg gttatgtgct
     5101 gaaagactgc gccggtcagc cggaactgat tttcatcgct accggttcag aagttgaact
     5161 ggctgttgct gcctacgaaa aactgactgc cgaaggcgtg aaagcgcgcg tggtgtccat
     5221 gccgtctacc gacgcatttg acaagcagga tgctgcttac cgtgaatccg tactgccgaa
     5281 agcggttact gcacgcgttg ctgtagaagc gggtattgct gactactggt acaagtatgt
     5341 tggcctgaac ggtgctatcg tcggtatgac caccttcggt gaatctgctc cggcagagct
     5401 gctgtttgaa gagttcggct tcactgttga taacgttgtt gcgaaagcaa aagaactgct
     5461 gTaaccgttc atttatcaca aaaggattgt tcgatGtcca acaatggctc gtcaccgctg
     5521 gtgctttggt ataaccaact cggcatgaat gatgtagaca gggttggggg caaaaatgcc
     5581 tccctgggtg aaatgattac taatctttcc ggaatgggtg tttccgttcc gaatggtttc
     5641 gccacaaccg ccgacgcgtt taaccagttt ctggaccaaa gcggcgtaaa ccagcgcatt
     5701 tatgaactgc tggataaaac ggatattgac gatgttactc agcttgcgaa agcgggcgcg
     5761 caaatccgcc agtggattat cgacactccc ttccagcctg agctggaaaa cgccatccgc
     5821 gaagcctatg cacagctttc cgccgatgac gaaaacgcct cttttgcggt gcgctcctcc
     5881 gccaccgcag aagatatgcc ggacgcttct tttgccggtc agcaggaaac cttcctcaac
     5941 gttcagggtt ttgacgccgt tctcgtggca gtgaaacatg tatttgcttc tctgtttaac
     6001 gatcgcgcca tctcttatcg tgtgcaccag ggttacgatc accgtggtgt ggcgctctcc
     6061 gccggtgttc aacggatggt gcgctctgac ctcgcatcat ctggcgtgat gttctccatt
     6121 gataccgaat ccggctttga ccaggtggtg tttatcactt ccgcatgggg ccttggtgag
     6181 atggtcgtgc agggtgcggt taacccggat gagttttacg tgcataaacc gacactggcg
     6241 gcgaatcgcc cggctatcgt gcgccgcacc atggggtcga aaaaaatccg catggtttac
     6301 gcgccgaccc aggagcacgg caagcaggtt aaaatcgaag acgtaccgca ggaacagcgt
     6361 gacatcttct cgctgaccaa cgaagaagtg caggaactgg caaaacaggc cgtacaaatt
     6421 gagaaacact acggtcgccc gatggatatt gagtgggcga aagatggcca caccggtaaa
     6481 ctgttcattg tgcaggcgcg tccggaaacc gtgcgctcac gcggtcaggt catggagcgt
     6541 tatacgctgc attcacaggg taagattatc gccgaaggcc gtgctatcgg tcatcgcatc
     6601 ggtgcgggtc cggtgaaagt catccatgac atcagcgaaa tgaaccgcat cgaacctggc
     6661 gacgtgctgg ttactgacat gaccgacccg gactgggaac cgatcatgaa gaaagcatct
     6721 gccatcgtca ccaaccgtgg cggtcgtacc tgtcacgcgg cgatcatcgc tcgtgaactg
     6781 ggcattccgg cggtagtggg ctgtggagat gcaacagaac ggatgaaaga cggtgagaac
     6841 gtcactgttt cttgtgccga aggtgatacc ggttacgtct atgcggagtt gctggaattt
     6901 agcgtgaaaa gctccagcgt agaaacgatg ccggatctgc cgttgaaagt gatgatgaac
     6961 gtcggtaacc cggaccgtgc tttcgacttc gcctgcctac cgaacgaagg cgtgggcctt
     7021 gcgcgtctgg aatttatcat caaccgtatg attggcgtcc acccacgcgc actgcttgag
     7081 tttgacgatc aggaaccgca gttgcaaaac gaaatccgcg agatgatgaa aggttttgat
     7141 tctccgcgtg aattttacgt tggtcgtctg actgaaggga tcgcgacgct gggtgccgcg
     7201 ttttatccga agcgcgtcat tgtccgtctc tctgatttta aatcgaacga atatgccaac
     7261 ctggtcggtg gtgagcgtta cgagccagat gaagagaacc cgatgctcgg cttccgtggc
     7321 gcgggccgct atgtttccga cagcttccgc gactgtttcg cgctggagtg tgaagcagtg
     7381 aaacgtgtgc gcaacgacat gggactgacc aacgttgaga tcatgatccc gttcgtgcgt
     7441 accgtagatc aggcgaaagc ggtggttgaa gaactggcgc gtcaggggct gaaacgtggc
     7501 gagaacgggc tgaaaatcat catgatgtgt gaaatcccgt ccaacgcctt gctggccgag
     7561 cagttcctcg aatatttcga cggcttctca attggctcaa acgatatgac gcagctggcg
     7621 ctcggtctgg accgtgactc cggcgtggtg tctgaattgt tcgatgagcg caacgatgcg
     7681 gtgaaagcac tgctgtcgat ggctatccgt gccgcgaaga aacagggcaa atatgtcggg
     7741 atttgcggtc agggtccgtc cgaccacgaa gactttgccg catggttgat ggaagagggg
     7801 atcgatagcc tgtctctgaa cccggacacc gtggtgcaaa cctggttaag cctggctgaa
     7861 ctgaagaaaT gatgggctga agggtttaaG ggctgctaac aaagcccgaa aggaagctga
     7921 gttggctgct gccaccgctg agcaataact agcataaccc cttggggcct ctaaacgggt
     7981 cttgaggggt tttttgctga aaggaggaac tatatccgga tatcccgcaa gaggcccggc
     8041 agtaccggca taaccaagcc tatgcctaca gcatccaggg tgacggtgcc
//
