# Supplementary material for: A standard for near-scarless plasmid construction using reusable DNA parts
Source: Nat Commun. 2019 Jul 23;10:3294. doi: 10.1038/s41467-019-11263-0 (PMC6650416; doi:10.1038/s41467-019-11263-0)
Supplement: Supplementary file 15 — Source Data [file 41467_2019_11263_MOESM15_ESM.zip › L2-S37.gb]

LOCUS       L2-S37    12477 bp ds-DNA     circular     05-JUN-2019
DEFINITION  .
FEATURES             Location/Qualifiers
     misc_feature    2788..2825
                     /label="RBS4stop"
                     /ApEinfo_revcolor=#ffef86
                     /ApEinfo_fwdcolor=#ffef86
     misc_feature    33..203
                     /label="PthrC"
                     /ApEinfo_revcolor=#f8d3a9
                     /ApEinfo_fwdcolor=#f8d3a9
     misc_feature    11369..11389
                     /label="N22"
                     /ApEinfo_revcolor=#9eafd2
                     /ApEinfo_fwdcolor=#9eafd2
     CDS             412..2784
                     /label="ppsA "
                     /ApEinfo_revcolor=#9eafd2
                     /ApEinfo_fwdcolor=#9eafd2
     misc_feature    10543..10562
                     /label="aadA_library_r"
                     /ApEinfo_revcolor=#75c6a9
                     /ApEinfo_fwdcolor=#75c6a9
     misc_feature    5660..5680
                     /label="N31"
                     /ApEinfo_revcolor=#f58a5e
                     /ApEinfo_fwdcolor=#f58a5e
     misc_feature    369..411
                     /label="RBS1"
                     /ApEinfo_revcolor=#f58a5e
                     /ApEinfo_fwdcolor=#f58a5e
     misc_feature    6287..7813
                     /label="SeSam8_TAL"
                     /ApEinfo_revcolor=#75c6a9
                     /ApEinfo_fwdcolor=#75c6a9
     misc_feature    8908..8910
                     /label="Ala354-Val"
                     /ApEinfo_revcolor=#b1ff67
                     /ApEinfo_fwdcolor=#b1ff67
     misc_feature    8005..8007
                     /label="Met53-Ile"
                     /ApEinfo_revcolor=#ffef86
                     /ApEinfo_fwdcolor=#ffef86
     misc_feature    7681..7701
                     /label="Sesam8_library_f"
                     /ApEinfo_revcolor=#9eafd2
                     /ApEinfo_fwdcolor=#9eafd2
     CDS             222..287
                     /label="thrL CDS"
                     /ApEinfo_revcolor=#75c6a9
                     /ApEinfo_fwdcolor=#75c6a9
     misc_feature    8968..9002
                     /label="RBS2stop"
                     /ApEinfo_revcolor=#84b0dc
                     /ApEinfo_fwdcolor=#84b0dc
     gene            2826..3638
                     /label="aroE "
                     /ApEinfo_revcolor=#85dae9
                     /ApEinfo_fwdcolor=#85dae9
     misc_feature    5881..5907
                     /label="threeUTR1"
                     /ApEinfo_revcolor=#b1ff67
                     /ApEinfo_fwdcolor=#b1ff67
     CDS             6097..6162
                     /label="thrL CDS"
                     /ApEinfo_revcolor=#75c6a9
                     /ApEinfo_fwdcolor=#75c6a9
     terminator      10074..10201
                     /label="T7\terminator"
                     /ApEinfo_revcolor=#ff9ccd
                     /ApEinfo_fwdcolor=#ff9ccd
     misc_feature    10050..10070
                     /label="N31"
                     /ApEinfo_revcolor=#f58a5e
                     /ApEinfo_fwdcolor=#f58a5e
     misc_feature    639..660
                     /label="ppsA_library_r"
                     /ApEinfo_revcolor=#b7e6d7
                     /ApEinfo_fwdcolor=#b7e6d7
     misc_feature    7814..7851
                     /label="RBS4stop"
                     /ApEinfo_revcolor=#ffef86
                     /ApEinfo_fwdcolor=#ffef86
     misc_feature    6181..6217
                     /label="Rho Independed Terminator"
                     /ApEinfo_revcolor=#c7b0e3
                     /ApEinfo_fwdcolor=#c7b0e3
     misc_feature    1..32
                     /label="fiveUTR1"
                     /ApEinfo_revcolor=#9eafd2
                     /ApEinfo_fwdcolor=#9eafd2
     misc_feature    10271..10291
                     /label="N36"
                     /ApEinfo_revcolor=#d59687
                     /ApEinfo_fwdcolor=#d59687
     CDS             9003..10049
                     /label="aroG\mutant"
                     /ApEinfo_revcolor=#ffef86
                     /ApEinfo_fwdcolor=#ffef86
     misc_feature    3674..5659
                     /label="tktA"
                     /ApEinfo_revcolor=#75c6a9
                     /ApEinfo_fwdcolor=#75c6a9
     misc_feature    11443..12355
                     /label="PAC(P15A\ori\)"
                     /ApEinfo_revcolor=#c7b0e3
                     /ApEinfo_fwdcolor=#c7b0e3
     misc_feature    3639..3673
                     /label="RBS2stop"
                     /ApEinfo_revcolor=#84b0dc
                     /ApEinfo_fwdcolor=#84b0dc
     terminator      5684..5811
                     /label="T7\terminator"
                     /ApEinfo_revcolor=#ff9ccd
                     /ApEinfo_fwdcolor=#ff9ccd
     misc_feature    5908..6078
                     /label="PthrC"
                     /ApEinfo_revcolor=#f8d3a9
                     /ApEinfo_fwdcolor=#f8d3a9
     CDS             7852..8967
                     /label="tyrA\mutant"
                     /ApEinfo_revcolor=#c6c9d1
                     /ApEinfo_fwdcolor=#c6c9d1
     misc_feature    12223..12242
                     /label="p15_library_f"
                     /ApEinfo_revcolor=#75c6a9
                     /ApEinfo_fwdcolor=#75c6a9
     misc_feature    9435..9437
                     /label="Asp146-Asn"
                     /ApEinfo_revcolor=#d59687
                     /ApEinfo_fwdcolor=#d59687
     misc_feature    306..342
                     /label="Rho Independed Terminator"
                     /ApEinfo_revcolor=#c7b0e3
                     /ApEinfo_fwdcolor=#c7b0e3
     CDS             10457..11249
                     /label="aadA"
                     /ApEinfo_revcolor=#f8d3a9
                     /ApEinfo_fwdcolor=#f8d3a9
     misc_feature    6244..6286
                     /label="RBS1"
                     /ApEinfo_revcolor=#f58a5e
                     /ApEinfo_fwdcolor=#f58a5e
ORIGIN
        1 Tagcaatcta atctaagttt tctagaaaaa tGagcttttc attctgactg caacgggcaa
       61 tatgtctctg tgtggattaa aaaaagagtg tctgatagca gcttctgaac tggttacctg
      121 ccgtgagtaa attaaaattt tattgactta ggtcactaaa tactttaacc aatataggca
      181 tagcgcacag acagataaaa attacagagt acacaacatc catgaaacgc attagcacca
      241 ccattaccac caccatcacc attaccacag gtaacggtgc gggctgacgc gtacaggaaa
      301 cacagaaaaa agcccgcacc tgacagtgcg ggcttttttt ttcgaccaaa ggtaacgagg
      361 taacaaccta gaaataattt tgtttaactt taagaaggag atatacatat gtccaacaat
      421 ggctcgtcac cgctggtgct ttggtataac caactcggca tgaatgatgt agacagggtt
      481 gggggcaaaa atgcctccct gggtgaaatg attactaatc tttccggaat gggtgtttcc
      541 gttccgaatg gtttcgccac aaccgccgac gcgtttaacc agtttctgga ccaaagcggc
      601 gtaaaccagc gcatttatga actgctggat aaaacggata ttgacgatgt tactcagctt
      661 gcgaaagcgg gcgcgcaaat ccgccagtgg attatcgaca ctcccttcca gcctgagctg
      721 gaaaacgcca tccgcgaagc ctatgcacag ctttccgccg atgacgaaaa cgcctctttt
      781 gcggtgcgct cctccgccac cgcagaagat atgccggacg cttcttttgc cggtcagcag
      841 gaaaccttcc tcaacgttca gggttttgac gccgttctcg tggcagtgaa acatgtattt
      901 gcttctctgt ttaacgatcg cgccatctct tatcgtgtgc accagggtta cgatcaccgt
      961 ggtgtggcgc tctccgccgg tgttcaacgg atggtgcgct ctgacctcgc atcatctggc
     1021 gtgatgttct ccattgatac cgaatccggc tttgaccagg tggtgtttat cacttccgca
     1081 tggggccttg gtgagatggt cgtgcagggt gcggttaacc cggatgagtt ttacgtgcat
     1141 aaaccgacac tggcggcgaa tcgcccggct atcgtgcgcc gcaccatggg gtcgaaaaaa
     1201 atccgcatgg tttacgcgcc gacccaggag cacggcaagc aggttaaaat cgaagacgta
     1261 ccgcaggaac agcgtgacat cttctcgctg accaacgaag aagtgcagga actggcaaaa
     1321 caggccgtac aaattgagaa acactacggt cgcccgatgg atattgagtg ggcgaaagat
     1381 ggccacaccg gtaaactgtt cattgtgcag gcgcgtccgg aaaccgtgcg ctcacgcggt
     1441 caggtcatgg agcgttatac gctgcattca cagggtaaga ttatcgccga aggccgtgct
     1501 atcggtcatc gcatcggtgc gggtccggtg aaagtcatcc atgacatcag cgaaatgaac
     1561 cgcatcgaac ctggcgacgt gctggttact gacatgaccg acccggactg ggaaccgatc
     1621 atgaagaaag catctgccat cgtcaccaac cgtggcggtc gtacctgtca cgcggcgatc
     1681 atcgctcgtg aactgggcat tccggcggta gtgggctgtg gagatgcaac agaacggatg
     1741 aaagacggtg agaacgtcac tgtttcttgt gccgaaggtg ataccggtta cgtctatgcg
     1801 gagttgctgg aatttagcgt gaaaagctcc agcgtagaaa cgatgccgga tctgccgttg
     1861 aaagtgatga tgaacgtcgg taacccggac cgtgctttcg acttcgcctg cctaccgaac
     1921 gaaggcgtgg gccttgcgcg tctggaattt atcatcaacc gtatgattgg cgtccaccca
     1981 cgcgcactgc ttgagtttga cgatcaggaa ccgcagttgc aaaacgaaat ccgcgagatg
     2041 atgaaaggtt ttgattctcc gcgtgaattt tacgttggtc gtctgactga agggatcgcg
     2101 acgctgggtg ccgcgtttta tccgaagcgc gtcattgtcc gtctctctga ttttaaatcg
     2161 aacgaatatg ccaacctggt cggtggtgag cgttacgagc cagatgaaga gaacccgatg
     2221 ctcggcttcc gtggcgcggg ccgctatgtt tccgacagct tccgcgactg tttcgcgctg
     2281 gagtgtgaag cagtgaaacg tgtgcgcaac gacatgggac tgaccaacgt tgagatcatg
     2341 atcccgttcg tgcgtaccgt agatcaggcg aaagcggtgg ttgaagaact ggcgcgtcag
     2401 gggctgaaac gtggcgagaa cgggctgaaa atcatcatga tgtgtgaaat cccgtccaac
     2461 gccttgctgg ccgagcagtt cctcgaatat ttcgacggct tctcaattgg ctcaaacgat
     2521 atgacgcagc tggcgctcgg tctggaccgt gactccggcg tggtgtctga attgttcgat
     2581 gagcgcaacg atgcggtgaa agcactgctg tcgatggcta tccgtgccgc gaagaaacag
     2641 ggcaaatatg tcgggatttg cggtcagggt ccgtccgacc acgaagactt tgccgcatgg
     2701 ttgatggaag aggggatcga tagcctgtct ctgaacccgg acaccgtggt gcaaacctgg
     2761 ttaagcctgg ctgaactgaa gaaaTAATaa attaattgtt cttttttcag gtgaaggttc
     2821 ccatGgaaac ctatgctgtt tttggtaatc cgatagccca cagcaaatcg ccattcattc
     2881 atcagcaatt tgctcagcaa ctgaatattg aacatcccta tgggcgcgtg ttggcaccca
     2941 tcaatgattt catcaacaca ctgaacgctt tctttagtgc tggtggtaaa ggtgcgaatg
     3001 tgacggtgcc ttttaaagaa gaggcttttg ccagagcgga tgagcttact gaacgggcag
     3061 cgttggctgg tgctgttaat accctcatgc ggttagaaga tggacgcctg ctgggtgaca
     3121 ataccgatgg tgtaggcttg ttaagcgatc tggaacgtct gtcttttatc cgccctggtt
     3181 tacgtattct gcttatcggc gctggtggag catctcgcgg cgtactactg ccactccttt
     3241 ccctggactg tgcggtgaca ataactaatc ggacggtatc ccgcgcggaa gagttggcta
     3301 aattgtttgc gcacactggc agtattcagg cgttgagtat ggacgaactg gaaggtcatg
     3361 agtttgatct cattattaat gcaacatcca gtggcatcag tggtgatatt ccggcgatcc
     3421 cgtcatcgct cattcatcca ggcatttatt gctatgacat gttctatcag aaaggaaaaa
     3481 ctccttttct ggcatggtgt gagcagcgag gctcaaagcg taatgctgat ggtttaggaa
     3541 tgctggtggc acaggcggct catgcctttc ttctctggca cggtgttctg cctgacgtag
     3601 aaccagttat aaagcaattg caggaggaat tgtccgcgTa accgttcatt tatcacaaaa
     3661 ggattgttcg atGtcctcac gtaaagagct tgccaatgct attcgtgcgc tgagcatgga
     3721 cgcagtacag aaagccaaat ccggtcaccc gggtgcccct atgggtatgg ctgacattgc
     3781 cgaagtcctg tggcgtgatt tcctgaaaca caacccgcag aatccgtcct gggctgaccg
     3841 tgaccgcttc gtgctgtcca acggccacgg ctccatgctg atctacagcc tgctgcacct
     3901 caccggttac gatctgccga tggaagaact gaaaaacttc cgtcagctgc actctaaaac
     3961 tccgggtcac ccggaagtgg gttacaccgc tggtgtggaa accaccaccg gtccgctggg
     4021 tcagggtatt gccaacgcag tcggtatggc gattgcagaa aaaacgctgg cggcgcagtt
     4081 taaccgtccg ggccacgaca ttgtcgacca ctacacctac gccttcatgg gcgacggctg
     4141 catgatggaa ggcatctccc acgaagtttg ctctctggcg ggtacgctga agctgggtaa
     4201 actgattgca ttctacgatg acaacggtat ttctatcgat ggtcacgttg aaggctggtt
     4261 caccgacgac accgcaatgc gtttcgaagc ttacggctgg cacgttattc gcgacatcga
     4321 cggtcatgac gcggcatcta tcaaacgcgc agtagaagaa gcgcgcgcag tgactgacaa
     4381 accttccctg ctgatgtgca aaaccatcat cggtttcggt tccccgaaca aagccggtac
     4441 ccacgactcc cacggtgcgc cgctgggcga cgctgaaatt gccctgaccc gcgaacaact
     4501 gggctggaaa tatgcgccgt tcgaaatccc gtctgaaatc tatgctcagt gggatgcgaa
     4561 agaagcaggc caggcgaaag aatccgcatg gaacgagaaa ttcgctgctt acgcgaaagc
     4621 ttatccgcag gaagccgctg aatttacccg ccgtatgaaa ggcgaaatgc cgtctgactt
     4681 cgacgctaaa gcgaaagagt tcatcgctaa actgcaggct aatccggcga aaatcgccag
     4741 ccgtaaagcg tctcagaatg ctatcgaagc gttcggtccg ctgttgccgg aattcctcgg
     4801 cggttctgct gacctggcgc cgtctaacct gaccctgtgg tctggttcta aagcaatcaa
     4861 cgaagatgct gcgggtaact acatccacta cggtgttcgc gagttcggta tgaccgcgat
     4921 tgctaacggt atctccctgc acggtggctt cctgccgtac acctccacct tcctgatgtt
     4981 cgtggaatac gcacgtaacg ccgtacgtat ggctgcgctg atgaaacagc gtcaggtgat
     5041 ggtttacacc cacgactcca tcggtctggg cgaagacggc ccgactcacc agccggttga
     5101 gcaggtcgct tctctgcgcg taaccccgaa catgtctaca tggcgtccgt gtgaccaggt
     5161 tgaatccgcg gtcgcgtgga aatacggtgt tgagcgtcag gacggcccga ccgcactgat
     5221 cctctcccgt cagaacctgg cgcagcagga acgaactgaa gagcaactgg caaacatcgc
     5281 gcgcggtggt tatgtgctga aagactgcgc cggtcagccg gaactgattt tcatcgctac
     5341 cggttcagaa gttgaactgg ctgttgctgc ctacgaaaaa ctgactgccg aaggcgtgaa
     5401 agcgcgcgtg gtgtccatgc cgtctaccga cgcatttgac aagcaggatg ctgcttaccg
     5461 tgaatccgta ctgccgaaag cggttactgc acgcgttgct gtagaagcgg gtattgctga
     5521 ctactggtac aagtatgttg gcctgaacgg tgctatcgtc ggtatgacca ccttcggtga
     5581 atctgctccg gcagagctgc tgtttgaaga gttcggcttc actgttgata acgttgttgc
     5641 gaaagcaaaa gaactgctgT gatgggctga agggtttaaG ggctgctaac aaagcccgaa
     5701 aggaagctga gttggctgct gccaccgctg agcaataact agcataaccc cttggggcct
     5761 ctaaacgggt cttgaggggt tttttgctga aaggaggaac tatatccgga tatcccgcaa
     5821 gaggcccggc agtaccggca taaccaagcc tatgcctaca gcatccaggg tgacggtgcc
     5881 Taacatcatc atcaccatca ctaaaaGagc ttttcattct gactgcaacg ggcaatatgt
     5941 ctctgtgtgg attaaaaaaa gagtgtctga tagcagcttc tgaactggtt acctgccgtg
     6001 agtaaattaa aattttattg acttaggtca ctaaatactt taaccaatat aggcatagcg
     6061 cacagacaga taaaaattac agagtacaca acatccatga aacgcattag caccaccatt
     6121 accaccacca tcaccattac cacaggtaac ggtgcgggct gacgcgtaca ggaaacacag
     6181 aaaaaagccc gcacctgaca gtgcgggctt tttttttcga ccaaaggtaa cgaggtaaca
     6241 acctagaaat aattttgttt aactttaaga aggagatata catatgACCC AGGTTGTTGA
     6301 ACGTCAGGCA GATCGTCTGA GCAGCCGTGA ATATCTGGCA CGTGTTGTTC GTAGCGCAGG
     6361 TTGGGATGCA GGTCTGACCA GCTGTACCGA TGAAGAAATT GTTCGTATGG GTGCAAGCGC
     6421 ACGTACCATT GAAGAATATC TGAAAAGCGA TAAACCGATC TATGGTCTGA CCCAGGGTTT
     6481 TGGTCCGCTG GTTCTGTTTG ATGCAGATAG CGAACTGGAA CAGGGTGGTA GCCTGATTAG
     6541 CCATCTGGGC ACCGGTCAGG GTGCACCGCT GGCACCGGAA GTTAGCCGTC TGATTCTGTG
     6601 GCTGCGTATT CAGAATATGC GTAAAGGTTA TAGCGCAGTT AGTCCGGTTT TTTGGCAGAA
     6661 ACTGGCAGAT CTGTGGAATA AAGGTTTTAC ACCGGCAATT CCGCGTCATG GCACCGTTAG
     6721 CGCAAGCGGT GATCTGCAGC CGCTGGCCCA TGCAGCACTG GCATTTACCG GTGTTGGTGA
     6781 AGCATGGACC CGTGATGCCG ATGGTCGTTG GAGCACCGTT CCGGCAGTTG ATGCACTGGC
     6841 AGCCCTGGGT GCAGAACCGT TTGATTGGCC TGTTCGTGAA GCACTGGCCT TTGTTAATGG
     6901 TACAGGTGCA AGCCTGGCAG TTGCAGTTCT GAATCATCGT AGTGCACTGC GTCTGGTTCG
     6961 TGCATGTGCC GTTCTGAGCG CACGTCTGGC AACCCTGCTG GGTGCAAATC CGGAACATTA
     7021 TGATGTTGGT CATGGTGTTG CACGTGGTCA GGTTGGCCAG CTGACCGCAG CAGAATGGAT
     7081 TCGTCAGGGT CTGCCTCGTG GTATGGTTCG TGATGGTAGC CGTCCGCTGC AAGAACCGTA
     7141 TAGCCTGCGT TGTGCACCGC AGGTTCTGGG TGCGGTTCTG GATCAGCTGG ATGGTGCCGG
     7201 TGATGTTCTG GCACGCGAAG TTGATGGTTG TCAGGATAAT CCGATTACCT ATGAAGGTGA
     7261 ACTGCTGCAC GGTGGTAATT TTCATGCAAT GCCGGTTGGT TTTGCAAGCG ATCAGATTGG
     7321 TCTGGCAATG CATATGGCAG CATATCTGGC CGAACGTCAG CTGGGTCTGC TGGTTTCACC
     7381 GGTTACCAAT GGCGATCTGC CACCGATGCT GACACCGCGT GCAGGTCGTG GTGCAGGACT
     7441 GGCAGGCGTT CAGATTAGCG CAACCAGCTT TGTTAGCCGT ATTCGCCAGC TGGTTTTTCC
     7501 GGCAAGCCTG ACCACCCTGC CGACCAATGG TTGGAATCAG GATCATGTTC CGATGGCACT
     7561 GAATGGTGCA AATAGCGTTT TTGAAGCCCT GGAACTGGGT TGGCTGACCG TGGGTAGCCT
     7621 GGCCGTTGGT GTTGCCCAGC TGGCAGCAAT GACAGGTCAT GCAGCAGAAG GTGTTTGGGC
     7681 TGAACTGGCA GGTATTTGTC CGCCTCTGGA TGCCGATCGT CCACTGGGTG CCGAAGTTCG
     7741 TGCAGCACGT GATCTGCTGA GTGCACATGC AGATCAGCTG CTGGTTGATG AAGCAGATGG
     7801 TAAAGATTTT GGCTaaatta attgttcttt tttcaggtga aggttcccat Ggttgctgaa
     7861 ttgaccgcat tacgcgatca aattgatgaa gtcgataaag cgctgctgaa tttattagcg
     7921 aagcgtctgg aactggttgc tgaagtgggc gaggtgaaaa gccgctttgg actgcctatt
     7981 tatgttccgg agcgcgaggc atctattttg gcctcgcgtc gtgcagaggc ggaagctctg
     8041 ggtgtaccgc cagatctgat tgaggatgtt ttgcgtcggg tgatgcgtga atcttactcc
     8101 agtgaaaacg acaaaggatt taaaacactt tgtccgtcac tgcgtccggt ggttatcgtc
     8161 ggcggtggcg gtcagatggg acgcctgttc gagaagatgc tgaccctctc gggttatcag
     8221 gtgcggattc tggagcaaca tgactgggat cgagcggctg atattgttgc cgatgccgga
     8281 atggtgattg ttagtgtgcc aatccacgtt actgagcaag ttattggcaa attaccgcct
     8341 ttaccgaaag attgtattct ggtcgatctg gcatcagtga aaaatgggcc attacaggcc
     8401 atgctggtgg cgcatgatgg tccggtgctg gggctacacc cgatgttcgg tccggacagc
     8461 ggtagcctgg caaagcaagt tgtggtctgg tgtgatggac gtaaaccgga agcataccaa
     8521 tggtttctgg agcaaattca ggtctggggc gctcggctgc atcgtattag cgccgtcgag
     8581 cacgatcaga atatggcgtt tattcaggca ctgcgccact ttgctacttt tgcttacggg
     8641 ctgcacctgg cagaagaaaa tgttcagctt gagcaacttc tggcgctctc ttcgccgatt
     8701 taccgccttg agctggcgat ggtcgggcga ctgtttgctc aggatccgca gctttatgcc
     8761 gacatcatta tgtcgtcaga gcgtaatctg gcgttaatca aacgttacta taagcgtttc
     8821 ggcgaggcga ttgagttgct ggagcagggc gataagcagg cgtttattga cagtttccgc
     8881 aaggtggagc actggttcgg cgattacgta cagcgttttc agagtgaaag ccgcgtgtta
     8941 ttgcgtcagg cgaatgacaa tcgccagTaa ccgttcattt atcacaaaag gattgttcga
     9001 tGaattatca gaacgacgat ttacgcatca aagaaatcaa agagttactt cctcctgtcg
     9061 cattgctgga aaaattcccc gctactgaaa atgccgcgaa tacggttgcc catgcccgaa
     9121 aagcgatcca taagatcctg aaaggtaatg atgatcgcct gttggttgtg attggcccat
     9181 gctcaattca tgatcctgtc gcggcaaaag agtatgccac tcgcttgctg gcgctgcgtg
     9241 aagagctgaa agatgagctg gaaatcgtaa tgcgcgtcta ttttgaaaag ccgcgtacca
     9301 cggtgggctg gaaagggctg attaacgatc cgcatatgga taatagcttc cagatcaacg
     9361 acggtctgcg tatagcccgt aaattgctgc ttgatattaa cgacagcggt ctgccagcgg
     9421 caggtgagtt tctcaatatg atcaccccac aatatctcgc tgacctgatg agctggggcg
     9481 caattggcgc acgtaccacc gaatcgcagg tgcaccgcga actggcatca gggctttctt
     9541 gtccggtcgg cttcaaaaat ggcaccgacg gtacgattaa agtggctatc gatgccatta
     9601 atgccgccgg tgcgccgcac tgcttcctgt ccgtaacgaa atgggggcat tcggcgattg
     9661 tgaataccag cggtaacggc gattgccata tcattctgcg cggcggtaaa gagcctaact
     9721 acagcgcgaa gcacgttgct gaagtgaaag aagggctgaa caaagcaggc ctgccagcac
     9781 aggtgatgat cgatttcagc catgctaact cgtccaaaca attcaaaaag cagatggatg
     9841 tttgtgctga cgtttgccag cagattgccg gtggcgaaaa ggccattatt ggcgtgatgg
     9901 tggaaagcca tctggtggaa ggcaatcaga gcctcgagag cggggagccg ctggcctacg
     9961 gtaagagcat caccgatgcc tgcatcggct gggaagatac cgatgctctg ttacgtcaac
    10021 tggcgaatgc agtaaaagcg cgtcgcgggT gatgggctga agggtttaaG ggctgctaac
    10081 aaagcccgaa aggaagctga gttggctgct gccaccgctg agcaataact agcataaccc
    10141 cttggggcct ctaaacgggt cttgaggggt tttttgctga aaggaggaac tatatccgga
    10201 tatcccgcaa gaggcccggc agtaccggca taaccaagcc tatgcctaca gcatccaggg
    10261 tgacggtgcc Tactaagggc gaatgtacag Gtcgacctgc agaagcttag atctattacc
    10321 ctgttatccc tactcgagtt catgtgcagc tccatcagca aaaggggatg ataagtttat
    10381 caccaccgac tatttgcaac agtgccgttg atcgtgctat gatcgactga tgtcatcagc
    10441 ggtggagtgc aatgtcatga gggaagcggt gatcgccgaa gtatcgactc aactatcaga
    10501 ggtagttggc gtcatcgagc gccatctcga accgacgttg ctggccgtac atttgtacgg
    10561 ctccgcagtg gatggcggcc tgaagccaca cagtgatatt gatttgctgg ttacggtgac
    10621 cgtaaggctt gatgaaacaa cgcggcgagc tttgatcaac gaccttttgg aaacttcggc
    10681 ttcccctgga gagagcgaga ttctccgcgc tgtagaagtc accattgttg tgcacgacga
    10741 catcattccg tggcgttatc cagctaagcg cgaactgcaa tttggagaat ggcagcgcaa
    10801 tgacattctt gcaggtatct tcgagccagc cacgatcgac attgatctgg ctatcttgct
    10861 gacaaaagca agagaacata gcgttgcctt ggtaggtcca gcggcggagg aactctttga
    10921 tccggttcct gaacaggatc tatttgaggc gctaaatgaa accttaacgc tatggaactc
    10981 gccgcccgac tgggctggcg atgagcgaaa tgtagtgctt acgttgtccc gcatttggta
    11041 cagcgcagta accggcaaaa tcgcgccgaa ggatgtcgct gccgactggg caatggagcg
    11101 cctgccggcc cagtatcagc ccgtcatact tgaagctaga caggcttatc ttggacaaga
    11161 agaagatcgc ttggcctcgc gcgcagatca gttggaagaa tttgtccact acgtgaaagg
    11221 cgagatcacc aaggtagtcg gcaaataaga tgccgctcgc cagtcgattg gctgagctca
    11281 tgaagttcct attccgaagt tccgcgaacg cgtaaaggat ctaggtgaag atcctttttg
    11341 ataatctcat gaccaaaatc ccttaacgTt cacacaacat agccacggGt gttcagctac
    11401 tgacggggtg gtgcgtaacg gcaaaagcac cgccggacat cagcgctagc ggagtgtata
    11461 ctggcttact atgttggcac tgatgagggt gtcagtgaag tgcttcatgt ggcaggagaa
    11521 aaaaggctgc accggtgcgt cagcagaata tgtgatacag gatatattcc gcttcctcgc
    11581 tcactgactc gctacgctcg gtcgttcgac tgcggcgagc ggaaatggct tacgaacggg
    11641 gcggagattt cctggaagat gccaggaaga tacttaacag ggaagtgaga gggccgcggc
    11701 aaagccgttt ttccataggc tccgcccccc tgacaagcat cacgaaatct gacgctcaaa
    11761 tcagtggtgg cgaaacccga caggactata aagataccag gcgtttcccc ctggcggctc
    11821 cctcgtgcgc tctcctgttc ctgcctttcg gtttaccggt gtcattccgc tgttatggcc
    11881 gcgtttgtct cattccacgc ctgacactca gttccgggta ggcagttcgc tccaagctgg
    11941 actgtatgca cgaacccccc gttcagtccg accgctgcgc cttatccggt aactatcgtc
    12001 ttgagtccaa cccggaaaga catgcaaaag caccactggc agcagccact ggtaattgat
    12061 ttagaggagt tagtcttgaa gtcatgcgcc ggttaaggct aaactgaaag gacaagtttt
    12121 ggtgactgcg ctcctccaag ccagttacct cggttcaaag agttggtagc tcagagaacc
    12181 ttcgaaaaac cgccctgcaa ggcggttttt tcgttttcag agcaagagat tacgcgcaga
    12241 ccaaaacgat ctcaagaaga tcatcttatt aatcagataa aatatttcta gatttcagtg
    12301 caatttatct cttcaaatgt agcacctgaa gtcagcccca tacgatataa gttgtaattc
    12361 tcatgtttga cagcttatca cccagtcctg ctcgcttcgc tacttggcca tacccacgcc
    12421 gaaacaagcg ctcatgagcc cgaagtggcg agcccgatct tccccatcgg tgatgtc
//
