# Supplementary material for: A standard for near-scarless plasmid construction using reusable DNA parts
Source: Nat Commun. 2019 Jul 23;10:3294. doi: 10.1038/s41467-019-11263-0 (PMC6650416; doi:10.1038/s41467-019-11263-0)
Supplement: Supplementary file 15 — Source Data [file 41467_2019_11263_MOESM15_ESM.zip › L2M23.gb]

LOCUS       L2M23                6597 bp ds-DNA     circular     22-MAR-2018
DEFINITION  .
FEATURES             Location/Qualifiers
     CDS             4214..5006
                     /label="aadA"
                     /ApEinfo_revcolor=#f8d3a9
                     /ApEinfo_fwdcolor=#f8d3a9
     misc_feature    4028..4048
                     /label="N36"
                     /ApEinfo_revcolor=#d59687
                     /ApEinfo_fwdcolor=#d59687
     misc_feature    197..199
                     /label="Met53-Ile"
                     /ApEinfo_revcolor=#ffef86
                     /ApEinfo_fwdcolor=#ffef86
     CDS             44..1159
                     /label="tyrA\mutant"
                     /ApEinfo_revcolor=#c6c9d1
                     /ApEinfo_fwdcolor=#c6c9d1
     misc_feature    2725..2759
                     /label="RBS2stop"
                     /ApEinfo_revcolor=#84b0dc
                     /ApEinfo_fwdcolor=#84b0dc
     CDS             6451..6516
                     /label="thrL CDS"
                     /ApEinfo_revcolor=#75c6a9
                     /ApEinfo_fwdcolor=#75c6a9
     misc_feature    6262..6432
                     /label="PthrC"
                     /ApEinfo_revcolor=#f8d3a9
                     /ApEinfo_fwdcolor=#f8d3a9
     misc_feature    6535..6571
                     /label="Rho Independed Terminator"
                     /ApEinfo_revcolor=#c7b0e3
                     /ApEinfo_fwdcolor=#c7b0e3
     misc_feature    1..43
                     /label="RBS1"
                     /ApEinfo_revcolor=#f58a5e
                     /ApEinfo_fwdcolor=#f58a5e
     misc_feature    5200..6112
                     /label="PAC(P15A\ori\)"
                     /ApEinfo_revcolor=#c7b0e3
                     /ApEinfo_fwdcolor=#c7b0e3
     misc_feature    3192..3194
                     /label="Asp146-Asn"
                     /ApEinfo_revcolor=#d59687
                     /ApEinfo_fwdcolor=#d59687
     misc_feature    1160..1197
                     /label="RBS4stop"
                     /ApEinfo_revcolor=#ffef86
                     /ApEinfo_fwdcolor=#ffef86
     misc_feature    3807..3827
                     /label="N31"
                     /ApEinfo_revcolor=#f58a5e
                     /ApEinfo_fwdcolor=#f58a5e
     misc_feature    1100..1102
                     /label="Ala354-Val"
                     /ApEinfo_revcolor=#b1ff67
                     /ApEinfo_fwdcolor=#b1ff67
     CDS             2760..3806
                     /label="aroG\mutant"
                     /ApEinfo_revcolor=#ffef86
                     /ApEinfo_fwdcolor=#ffef86
     misc_feature    5126..5146
                     /label="N22"
                     /ApEinfo_revcolor=#9eafd2
                     /ApEinfo_fwdcolor=#9eafd2
     misc_feature    1198..2724
                     /label="SeSam8_TAL"
                     /ApEinfo_revcolor=#75c6a9
                     /ApEinfo_fwdcolor=#75c6a9
     terminator      3831..3958
                     /label="T7\terminator"
                     /ApEinfo_revcolor=#ff9ccd
                     /ApEinfo_fwdcolor=#ff9ccd
     misc_feature    6235..6261
                     /label="threeUTR1"
                     /ApEinfo_revcolor=#b1ff67
                     /ApEinfo_fwdcolor=#b1ff67
ORIGIN
        1 tagaaataat tttgtttaac tttaagaagg agatatacat atggttgctg aattgaccgc
       61 attacgcgat caaattgatg aagtcgataa agcgctgctg aatttattag cgaagcgtct
      121 ggaactggtt gctgaagtgg gcgaggtgaa aagccgcttt ggactgccta tttatgttcc
      181 ggagcgcgag gcatctattt tggcctcgcg tcgtgcagag gcggaagctc tgggtgtacc
      241 gccagatctg attgaggatg ttttgcgtcg ggtgatgcgt gaatcttact ccagtgaaaa
      301 cgacaaagga tttaaaacac tttgtccgtc actgcgtccg gtggttatcg tcggcggtgg
      361 cggtcagatg ggacgcctgt tcgagaagat gctgaccctc tcgggttatc aggtgcggat
      421 tctggagcaa catgactggg atcgagcggc tgatattgtt gccgatgccg gaatggtgat
      481 tgttagtgtg ccaatccacg ttactgagca agttattggc aaattaccgc ctttaccgaa
      541 agattgtatt ctggtcgatc tggcatcagt gaaaaatggg ccattacagg ccatgctggt
      601 ggcgcatgat ggtccggtgc tggggctaca cccgatgttc ggtccggaca gcggtagcct
      661 ggcaaagcaa gttgtggtct ggtgtgatgg acgtaaaccg gaagcatacc aatggtttct
      721 ggagcaaatt caggtctggg gcgctcggct gcatcgtatt agcgccgtcg agcacgatca
      781 gaatatggcg tttattcagg cactgcgcca ctttgctact tttgcttacg ggctgcacct
      841 ggcagaagaa aatgttcagc ttgagcaact tctggcgctc tcttcgccga tttaccgcct
      901 tgagctggcg atggtcgggc gactgtttgc tcaggatccg cagctttatg ccgacatcat
      961 tatgtcgtca gagcgtaatc tggcgttaat caaacgttac tataagcgtt tcggcgaggc
     1021 gattgagttg ctggagcagg gcgataagca ggcgtttatt gacagtttcc gcaaggtgga
     1081 gcactggttc ggcgattacg tacagcgttt tcagagtgaa agccgcgtgt tattgcgtca
     1141 ggcgaatgac aatcgccagT aaattaattg ttcttttttc aggtgaaggt tcccatGACC
     1201 CAGGTTGTTG AACGTCAGGC AGATCGTCTG AGCAGCCGTG AATATCTGGC ACGTGTTGTT
     1261 CGTAGCGCAG GTTGGGATGC AGGTCTGACC AGCTGTACCG ATGAAGAAAT TGTTCGTATG
     1321 GGTGCAAGCG CACGTACCAT TGAAGAATAT CTGAAAAGCG ATAAACCGAT CTATGGTCTG
     1381 ACCCAGGGTT TTGGTCCGCT GGTTCTGTTT GATGCAGATA GCGAACTGGA ACAGGGTGGT
     1441 AGCCTGATTA GCCATCTGGG CACCGGTCAG GGTGCACCGC TGGCACCGGA AGTTAGCCGT
     1501 CTGATTCTGT GGCTGCGTAT TCAGAATATG CGTAAAGGTT ATAGCGCAGT TAGTCCGGTT
     1561 TTTTGGCAGA AACTGGCAGA TCTGTGGAAT AAAGGTTTTA CACCGGCAAT TCCGCGTCAT
     1621 GGCACCGTTA GCGCAAGCGG TGATCTGCAG CCGCTGGCCC ATGCAGCACT GGCATTTACC
     1681 GGTGTTGGTG AAGCATGGAC CCGTGATGCC GATGGTCGTT GGAGCACCGT TCCGGCAGTT
     1741 GATGCACTGG CAGCCCTGGG TGCAGAACCG TTTGATTGGC CTGTTCGTGA AGCACTGGCC
     1801 TTTGTTAATG GTACAGGTGC AAGCCTGGCA GTTGCAGTTC TGAATCATCG TAGTGCACTG
     1861 CGTCTGGTTC GTGCATGTGC CGTTCTGAGC GCACGTCTGG CAACCCTGCT GGGTGCAAAT
     1921 CCGGAACATT ATGATGTTGG TCATGGTGTT GCACGTGGTC AGGTTGGCCA GCTGACCGCA
     1981 GCAGAATGGA TTCGTCAGGG TCTGCCTCGT GGTATGGTTC GTGATGGTAG CCGTCCGCTG
     2041 CAAGAACCGT ATAGCCTGCG TTGTGCACCG CAGGTTCTGG GTGCGGTTCT GGATCAGCTG
     2101 GATGGTGCCG GTGATGTTCT GGCACGCGAA GTTGATGGTT GTCAGGATAA TCCGATTACC
     2161 TATGAAGGTG AACTGCTGCA CGGTGGTAAT TTTCATGCAA TGCCGGTTGG TTTTGCAAGC
     2221 GATCAGATTG GTCTGGCAAT GCATATGGCA GCATATCTGG CCGAACGTCA GCTGGGTCTG
     2281 CTGGTTTCAC CGGTTACCAA TGGCGATCTG CCACCGATGC TGACACCGCG TGCAGGTCGT
     2341 GGTGCAGGAC TGGCAGGCGT TCAGATTAGC GCAACCAGCT TTGTTAGCCG TATTCGCCAG
     2401 CTGGTTTTTC CGGCAAGCCT GACCACCCTG CCGACCAATG GTTGGAATCA GGATCATGTT
     2461 CCGATGGCAC TGAATGGTGC AAATAGCGTT TTTGAAGCCC TGGAACTGGG TTGGCTGACC
     2521 GTGGGTAGCC TGGCCGTTGG TGTTGCCCAG CTGGCAGCAA TGACAGGTCA TGCAGCAGAA
     2581 GGTGTTTGGG CTGAACTGGC AGGTATTTGT CCGCCTCTGG ATGCCGATCG TCCACTGGGT
     2641 GCCGAAGTTC GTGCAGCACG TGATCTGCTG AGTGCACATG CAGATCAGCT GCTGGTTGAT
     2701 GAAGCAGATG GTAAAGATTT TGGCTaaccg ttcatttatc acaaaaggat tgttcgatGa
     2761 attatcagaa cgacgattta cgcatcaaag aaatcaaaga gttacttcct cctgtcgcat
     2821 tgctggaaaa attccccgct actgaaaatg ccgcgaatac ggttgcccat gcccgaaaag
     2881 cgatccataa gatcctgaaa ggtaatgatg atcgcctgtt ggttgtgatt ggcccatgct
     2941 caattcatga tcctgtcgcg gcaaaagagt atgccactcg cttgctggcg ctgcgtgaag
     3001 agctgaaaga tgagctggaa atcgtaatgc gcgtctattt tgaaaagccg cgtaccacgg
     3061 tgggctggaa agggctgatt aacgatccgc atatggataa tagcttccag atcaacgacg
     3121 gtctgcgtat agcccgtaaa ttgctgcttg atattaacga cagcggtctg ccagcggcag
     3181 gtgagtttct caatatgatc accccacaat atctcgctga cctgatgagc tggggcgcaa
     3241 ttggcgcacg taccaccgaa tcgcaggtgc accgcgaact ggcatcaggg ctttcttgtc
     3301 cggtcggctt caaaaatggc accgacggta cgattaaagt ggctatcgat gccattaatg
     3361 ccgccggtgc gccgcactgc ttcctgtccg taacgaaatg ggggcattcg gcgattgtga
     3421 ataccagcgg taacggcgat tgccatatca ttctgcgcgg cggtaaagag cctaactaca
     3481 gcgcgaagca cgttgctgaa gtgaaagaag ggctgaacaa agcaggcctg ccagcacagg
     3541 tgatgatcga tttcagccat gctaactcgt ccaaacaatt caaaaagcag atggatgttt
     3601 gtgctgacgt ttgccagcag attgccggtg gcgaaaaggc cattattggc gtgatggtgg
     3661 aaagccatct ggtggaaggc aatcagagcc tcgagagcgg ggagccgctg gcctacggta
     3721 agagcatcac cgatgcctgc atcggctggg aagataccga tgctctgtta cgtcaactgg
     3781 cgaatgcagt aaaagcgcgt cgcgggTgat gggctgaagg gtttaaGggc tgctaacaaa
     3841 gcccgaaagg aagctgagtt ggctgctgcc accgctgagc aataactagc ataacccctt
     3901 ggggcctcta aacgggtctt gaggggtttt ttgctgaaag gaggaactat atccggatat
     3961 cccgcaagag gcccggcagt accggcataa ccaagcctat gcctacagca tccagggtga
     4021 cggtgccTac taagggcgaa tgtacagGtc gacctgcaga agcttagatc tattaccctg
     4081 ttatccctac tcgagttcat gtgcagctcc atcagcaaaa ggggatgata agtttatcac
     4141 caccgactat ttgcaacagt gccgttgatc gtgctatgat cgactgatgt catcagcggt
     4201 ggagtgcaat gtcatgaggg aagcggtgat cgccgaagta tcgactcaac tatcagaggt
     4261 agttggcgtc atcgagcgcc atctcgaacc gacgttgctg gccgtacatt tgtacggctc
     4321 cgcagtggat ggcggcctga agccacacag tgatattgat ttgctggtta cggtgaccgt
     4381 aaggcttgat gaaacaacgc ggcgagcttt gatcaacgac cttttggaaa cttcggcttc
     4441 ccctggagag agcgagattc tccgcgctgt agaagtcacc attgttgtgc acgacgacat
     4501 cattccgtgg cgttatccag ctaagcgcga actgcaattt ggagaatggc agcgcaatga
     4561 cattcttgca ggtatcttcg agccagccac gatcgacatt gatctggcta tcttgctgac
     4621 aaaagcaaga gaacatagcg ttgccttggt aggtccagcg gcggaggaac tctttgatcc
     4681 ggttcctgaa caggatctat ttgaggcgct aaatgaaacc ttaacgctat ggaactcgcc
     4741 gcccgactgg gctggcgatg agcgaaatgt agtgcttacg ttgtcccgca tttggtacag
     4801 cgcagtaacc ggcaaaatcg cgccgaagga tgtcgctgcc gactgggcaa tggagcgcct
     4861 gccggcccag tatcagcccg tcatacttga agctagacag gcttatcttg gacaagaaga
     4921 agatcgcttg gcctcgcgcg cagatcagtt ggaagaattt gtccactacg tgaaaggcga
     4981 gatcaccaag gtagtcggca aataagatgc cgctcgccag tcgattggct gagctcatga
     5041 agttcctatt ccgaagttcc gcgaacgcgt aaaggatcta ggtgaagatc ctttttgata
     5101 atctcatgac caaaatccct taacgTtcac acaacatagc cacggGtgtt cagctactga
     5161 cggggtggtg cgtaacggca aaagcaccgc cggacatcag cgctagcgga gtgtatactg
     5221 gcttactatg ttggcactga tgagggtgtc agtgaagtgc ttcatgtggc aggagaaaaa
     5281 aggctgcacc ggtgcgtcag cagaatatgt gatacaggat atattccgct tcctcgctca
     5341 ctgactcgct acgctcggtc gttcgactgc ggcgagcgga aatggcttac gaacggggcg
     5401 gagatttcct ggaagatgcc aggaagatac ttaacaggga agtgagaggg ccgcggcaaa
     5461 gccgtttttc cataggctcc gcccccctga caagcatcac gaaatctgac gctcaaatca
     5521 gtggtggcga aacccgacag gactataaag ataccaggcg tttccccctg gcggctccct
     5581 cgtgcgctct cctgttcctg cctttcggtt taccggtgtc attccgctgt tatggccgcg
     5641 tttgtctcat tccacgcctg acactcagtt ccgggtaggc agttcgctcc aagctggact
     5701 gtatgcacga accccccgtt cagtccgacc gctgcgcctt atccggtaac tatcgtcttg
     5761 agtccaaccc ggaaagacat gcaaaagcac cactggcagc agccactggt aattgattta
     5821 gaggagttag tcttgaagtc atgcgccggt taaggctaaa ctgaaaggac aagttttggt
     5881 gactgcgctc ctccaagcca gttacctcgg ttcaaagagt tggtagctca gagaaccttc
     5941 gaaaaaccgc cctgcaaggc ggttttttcg ttttcagagc aagagattac gcgcagacca
     6001 aaacgatctc aagaagatca tcttattaat cagataaaat atttctagat ttcagtgcaa
     6061 tttatctctt caaatgtagc acctgaagtc agccccatac gatataagtt gtaattctca
     6121 tgtttgacag cttatcaccc agtcctgctc gcttcgctac ttggccatac ccacgccgaa
     6181 acaagcgctc atgagcccga agtggcgagc ccgatcttcc ccatcggtga tgtcTaacat
     6241 catcatcacc atcactaaaa Gagcttttca ttctgactgc aacgggcaat atgtctctgt
     6301 gtggattaaa aaaagagtgt ctgatagcag cttctgaact ggttacctgc cgtgagtaaa
     6361 ttaaaatttt attgacttag gtcactaaat actttaacca atataggcat agcgcacaga
     6421 cagataaaaa ttacagagta cacaacatcc atgaaacgca ttagcaccac cattaccacc
     6481 accatcacca ttaccacagg taacggtgcg ggctgacgcg tacaggaaac acagaaaaaa
     6541 gcccgcacct gacagtgcgg gctttttttt tcgaccaaag gtaacgaggt aacaacc
//
