# Supplementary material for: A standard for near-scarless plasmid construction using reusable DNA parts
Source: Nat Commun. 2019 Jul 23;10:3294. doi: 10.1038/s41467-019-11263-0 (PMC6650416; doi:10.1038/s41467-019-11263-0)
Supplement: Supplementary file 15 — Source Data [file 41467_2019_11263_MOESM15_ESM.zip › L2M24.gb]

LOCUS       L2M24                6597 bp ds-DNA     circular     22-MAR-2018
DEFINITION  .
FEATURES             Location/Qualifiers
     misc_feature    4028..4048
                     /label="N36"
                     /ApEinfo_revcolor=#d59687
                     /ApEinfo_fwdcolor=#d59687
     misc_feature    1100..1102
                     /label="Ala354-Val"
                     /ApEinfo_revcolor=#b1ff67
                     /ApEinfo_fwdcolor=#b1ff67
     misc_feature    6262..6432
                     /label="PthrC"
                     /ApEinfo_revcolor=#f8d3a9
                     /ApEinfo_fwdcolor=#f8d3a9
     misc_feature    3807..3827
                     /label="N31"
                     /ApEinfo_revcolor=#f58a5e
                     /ApEinfo_fwdcolor=#f58a5e
     terminator      3831..3958
                     /label="T7\terminator"
                     /ApEinfo_revcolor=#ff9ccd
                     /ApEinfo_fwdcolor=#ff9ccd
     CDS             1198..2244
                     /label="aroG\mutant"
                     /ApEinfo_revcolor=#ffef86
                     /ApEinfo_fwdcolor=#ffef86
     misc_feature    2280..3806
                     /label="SeSam8_TAL"
                     /ApEinfo_revcolor=#75c6a9
                     /ApEinfo_fwdcolor=#75c6a9
     CDS             44..1159
                     /label="tyrA\mutant"
                     /ApEinfo_revcolor=#c6c9d1
                     /ApEinfo_fwdcolor=#c6c9d1
     misc_feature    1630..1632
                     /label="Asp146-Asn"
                     /ApEinfo_revcolor=#d59687
                     /ApEinfo_fwdcolor=#d59687
     misc_feature    1..43
                     /label="RBS1"
                     /ApEinfo_revcolor=#f58a5e
                     /ApEinfo_fwdcolor=#f58a5e
     misc_feature    6235..6261
                     /label="threeUTR1"
                     /ApEinfo_revcolor=#b1ff67
                     /ApEinfo_fwdcolor=#b1ff67
     CDS             4214..5006
                     /label="aadA"
                     /ApEinfo_revcolor=#f8d3a9
                     /ApEinfo_fwdcolor=#f8d3a9
     misc_feature    1160..1197
                     /label="RBS4stop"
                     /ApEinfo_revcolor=#ffef86
                     /ApEinfo_fwdcolor=#ffef86
     misc_feature    5200..6112
                     /label="PAC(P15A\ori\)"
                     /ApEinfo_revcolor=#c7b0e3
                     /ApEinfo_fwdcolor=#c7b0e3
     misc_feature    6535..6571
                     /label="Rho Independed Terminator"
                     /ApEinfo_revcolor=#c7b0e3
                     /ApEinfo_fwdcolor=#c7b0e3
     misc_feature    2245..2279
                     /label="RBS2stop"
                     /ApEinfo_revcolor=#84b0dc
                     /ApEinfo_fwdcolor=#84b0dc
     misc_feature    197..199
                     /label="Met53-Ile"
                     /ApEinfo_revcolor=#ffef86
                     /ApEinfo_fwdcolor=#ffef86
     misc_feature    5126..5146
                     /label="N22"
                     /ApEinfo_revcolor=#9eafd2
                     /ApEinfo_fwdcolor=#9eafd2
     CDS             6451..6516
                     /label="thrL CDS"
                     /ApEinfo_revcolor=#75c6a9
                     /ApEinfo_fwdcolor=#75c6a9
ORIGIN
        1 tagaaataat tttgtttaac tttaagaagg agatatacat atggttgctg aattgaccgc
       61 attacgcgat caaattgatg aagtcgataa agcgctgctg aatttattag cgaagcgtct
      121 ggaactggtt gctgaagtgg gcgaggtgaa aagccgcttt ggactgccta tttatgttcc
      181 ggagcgcgag gcatctattt tggcctcgcg tcgtgcagag gcggaagctc tgggtgtacc
      241 gccagatctg attgaggatg ttttgcgtcg ggtgatgcgt gaatcttact ccagtgaaaa
      301 cgacaaagga tttaaaacac tttgtccgtc actgcgtccg gtggttatcg tcggcggtgg
      361 cggtcagatg ggacgcctgt tcgagaagat gctgaccctc tcgggttatc aggtgcggat
      421 tctggagcaa catgactggg atcgagcggc tgatattgtt gccgatgccg gaatggtgat
      481 tgttagtgtg ccaatccacg ttactgagca agttattggc aaattaccgc ctttaccgaa
      541 agattgtatt ctggtcgatc tggcatcagt gaaaaatggg ccattacagg ccatgctggt
      601 ggcgcatgat ggtccggtgc tggggctaca cccgatgttc ggtccggaca gcggtagcct
      661 ggcaaagcaa gttgtggtct ggtgtgatgg acgtaaaccg gaagcatacc aatggtttct
      721 ggagcaaatt caggtctggg gcgctcggct gcatcgtatt agcgccgtcg agcacgatca
      781 gaatatggcg tttattcagg cactgcgcca ctttgctact tttgcttacg ggctgcacct
      841 ggcagaagaa aatgttcagc ttgagcaact tctggcgctc tcttcgccga tttaccgcct
      901 tgagctggcg atggtcgggc gactgtttgc tcaggatccg cagctttatg ccgacatcat
      961 tatgtcgtca gagcgtaatc tggcgttaat caaacgttac tataagcgtt tcggcgaggc
     1021 gattgagttg ctggagcagg gcgataagca ggcgtttatt gacagtttcc gcaaggtgga
     1081 gcactggttc ggcgattacg tacagcgttt tcagagtgaa agccgcgtgt tattgcgtca
     1141 ggcgaatgac aatcgccagT aaattaattg ttcttttttc aggtgaaggt tcccatGaat
     1201 tatcagaacg acgatttacg catcaaagaa atcaaagagt tacttcctcc tgtcgcattg
     1261 ctggaaaaat tccccgctac tgaaaatgcc gcgaatacgg ttgcccatgc ccgaaaagcg
     1321 atccataaga tcctgaaagg taatgatgat cgcctgttgg ttgtgattgg cccatgctca
     1381 attcatgatc ctgtcgcggc aaaagagtat gccactcgct tgctggcgct gcgtgaagag
     1441 ctgaaagatg agctggaaat cgtaatgcgc gtctattttg aaaagccgcg taccacggtg
     1501 ggctggaaag ggctgattaa cgatccgcat atggataata gcttccagat caacgacggt
     1561 ctgcgtatag cccgtaaatt gctgcttgat attaacgaca gcggtctgcc agcggcaggt
     1621 gagtttctca atatgatcac cccacaatat ctcgctgacc tgatgagctg gggcgcaatt
     1681 ggcgcacgta ccaccgaatc gcaggtgcac cgcgaactgg catcagggct ttcttgtccg
     1741 gtcggcttca aaaatggcac cgacggtacg attaaagtgg ctatcgatgc cattaatgcc
     1801 gccggtgcgc cgcactgctt cctgtccgta acgaaatggg ggcattcggc gattgtgaat
     1861 accagcggta acggcgattg ccatatcatt ctgcgcggcg gtaaagagcc taactacagc
     1921 gcgaagcacg ttgctgaagt gaaagaaggg ctgaacaaag caggcctgcc agcacaggtg
     1981 atgatcgatt tcagccatgc taactcgtcc aaacaattca aaaagcagat ggatgtttgt
     2041 gctgacgttt gccagcagat tgccggtggc gaaaaggcca ttattggcgt gatggtggaa
     2101 agccatctgg tggaaggcaa tcagagcctc gagagcgggg agccgctggc ctacggtaag
     2161 agcatcaccg atgcctgcat cggctgggaa gataccgatg ctctgttacg tcaactggcg
     2221 aatgcagtaa aagcgcgtcg cgggTaaccg ttcatttatc acaaaaggat tgttcgatGA
     2281 CCCAGGTTGT TGAACGTCAG GCAGATCGTC TGAGCAGCCG TGAATATCTG GCACGTGTTG
     2341 TTCGTAGCGC AGGTTGGGAT GCAGGTCTGA CCAGCTGTAC CGATGAAGAA ATTGTTCGTA
     2401 TGGGTGCAAG CGCACGTACC ATTGAAGAAT ATCTGAAAAG CGATAAACCG ATCTATGGTC
     2461 TGACCCAGGG TTTTGGTCCG CTGGTTCTGT TTGATGCAGA TAGCGAACTG GAACAGGGTG
     2521 GTAGCCTGAT TAGCCATCTG GGCACCGGTC AGGGTGCACC GCTGGCACCG GAAGTTAGCC
     2581 GTCTGATTCT GTGGCTGCGT ATTCAGAATA TGCGTAAAGG TTATAGCGCA GTTAGTCCGG
     2641 TTTTTTGGCA GAAACTGGCA GATCTGTGGA ATAAAGGTTT TACACCGGCA ATTCCGCGTC
     2701 ATGGCACCGT TAGCGCAAGC GGTGATCTGC AGCCGCTGGC CCATGCAGCA CTGGCATTTA
     2761 CCGGTGTTGG TGAAGCATGG ACCCGTGATG CCGATGGTCG TTGGAGCACC GTTCCGGCAG
     2821 TTGATGCACT GGCAGCCCTG GGTGCAGAAC CGTTTGATTG GCCTGTTCGT GAAGCACTGG
     2881 CCTTTGTTAA TGGTACAGGT GCAAGCCTGG CAGTTGCAGT TCTGAATCAT CGTAGTGCAC
     2941 TGCGTCTGGT TCGTGCATGT GCCGTTCTGA GCGCACGTCT GGCAACCCTG CTGGGTGCAA
     3001 ATCCGGAACA TTATGATGTT GGTCATGGTG TTGCACGTGG TCAGGTTGGC CAGCTGACCG
     3061 CAGCAGAATG GATTCGTCAG GGTCTGCCTC GTGGTATGGT TCGTGATGGT AGCCGTCCGC
     3121 TGCAAGAACC GTATAGCCTG CGTTGTGCAC CGCAGGTTCT GGGTGCGGTT CTGGATCAGC
     3181 TGGATGGTGC CGGTGATGTT CTGGCACGCG AAGTTGATGG TTGTCAGGAT AATCCGATTA
     3241 CCTATGAAGG TGAACTGCTG CACGGTGGTA ATTTTCATGC AATGCCGGTT GGTTTTGCAA
     3301 GCGATCAGAT TGGTCTGGCA ATGCATATGG CAGCATATCT GGCCGAACGT CAGCTGGGTC
     3361 TGCTGGTTTC ACCGGTTACC AATGGCGATC TGCCACCGAT GCTGACACCG CGTGCAGGTC
     3421 GTGGTGCAGG ACTGGCAGGC GTTCAGATTA GCGCAACCAG CTTTGTTAGC CGTATTCGCC
     3481 AGCTGGTTTT TCCGGCAAGC CTGACCACCC TGCCGACCAA TGGTTGGAAT CAGGATCATG
     3541 TTCCGATGGC ACTGAATGGT GCAAATAGCG TTTTTGAAGC CCTGGAACTG GGTTGGCTGA
     3601 CCGTGGGTAG CCTGGCCGTT GGTGTTGCCC AGCTGGCAGC AATGACAGGT CATGCAGCAG
     3661 AAGGTGTTTG GGCTGAACTG GCAGGTATTT GTCCGCCTCT GGATGCCGAT CGTCCACTGG
     3721 GTGCCGAAGT TCGTGCAGCA CGTGATCTGC TGAGTGCACA TGCAGATCAG CTGCTGGTTG
     3781 ATGAAGCAGA TGGTAAAGAT TTTGGCTgat gggctgaagg gtttaaGggc tgctaacaaa
     3841 gcccgaaagg aagctgagtt ggctgctgcc accgctgagc aataactagc ataacccctt
     3901 ggggcctcta aacgggtctt gaggggtttt ttgctgaaag gaggaactat atccggatat
     3961 cccgcaagag gcccggcagt accggcataa ccaagcctat gcctacagca tccagggtga
     4021 cggtgccTac taagggcgaa tgtacagGtc gacctgcaga agcttagatc tattaccctg
     4081 ttatccctac tcgagttcat gtgcagctcc atcagcaaaa ggggatgata agtttatcac
     4141 caccgactat ttgcaacagt gccgttgatc gtgctatgat cgactgatgt catcagcggt
     4201 ggagtgcaat gtcatgaggg aagcggtgat cgccgaagta tcgactcaac tatcagaggt
     4261 agttggcgtc atcgagcgcc atctcgaacc gacgttgctg gccgtacatt tgtacggctc
     4321 cgcagtggat ggcggcctga agccacacag tgatattgat ttgctggtta cggtgaccgt
     4381 aaggcttgat gaaacaacgc ggcgagcttt gatcaacgac cttttggaaa cttcggcttc
     4441 ccctggagag agcgagattc tccgcgctgt agaagtcacc attgttgtgc acgacgacat
     4501 cattccgtgg cgttatccag ctaagcgcga actgcaattt ggagaatggc agcgcaatga
     4561 cattcttgca ggtatcttcg agccagccac gatcgacatt gatctggcta tcttgctgac
     4621 aaaagcaaga gaacatagcg ttgccttggt aggtccagcg gcggaggaac tctttgatcc
     4681 ggttcctgaa caggatctat ttgaggcgct aaatgaaacc ttaacgctat ggaactcgcc
     4741 gcccgactgg gctggcgatg agcgaaatgt agtgcttacg ttgtcccgca tttggtacag
     4801 cgcagtaacc ggcaaaatcg cgccgaagga tgtcgctgcc gactgggcaa tggagcgcct
     4861 gccggcccag tatcagcccg tcatacttga agctagacag gcttatcttg gacaagaaga
     4921 agatcgcttg gcctcgcgcg cagatcagtt ggaagaattt gtccactacg tgaaaggcga
     4981 gatcaccaag gtagtcggca aataagatgc cgctcgccag tcgattggct gagctcatga
     5041 agttcctatt ccgaagttcc gcgaacgcgt aaaggatcta ggtgaagatc ctttttgata
     5101 atctcatgac caaaatccct taacgTtcac acaacatagc cacggGtgtt cagctactga
     5161 cggggtggtg cgtaacggca aaagcaccgc cggacatcag cgctagcgga gtgtatactg
     5221 gcttactatg ttggcactga tgagggtgtc agtgaagtgc ttcatgtggc aggagaaaaa
     5281 aggctgcacc ggtgcgtcag cagaatatgt gatacaggat atattccgct tcctcgctca
     5341 ctgactcgct acgctcggtc gttcgactgc ggcgagcgga aatggcttac gaacggggcg
     5401 gagatttcct ggaagatgcc aggaagatac ttaacaggga agtgagaggg ccgcggcaaa
     5461 gccgtttttc cataggctcc gcccccctga caagcatcac gaaatctgac gctcaaatca
     5521 gtggtggcga aacccgacag gactataaag ataccaggcg tttccccctg gcggctccct
     5581 cgtgcgctct cctgttcctg cctttcggtt taccggtgtc attccgctgt tatggccgcg
     5641 tttgtctcat tccacgcctg acactcagtt ccgggtaggc agttcgctcc aagctggact
     5701 gtatgcacga accccccgtt cagtccgacc gctgcgcctt atccggtaac tatcgtcttg
     5761 agtccaaccc ggaaagacat gcaaaagcac cactggcagc agccactggt aattgattta
     5821 gaggagttag tcttgaagtc atgcgccggt taaggctaaa ctgaaaggac aagttttggt
     5881 gactgcgctc ctccaagcca gttacctcgg ttcaaagagt tggtagctca gagaaccttc
     5941 gaaaaaccgc cctgcaaggc ggttttttcg ttttcagagc aagagattac gcgcagacca
     6001 aaacgatctc aagaagatca tcttattaat cagataaaat atttctagat ttcagtgcaa
     6061 tttatctctt caaatgtagc acctgaagtc agccccatac gatataagtt gtaattctca
     6121 tgtttgacag cttatcaccc agtcctgctc gcttcgctac ttggccatac ccacgccgaa
     6181 acaagcgctc atgagcccga agtggcgagc ccgatcttcc ccatcggtga tgtcTaacat
     6241 catcatcacc atcactaaaa Gagcttttca ttctgactgc aacgggcaat atgtctctgt
     6301 gtggattaaa aaaagagtgt ctgatagcag cttctgaact ggttacctgc cgtgagtaaa
     6361 ttaaaatttt attgacttag gtcactaaat actttaacca atataggcat agcgcacaga
     6421 cagataaaaa ttacagagta cacaacatcc atgaaacgca ttagcaccac cattaccacc
     6481 accatcacca ttaccacagg taacggtgcg ggctgacgcg tacaggaaac acagaaaaaa
     6541 gcccgcacct gacagtgcgg gctttttttt tcgaccaaag gtaacgaggt aacaacc
//
