# Supplementary material for: A standard for near-scarless plasmid construction using reusable DNA parts
Source: Nat Commun. 2019 Jul 23;10:3294. doi: 10.1038/s41467-019-11263-0 (PMC6650416; doi:10.1038/s41467-019-11263-0)
Supplement: Supplementary file 15 — Source Data [file 41467_2019_11263_MOESM15_ESM.zip › L2M26.gb]

LOCUS       L2M26                6597 bp ds-DNA     circular     02-APR-2018
DEFINITION  .
FEATURES             Location/Qualifiers
     misc_feature    6235..6261
                     /label="threeUTR1"
                     /ApEinfo_revcolor=#b1ff67
                     /ApEinfo_fwdcolor=#b1ff67
     misc_feature    2844..2846
                     /label="Met53-Ile"
                     /ApEinfo_revcolor=#ffef86
                     /ApEinfo_fwdcolor=#ffef86
     misc_feature    44..1570
                     /label="SeSam8_TAL"
                     /ApEinfo_revcolor=#75c6a9
                     /ApEinfo_fwdcolor=#75c6a9
     misc_feature    3747..3749
                     /label="Ala354-Val"
                     /ApEinfo_revcolor=#b1ff67
                     /ApEinfo_fwdcolor=#b1ff67
     CDS             4214..5006
                     /label="aadA"
                     /ApEinfo_revcolor=#f8d3a9
                     /ApEinfo_fwdcolor=#f8d3a9
     misc_feature    1571..1608
                     /label="RBS4stop"
                     /ApEinfo_revcolor=#ffef86
                     /ApEinfo_fwdcolor=#ffef86
     misc_feature    5200..6112
                     /label="PAC(P15A\ori\)"
                     /ApEinfo_revcolor=#c7b0e3
                     /ApEinfo_fwdcolor=#c7b0e3
     misc_feature    1..43
                     /label="RBS1"
                     /ApEinfo_revcolor=#f58a5e
                     /ApEinfo_fwdcolor=#f58a5e
     terminator      3831..3958
                     /label="T7\terminator"
                     /ApEinfo_revcolor=#ff9ccd
                     /ApEinfo_fwdcolor=#ff9ccd
     CDS             2691..3806
                     /label="tyrA\mutant"
                     /ApEinfo_revcolor=#c6c9d1
                     /ApEinfo_fwdcolor=#c6c9d1
     misc_feature    6535..6571
                     /label="Rho Independed Terminator"
                     /ApEinfo_revcolor=#c7b0e3
                     /ApEinfo_fwdcolor=#c7b0e3
     misc_feature    2656..2690
                     /label="RBS2stop"
                     /ApEinfo_revcolor=#84b0dc
                     /ApEinfo_fwdcolor=#84b0dc
     CDS             1609..2655
                     /label="aroG\mutant"
                     /ApEinfo_revcolor=#ffef86
                     /ApEinfo_fwdcolor=#ffef86
     CDS             6451..6516
                     /label="thrL CDS"
                     /ApEinfo_revcolor=#75c6a9
                     /ApEinfo_fwdcolor=#75c6a9
     misc_feature    4028..4048
                     /label="N36"
                     /ApEinfo_revcolor=#d59687
                     /ApEinfo_fwdcolor=#d59687
     misc_feature    6262..6432
                     /label="PthrC"
                     /ApEinfo_revcolor=#f8d3a9
                     /ApEinfo_fwdcolor=#f8d3a9
     misc_feature    5126..5146
                     /label="N22"
                     /ApEinfo_revcolor=#9eafd2
                     /ApEinfo_fwdcolor=#9eafd2
     misc_feature    2041..2043
                     /label="Asp146-Asn"
                     /ApEinfo_revcolor=#d59687
                     /ApEinfo_fwdcolor=#d59687
     misc_feature    3807..3827
                     /label="N31"
                     /ApEinfo_revcolor=#f58a5e
                     /ApEinfo_fwdcolor=#f58a5e
ORIGIN
        1 tagaaataat tttgtttaac tttaagaagg agatatacat atgACCCAGG TTGTTGAACG
       61 TCAGGCAGAT CGTCTGAGCA GCCGTGAATA TCTGGCACGT GTTGTTCGTA GCGCAGGTTG
      121 GGATGCAGGT CTGACCAGCT GTACCGATGA AGAAATTGTT CGTATGGGTG CAAGCGCACG
      181 TACCATTGAA GAATATCTGA AAAGCGATAA ACCGATCTAT GGTCTGACCC AGGGTTTTGG
      241 TCCGCTGGTT CTGTTTGATG CAGATAGCGA ACTGGAACAG GGTGGTAGCC TGATTAGCCA
      301 TCTGGGCACC GGTCAGGGTG CACCGCTGGC ACCGGAAGTT AGCCGTCTGA TTCTGTGGCT
      361 GCGTATTCAG AATATGCGTA AAGGTTATAG CGCAGTTAGT CCGGTTTTTT GGCAGAAACT
      421 GGCAGATCTG TGGAATAAAG GTTTTACACC GGCAATTCCG CGTCATGGCA CCGTTAGCGC
      481 AAGCGGTGAT CTGCAGCCGC TGGCCCATGC AGCACTGGCA TTTACCGGTG TTGGTGAAGC
      541 ATGGACCCGT GATGCCGATG GTCGTTGGAG CACCGTTCCG GCAGTTGATG CACTGGCAGC
      601 CCTGGGTGCA GAACCGTTTG ATTGGCCTGT TCGTGAAGCA CTGGCCTTTG TTAATGGTAC
      661 AGGTGCAAGC CTGGCAGTTG CAGTTCTGAA TCATCGTAGT GCACTGCGTC TGGTTCGTGC
      721 ATGTGCCGTT CTGAGCGCAC GTCTGGCAAC CCTGCTGGGT GCAAATCCGG AACATTATGA
      781 TGTTGGTCAT GGTGTTGCAC GTGGTCAGGT TGGCCAGCTG ACCGCAGCAG AATGGATTCG
      841 TCAGGGTCTG CCTCGTGGTA TGGTTCGTGA TGGTAGCCGT CCGCTGCAAG AACCGTATAG
      901 CCTGCGTTGT GCACCGCAGG TTCTGGGTGC GGTTCTGGAT CAGCTGGATG GTGCCGGTGA
      961 TGTTCTGGCA CGCGAAGTTG ATGGTTGTCA GGATAATCCG ATTACCTATG AAGGTGAACT
     1021 GCTGCACGGT GGTAATTTTC ATGCAATGCC GGTTGGTTTT GCAAGCGATC AGATTGGTCT
     1081 GGCAATGCAT ATGGCAGCAT ATCTGGCCGA ACGTCAGCTG GGTCTGCTGG TTTCACCGGT
     1141 TACCAATGGC GATCTGCCAC CGATGCTGAC ACCGCGTGCA GGTCGTGGTG CAGGACTGGC
     1201 AGGCGTTCAG ATTAGCGCAA CCAGCTTTGT TAGCCGTATT CGCCAGCTGG TTTTTCCGGC
     1261 AAGCCTGACC ACCCTGCCGA CCAATGGTTG GAATCAGGAT CATGTTCCGA TGGCACTGAA
     1321 TGGTGCAAAT AGCGTTTTTG AAGCCCTGGA ACTGGGTTGG CTGACCGTGG GTAGCCTGGC
     1381 CGTTGGTGTT GCCCAGCTGG CAGCAATGAC AGGTCATGCA GCAGAAGGTG TTTGGGCTGA
     1441 ACTGGCAGGT ATTTGTCCGC CTCTGGATGC CGATCGTCCA CTGGGTGCCG AAGTTCGTGC
     1501 AGCACGTGAT CTGCTGAGTG CACATGCAGA TCAGCTGCTG GTTGATGAAG CAGATGGTAA
     1561 AGATTTTGGC Taaattaatt gttctttttt caggtgaagg ttcccatGaa ttatcagaac
     1621 gacgatttac gcatcaaaga aatcaaagag ttacttcctc ctgtcgcatt gctggaaaaa
     1681 ttccccgcta ctgaaaatgc cgcgaatacg gttgcccatg cccgaaaagc gatccataag
     1741 atcctgaaag gtaatgatga tcgcctgttg gttgtgattg gcccatgctc aattcatgat
     1801 cctgtcgcgg caaaagagta tgccactcgc ttgctggcgc tgcgtgaaga gctgaaagat
     1861 gagctggaaa tcgtaatgcg cgtctatttt gaaaagccgc gtaccacggt gggctggaaa
     1921 gggctgatta acgatccgca tatggataat agcttccaga tcaacgacgg tctgcgtata
     1981 gcccgtaaat tgctgcttga tattaacgac agcggtctgc cagcggcagg tgagtttctc
     2041 aatatgatca ccccacaata tctcgctgac ctgatgagct ggggcgcaat tggcgcacgt
     2101 accaccgaat cgcaggtgca ccgcgaactg gcatcagggc tttcttgtcc ggtcggcttc
     2161 aaaaatggca ccgacggtac gattaaagtg gctatcgatg ccattaatgc cgccggtgcg
     2221 ccgcactgct tcctgtccgt aacgaaatgg gggcattcgg cgattgtgaa taccagcggt
     2281 aacggcgatt gccatatcat tctgcgcggc ggtaaagagc ctaactacag cgcgaagcac
     2341 gttgctgaag tgaaagaagg gctgaacaaa gcaggcctgc cagcacaggt gatgatcgat
     2401 ttcagccatg ctaactcgtc caaacaattc aaaaagcaga tggatgtttg tgctgacgtt
     2461 tgccagcaga ttgccggtgg cgaaaaggcc attattggcg tgatggtgga aagccatctg
     2521 gtggaaggca atcagagcct cgagagcggg gagccgctgg cctacggtaa gagcatcacc
     2581 gatgcctgca tcggctggga agataccgat gctctgttac gtcaactggc gaatgcagta
     2641 aaagcgcgtc gcgggTaacc gttcatttat cacaaaagga ttgttcgatG gttgctgaat
     2701 tgaccgcatt acgcgatcaa attgatgaag tcgataaagc gctgctgaat ttattagcga
     2761 agcgtctgga actggttgct gaagtgggcg aggtgaaaag ccgctttgga ctgcctattt
     2821 atgttccgga gcgcgaggca tctattttgg cctcgcgtcg tgcagaggcg gaagctctgg
     2881 gtgtaccgcc agatctgatt gaggatgttt tgcgtcgggt gatgcgtgaa tcttactcca
     2941 gtgaaaacga caaaggattt aaaacacttt gtccgtcact gcgtccggtg gttatcgtcg
     3001 gcggtggcgg tcagatggga cgcctgttcg agaagatgct gaccctctcg ggttatcagg
     3061 tgcggattct ggagcaacat gactgggatc gagcggctga tattgttgcc gatgccggaa
     3121 tggtgattgt tagtgtgcca atccacgtta ctgagcaagt tattggcaaa ttaccgcctt
     3181 taccgaaaga ttgtattctg gtcgatctgg catcagtgaa aaatgggcca ttacaggcca
     3241 tgctggtggc gcatgatggt ccggtgctgg ggctacaccc gatgttcggt ccggacagcg
     3301 gtagcctggc aaagcaagtt gtggtctggt gtgatggacg taaaccggaa gcataccaat
     3361 ggtttctgga gcaaattcag gtctggggcg ctcggctgca tcgtattagc gccgtcgagc
     3421 acgatcagaa tatggcgttt attcaggcac tgcgccactt tgctactttt gcttacgggc
     3481 tgcacctggc agaagaaaat gttcagcttg agcaacttct ggcgctctct tcgccgattt
     3541 accgccttga gctggcgatg gtcgggcgac tgtttgctca ggatccgcag ctttatgccg
     3601 acatcattat gtcgtcagag cgtaatctgg cgttaatcaa acgttactat aagcgtttcg
     3661 gcgaggcgat tgagttgctg gagcagggcg ataagcaggc gtttattgac agtttccgca
     3721 aggtggagca ctggttcggc gattacgtac agcgttttca gagtgaaagc cgcgtgttat
     3781 tgcgtcaggc gaatgacaat cgccagTgat gggctgaagg gtttaaGggc tgctaacaaa
     3841 gcccgaaagg aagctgagtt ggctgctgcc accgctgagc aataactagc ataacccctt
     3901 ggggcctcta aacgggtctt gaggggtttt ttgctgaaag gaggaactat atccggatat
     3961 cccgcaagag gcccggcagt accggcataa ccaagcctat gcctacagca tccagggtga
     4021 cggtgccTac taagggcgaa tgtacagGtc gacctgcaga agcttagatc tattaccctg
     4081 ttatccctac tcgagttcat gtgcagctcc atcagcaaaa ggggatgata agtttatcac
     4141 caccgactat ttgcaacagt gccgttgatc gtgctatgat cgactgatgt catcagcggt
     4201 ggagtgcaat gtcatgaggg aagcggtgat cgccgaagta tcgactcaac tatcagaggt
     4261 agttggcgtc atcgagcgcc atctcgaacc gacgttgctg gccgtacatt tgtacggctc
     4321 cgcagtggat ggcggcctga agccacacag tgatattgat ttgctggtta cggtgaccgt
     4381 aaggcttgat gaaacaacgc ggcgagcttt gatcaacgac cttttggaaa cttcggcttc
     4441 ccctggagag agcgagattc tccgcgctgt agaagtcacc attgttgtgc acgacgacat
     4501 cattccgtgg cgttatccag ctaagcgcga actgcaattt ggagaatggc agcgcaatga
     4561 cattcttgca ggtatcttcg agccagccac gatcgacatt gatctggcta tcttgctgac
     4621 aaaagcaaga gaacatagcg ttgccttggt aggtccagcg gcggaggaac tctttgatcc
     4681 ggttcctgaa caggatctat ttgaggcgct aaatgaaacc ttaacgctat ggaactcgcc
     4741 gcccgactgg gctggcgatg agcgaaatgt agtgcttacg ttgtcccgca tttggtacag
     4801 cgcagtaacc ggcaaaatcg cgccgaagga tgtcgctgcc gactgggcaa tggagcgcct
     4861 gccggcccag tatcagcccg tcatacttga agctagacag gcttatcttg gacaagaaga
     4921 agatcgcttg gcctcgcgcg cagatcagtt ggaagaattt gtccactacg tgaaaggcga
     4981 gatcaccaag gtagtcggca aataagatgc cgctcgccag tcgattggct gagctcatga
     5041 agttcctatt ccgaagttcc gcgaacgcgt aaaggatcta ggtgaagatc ctttttgata
     5101 atctcatgac caaaatccct taacgTtcac acaacatagc cacggGtgtt cagctactga
     5161 cggggtggtg cgtaacggca aaagcaccgc cggacatcag cgctagcgga gtgtatactg
     5221 gcttactatg ttggcactga tgagggtgtc agtgaagtgc ttcatgtggc aggagaaaaa
     5281 aggctgcacc ggtgcgtcag cagaatatgt gatacaggat atattccgct tcctcgctca
     5341 ctgactcgct acgctcggtc gttcgactgc ggcgagcgga aatggcttac gaacggggcg
     5401 gagatttcct ggaagatgcc aggaagatac ttaacaggga agtgagaggg ccgcggcaaa
     5461 gccgtttttc cataggctcc gcccccctga caagcatcac gaaatctgac gctcaaatca
     5521 gtggtggcga aacccgacag gactataaag ataccaggcg tttccccctg gcggctccct
     5581 cgtgcgctct cctgttcctg cctttcggtt taccggtgtc attccgctgt tatggccgcg
     5641 tttgtctcat tccacgcctg acactcagtt ccgggtaggc agttcgctcc aagctggact
     5701 gtatgcacga accccccgtt cagtccgacc gctgcgcctt atccggtaac tatcgtcttg
     5761 agtccaaccc ggaaagacat gcaaaagcac cactggcagc agccactggt aattgattta
     5821 gaggagttag tcttgaagtc atgcgccggt taaggctaaa ctgaaaggac aagttttggt
     5881 gactgcgctc ctccaagcca gttacctcgg ttcaaagagt tggtagctca gagaaccttc
     5941 gaaaaaccgc cctgcaaggc ggttttttcg ttttcagagc aagagattac gcgcagacca
     6001 aaacgatctc aagaagatca tcttattaat cagataaaat atttctagat ttcagtgcaa
     6061 tttatctctt caaatgtagc acctgaagtc agccccatac gatataagtt gtaattctca
     6121 tgtttgacag cttatcaccc agtcctgctc gcttcgctac ttggccatac ccacgccgaa
     6181 acaagcgctc atgagcccga agtggcgagc ccgatcttcc ccatcggtga tgtcTaacat
     6241 catcatcacc atcactaaaa Gagcttttca ttctgactgc aacgggcaat atgtctctgt
     6301 gtggattaaa aaaagagtgt ctgatagcag cttctgaact ggttacctgc cgtgagtaaa
     6361 ttaaaatttt attgacttag gtcactaaat actttaacca atataggcat agcgcacaga
     6421 cagataaaaa ttacagagta cacaacatcc atgaaacgca ttagcaccac cattaccacc
     6481 accatcacca ttaccacagg taacggtgcg ggctgacgcg tacaggaaac acagaaaaaa
     6541 gcccgcacct gacagtgcgg gctttttttt tcgaccaaag gtaacgaggt aacaacc
//
