# Supplementary material for: A standard for near-scarless plasmid construction using reusable DNA parts
Source: Nat Commun. 2019 Jul 23;10:3294. doi: 10.1038/s41467-019-11263-0 (PMC6650416; doi:10.1038/s41467-019-11263-0)
Supplement: Supplementary file 15 — Source Data [file 41467_2019_11263_MOESM15_ESM.zip › manZ-pTarget.gb]

LOCUS       manZ-pTarget 3186 bp ds-DNA     circular     07-SEP-2018
DEFINITION  .
ACCESSION   pTarget                                                            
SOURCE      Unknown.                                                           
  ORGANISM  Unknown Unclassified.                                              
FEATURES             Location/Qualifiers
     misc_feature    2653..2672
                     /label="ht_start"
                     /ApEinfo_revcolor=#c6c9d1
                     /ApEinfo_fwdcolor=#c6c9d1
     misc_feature    3133..3151
                     /label="ht_end"
                     /ApEinfo_revcolor=#b4abac
                     /ApEinfo_fwdcolor=#b4abac
     CDS             2029..2070
                     /label="cas9BIRE"
                     /ApEinfo_revcolor=#c7b0e3
                     /ApEinfo_fwdcolor=#c7b0e3
     misc_feature    2633..2651
                     /label="N24"
                     /ApEinfo_revcolor=#ffef86
                     /ApEinfo_fwdcolor=#ffef86
     CDS             1138..1726
                     /label="pMB1"
                     /ApEinfo_revcolor=#75c6a9
                     /ApEinfo_fwdcolor=#75c6a9
     CDS             2071..2110
                     /label="spy-tem"
                     /ApEinfo_revcolor=#85dae9
                     /ApEinfo_fwdcolor=#85dae9
     misc_feature    2009..2028
                     /label="manZ spacer"
                     /ApEinfo_revcolor=#84b0dc
                     /ApEinfo_fwdcolor=#84b0dc
     misc_feature    2145..2164
                     /label="hf_start"
                     /ApEinfo_revcolor=#b1ff67
                     /ApEinfo_fwdcolor=#b1ff67
     misc_feature    2612..2631
                     /label="hf_end"
                     /ApEinfo_revcolor=#f58a5e
                     /ApEinfo_fwdcolor=#f58a5e
     misc_feature    2007..2124
                     /label="Ec-manZ gRNA fragment"
                     /ApEinfo_revcolor=#75c6a9
                     /ApEinfo_fwdcolor=#75c6a9
     misc_feature    2144..2632
                     /label="manZ-Hf"
                     /ApEinfo_revcolor=#ff9ccd
                     /ApEinfo_fwdcolor=#ff9ccd
     misc_feature    1065..1085
                     /label="N22"
                     /ApEinfo_revcolor=#f8d3a9
                     /ApEinfo_fwdcolor=#f8d3a9
     misc_feature    3153..3173
                     /label="N21"
                     /ApEinfo_revcolor=#c7b0e3
                     /ApEinfo_fwdcolor=#c7b0e3
     misc_feature    2125..2143
                     /label="N23"
                     /ApEinfo_revcolor=#ffef86
                     /ApEinfo_fwdcolor=#ffef86
     misc_feature    2652..3151
                     /label="manZ-Ht"
                     /ApEinfo_revcolor=#ffef86
                     /ApEinfo_fwdcolor=#ffef86
     barcode         1975..2006
                     /label="pJ23119"
                     /ApEinfo_revcolor=#ffef86
                     /ApEinfo_fwdcolor=#ffef86
     CDS             153..945
                     /label="aadA"
                     /ApEinfo_revcolor=#75c6a9
                     /ApEinfo_fwdcolor=#75c6a9
ORIGIN
        1 gcttagatct attaccctgt tatccctact cgagttcatg tgcagctcca tcagcaaaag
       61 gggatgataa gtttatcacc accgactatt tgcaacagtg ccgttgatcg tgctatgatc
      121 gactgatgtc atcagcggtg gagtgcaatg tcatgaggga agcggtgatc gccgaagtat
      181 cgactcaact atcagaggta gttggcgtca tcgagcgcca tctcgaaccg acgttgctgg
      241 ccgtacattt gtacggctcc gcagtggatg gcggcctgaa gccacacagt gatattgatt
      301 tgctggttac ggtgaccgta aggcttgatg aaacaacgcg gcgagctttg atcaacgacc
      361 ttttggaaac ttcggcttcc cctggagaga gcgagattct ccgcgctgta gaagtcacca
      421 ttgttgtgca cgacgacatc attccgtggc gttatccagc taagcgcgaa ctgcaatttg
      481 gagaatggca gcgcaatgac attcttgcag gtatcttcga gccagccacg atcgacattg
      541 atctggctat cttgctgaca aaagcaagag aacatagcgt tgccttggta ggtccagcgg
      601 cggaggaact ctttgatccg gttcctgaac aggatctatt tgaggcgcta aatgaaacct
      661 taacgctatg gaactcgccg cccgactggg ctggcgatga gcgaaatgta gtgcttacgt
      721 tgtcccgcat ttggtacagc gcagtaaccg gcaaaatcgc gccgaaggat gtcgctgccg
      781 actgggcaat ggagcgcctg ccggcccagt atcagcccgt catacttgaa gctagacagg
      841 cttatcttgg acaagaagaa gatcgcttgg cctcgcgcgc agatcagttg gaagaatttg
      901 tccactacgt gaaaggcgag atcaccaagg tagtcggcaa ataagatgcc gctcgccagt
      961 cgattggctg agctcatgaa gttcctattc cgaagttccg cgaacgcgta aaggatctag
     1021 gtgaagatcc tttttgataa tctcatgacc aaaatccctt aacgTtcaca caacatagcc
     1081 acggGagttt tcgttccact gagcgtcaga ccccgtagaa aagatcaaag gatcttcttg
     1141 agatcctttt tttctgcgcg taatctgctg cttgcaaaca aaaaaaccac cgctaccagc
     1201 ggtggtttgt ttgccggatc aagagctacc aactcttttt ccgaaggtaa ctggcttcag
     1261 cagagcgcag ataccaaata ctgtccttct agtgtagccg tagttaggcc accacttcaa
     1321 gaactctgta gcaccgccta catacctcgc tctgctaatc ctgttaccag tggctgctgc
     1381 cagtggcgat aagtcgtgtc ttaccgggtt ggactcaaga cgatagttac cggataaggc
     1441 gcagcggtcg ggctgaacgg ggggttcgtg cacacagccc agcttggagc gaacgaccta
     1501 caccgaactg agatacctac agcgtgagct atgagaaagc gccacgcttc ccgaagggag
     1561 aaaggcggac aggtatccgg taagcggcag ggtcggaaca ggagagcgca cgagggagct
     1621 tccaggggga aacgcctggt atctttatag tcctgtcggg tttcgccacc tctgacttga
     1681 gcgtcgattt ttgtgatgct cgtcaggggg gcggagccta tggaaaaacg ccagcaacgc
     1741 ggccttttta cggttcctgg ccttttgctg gccttttgct cacatgttct ttcctgcgtt
     1801 atcccctgat tctgtggata accgtattac cgcctttgag tgagctgata ccgctcgccg
     1861 cagccgaacg accgagcgca gcgagtcagt gagcgaggaa gcggaagagc gcctgatgcg
     1921 gtattttctc cttacgcatc tgtgcggtat ttcacaccgc atatgctgga tccTtgacag
     1981 ctagctcagt cctaggtata atactaGtTT TAACGATATC GATACCTTgt tttagagcta
     2041 gaaatagcaa gttaaaataa ggctagtccg ttatcaactt gaaaaagtgg caccgagtcg
     2101 gtgctttttt tgaattctct agaTtcaaac agaaaggcca tggGcgggcc aggtactgac
     2161 catcatcgtt cgtactatta ccgttgcttt ccagcacgct gcggataagg ctgctgataa
     2221 cggcaacctg acagcgattt cctggatcca cgtttcttct ctgttcctgc aagcaatgcg
     2281 tgtggctatt ccggccgtca tcgttgcgct gtctgttggt accagcgaag tacagaacat
     2341 gctgaatgcg attccggaag tggtgaccaa tggtctgaat atcgccggtg gcatgatcgt
     2401 ggtggttggt tatgcgatgg ttatcaacat gatgcgtgct ggctacctga tgccgttctt
     2461 ctacctcggc ttcgtaaccg cagcattcac caactttaac ctggttgctc tgggtgtgat
     2521 tggtactgtt atggcagtgc tctacatcca acttagcccg aaatacaacc gcgtagccgg
     2581 tgcgcctgct caggcagctg gtaacaacga tctcgataac gaactggact aTtcctcatg
     2641 gattctacgg gGgactgttg tacactaccg gggccttttg gccccgtttt tttatctgga
     2701 ggattaatga caatcacgga cctggtactg attcttttca tcgccgcact cctggccttc
     2761 gcgatctacg atcagttcat catgccccgc cgtaacggcc ccaccctgct ggcaattcct
     2821 ttgctccggc gtggtcgcat cgatagcgtt atcttcgtcg gattgattgt cattcttatc
     2881 tataacaacg tcacgaatca tggtgcgtta ataacgacat ggttattaag cgcactggct
     2941 ctgatgggtt tttatatatt ctggatccgc gttccgaaga tcatctttaa acaaaaaggt
     3001 tttttcttcg ccaatgtctg gattgaatat agccgaatca aagcgatgaa cttgtcggaa
     3061 gatggcgtgt tggtgatgca attagaacag cgtcggctgt taatccgcgt tcgaaatatc
     3121 gacgatctgg aaaaaattta taagcttctc gtTtccctcg actcacactt ggGtcgacct
     3181 gcagaa
//
