# Supplementary material for: A standard for near-scarless plasmid construction using reusable DNA parts
Source: Nat Commun. 2019 Jul 23;10:3294. doi: 10.1038/s41467-019-11263-0 (PMC6650416; doi:10.1038/s41467-019-11263-0)
Supplement: Supplementary file 15 — Source Data [file 41467_2019_11263_MOESM15_ESM.zip › nupG-pTarget.gb]

LOCUS       nupG-pTarget 3186 bp ds-DNA     circular     03-SEP-2018
DEFINITION  .
ACCESSION   pTarget                                                            
SOURCE      Unknown.                                                           
  ORGANISM  Unknown Unclassified.                                              
FEATURES             Location/Qualifiers
     CDS             124..916
                     /label="aadA"
                     /ApEinfo_revcolor=#75c6a9
                     /ApEinfo_fwdcolor=#75c6a9
     misc_feature    1945..1978
                     /label="pJ23119"
                     /ApEinfo_revcolor=#b1ff67
                     /ApEinfo_fwdcolor=#b1ff67
     misc_feature    2603..2623
                     /label="N24"
                     /ApEinfo_revcolor=#d59687
                     /ApEinfo_fwdcolor=#d59687
     misc_feature    1980..1999
                     /label="nupGgRNA"
                     /ApEinfo_revcolor=#c6c9d1
                     /ApEinfo_fwdcolor=#c6c9d1
     CDS             2000..2041
                     /label="cas9BIRE"
                     /ApEinfo_revcolor=#c7b0e3
                     /ApEinfo_fwdcolor=#c7b0e3
     CDS             2042..2081
                     /label="spy-tem"
                     /ApEinfo_revcolor=#85dae9
                     /ApEinfo_fwdcolor=#85dae9
     misc_feature    3124..3144
                     /label="N21"
                     /ApEinfo_revcolor=#b1ff67
                     /ApEinfo_fwdcolor=#b1ff67
     CDS             1109..1697
                     /label="pMB1"
                     /ApEinfo_revcolor=#75c6a9
                     /ApEinfo_fwdcolor=#75c6a9
     misc_feature    2116..2602
                     /label="nupG-HF0.5"
                     /ApEinfo_revcolor=#faac61
                     /ApEinfo_fwdcolor=#faac61
     misc_feature    2624..3123
                     /label="nupG-HT0.5"
                     /ApEinfo_revcolor=#f58a5e
                     /ApEinfo_fwdcolor=#f58a5e
     misc_feature    1036..1056
                     /label="N22"
                     /ApEinfo_revcolor=#f8d3a9
                     /ApEinfo_fwdcolor=#f8d3a9
     misc_feature    2095..2115
                     /label="N23"
                     /ApEinfo_revcolor=#f8d3a9
                     /ApEinfo_fwdcolor=#f8d3a9
ORIGIN
        1 tcgagttcat gtgcagctcc atcagcaaaa ggggatgata agtttatcac caccgactat
       61 ttgcaacagt gccgttgatc gtgctatgat cgactgatgt catcagcggt ggagtgcaat
      121 gtcatgaggg aagcggtgat cgccgaagta tcgactcaac tatcagaggt agttggcgtc
      181 atcgagcgcc atctcgaacc gacgttgctg gccgtacatt tgtacggctc cgcagtggat
      241 ggcggcctga agccacacag tgatattgat ttgctggtta cggtgaccgt aaggcttgat
      301 gaaacaacgc ggcgagcttt gatcaacgac cttttggaaa cttcggcttc ccctggagag
      361 agcgagattc tccgcgctgt agaagtcacc attgttgtgc acgacgacat cattccgtgg
      421 cgttatccag ctaagcgcga actgcaattt ggagaatggc agcgcaatga cattcttgca
      481 ggtatcttcg agccagccac gatcgacatt gatctggcta tcttgctgac aaaagcaaga
      541 gaacatagcg ttgccttggt aggtccagcg gcggaggaac tctttgatcc ggttcctgaa
      601 caggatctat ttgaggcgct aaatgaaacc ttaacgctat ggaactcgcc gcccgactgg
      661 gctggcgatg agcgaaatgt agtgcttacg ttgtcccgca tttggtacag cgcagtaacc
      721 ggcaaaatcg cgccgaagga tgtcgctgcc gactgggcaa tggagcgcct gccggcccag
      781 tatcagcccg tcatacttga agctagacag gcttatcttg gacaagaaga agatcgcttg
      841 gcctcgcgcg cagatcagtt ggaagaattt gtccactacg tgaaaggcga gatcaccaag
      901 gtagtcggca aataagatgc cgctcgccag tcgattggct gagctcatga agttcctatt
      961 ccgaagttcc gcgaacgcgt aaaggatcta ggtgaagatc ctttttgata atctcatgac
     1021 caaaatccct taacgTtcac acaacatagc cacggGagtt ttcgttccac tgagcgtcag
     1081 accccgtaga aaagatcaaa ggatcttctt gagatccttt ttttctgcgc gtaatctgct
     1141 gcttgcaaac aaaaaaacca ccgctaccag cggtggtttg tttgccggat caagagctac
     1201 caactctttt tccgaaggta actggcttca gcagagcgca gataccaaat actgtccttc
     1261 tagtgtagcc gtagttaggc caccacttca agaactctgt agcaccgcct acatacctcg
     1321 ctctgctaat cctgttacca gtggctgctg ccagtggcga taagtcgtgt cttaccgggt
     1381 tggactcaag acgatagtta ccggataagg cgcagcggtc gggctgaacg gggggttcgt
     1441 gcacacagcc cagcttggag cgaacgacct acaccgaact gagataccta cagcgtgagc
     1501 tatgagaaag cgccacgctt cccgaaggga gaaaggcgga caggtatccg gtaagcggca
     1561 gggtcggaac aggagagcgc acgagggagc ttccaggggg aaacgcctgg tatctttata
     1621 gtcctgtcgg gtttcgccac ctctgacttg agcgtcgatt tttgtgatgc tcgtcagggg
     1681 ggcggagcct atggaaaaac gccagcaacg cggccttttt acggttcctg gccttttgct
     1741 ggccttttgc tcacatgttc tttcctgcgt tatcccctga ttctgtggat aaccgtatta
     1801 ccgcctttga gtgagctgat accgctcgcc gcagccgaac gaccgagcgc agcgagtcag
     1861 tgagcgagga agcggaagag cgcctgatgc ggtattttct ccttacgcat ctgtgcggta
     1921 tttcacaccg catatgctgg atccttgaca gctagctcag tcctaggtat aatactagtA
     1981 CGAGTTAATC AATATCACAg ttttagagct agaaatagca agttaaaata aggctagtcc
     2041 gttatcaact tgaaaaagtg gcaccgagtc ggtgcttttt ttgaattctc tagaTtcaaa
     2101 cagaaaggcc atggGttgat cctgccagca atattgatac cggcaccgcg tatctggcga
     2161 tgctgaacaa tgtttatctc ggcggaattg ataacccaac atcgcggcgt tatgccgtca
     2221 tcaccgccta taacggcggc gcaggcagcg tgctgcgagt cttttcgaat gataagattc
     2281 aggctgccaa tattattaac accatgacgc cgggcgatgt ttatcagacg ctgacgaccc
     2341 gccatccctc tgcggaatct cgccgttatc tttataaagt gaataccgcg caaaaatcct
     2401 accgccgccg ataattccat taaccgcccc tgacgatgct caggggcaaa aatgttatcc
     2461 acatcacaat ttcgttttgc aaattgggaa tgtttgcaat tatttgccac aggtaacaaa
     2521 aaaccagtcc gcgaagttga tagaatccca tcatctcgca cggtcaaatg tgctttttca
     2581 aacactcatc cgcatcacga tgTtcctcat ggattctacg ggGttacgca aagaaaaacg
     2641 ggtcgccaga aggtgacccg ttttttttat tcttacttca acacataacc gtacaaccgt
     2701 ttcacgccat ccgcatcggt ttcgctataa acaccttgca gctccggcga aaatcccggc
     2761 aacaaattca ccccttcttc cagtgcaagg aaataacgtt gaaccgcccc accccagact
     2821 tccccgggta ccacgcaaag cacgccaggt ggataaggca acgccccttc tgccgcaatt
     2881 cgcccttcgg catcacgaat ccgcaccaac tccacgtcac cgcgaatata agcgctatgc
     2941 gcatcctggg ggttcatcac cactgacggg aaactctgct ggcggaacat cgctttttgt
     3001 aggtctttga cgtcgaaact gacatacaga tcgtgcatct cctgacacaa ctggcgcagg
     3061 gtgtagtcgc gatagcgcac cggatacttg ttataaacgc tcggcaacac ctcaaccagc
     3121 ggcTtccctc gactcacact tggGtcgacc tgcagaagct tagatctatt accctgttat
     3181 ccctac
//
