# Supplementary material for: A standard for near-scarless plasmid construction using reusable DNA parts
Source: Nat Commun. 2019 Jul 23;10:3294. doi: 10.1038/s41467-019-11263-0 (PMC6650416; doi:10.1038/s41467-019-11263-0)
Supplement: Supplementary file 15 — Source Data [file 41467_2019_11263_MOESM15_ESM.zip › p426-gfp.gb]

LOCUS       p426-gfp 6914 bp ds-DNA     circular     13-MAR-2019
DEFINITION  .
FEATURES             Location/Qualifiers
     misc_feature        514..534
                         /label="N32"
                         /ApEinfo_revcolor=#85dae9
                         /ApEinfo_fwdcolor=#85dae9
     misc_feature        complement(5785..5862)
                         /label="3'UTR_URA3"
                         /ApEinfo_revcolor=#c7b0e3
                         /ApEinfo_fwdcolor=#c7b0e3
     misc_feature        join(6897..6914,1..15)
                         /label="Priming region"
                         /ApEinfo_revcolor=#d6b295
                         /ApEinfo_fwdcolor=#d6b295
     misc_feature        complement(6667..6892)
                         /label="P_URA3"
                         /ApEinfo_revcolor=#84b0dc
                         /ApEinfo_fwdcolor=#84b0dc
     misc_feature        2500..2520
                         /label="Priming region"
                         /ApEinfo_revcolor=#75c6a9
                         /ApEinfo_fwdcolor=#75c6a9
     misc_feature        complement(2610..3282)
                         /label="Ori_pUC"
                         /ApEinfo_revcolor=#ff9ccd
                         /ApEinfo_fwdcolor=#ff9ccd
     misc_feature        complement(4345..4374)
                         /label="P_Amp (short)"
                         /ApEinfo_revcolor=#9eafd2
                         /ApEinfo_fwdcolor=#9eafd2
     misc_feature        1137..1151
                         /label="Chromophore Structure"
                         /ApEinfo_revcolor=#c7b0e3
                         /ApEinfo_fwdcolor=#c7b0e3
     promoter_eukaryotic 535..935
                         /label="TEFp"
                         /ApEinfo_revcolor=#b1ff67
                         /ApEinfo_fwdcolor=#b1ff67
     terminator          1715..1960
                         /label="TCYC"
                         /ApEinfo_revcolor=#85dae9
                         /ApEinfo_fwdcolor=#85dae9
     misc_feature        1..26
                         /label="pJ23119"
                         /ApEinfo_revcolor=#c6c9d1
                         /ApEinfo_fwdcolor=#c6c9d1
     misc_feature        948..1661
                         /label="eYFP"
                         /ApEinfo_revcolor=#d59687
                         /ApEinfo_fwdcolor=#d59687
     misc_feature        complement(4434..5760)
                         /label="Ori_2um"
                         /ApEinfo_revcolor=#d6b295
                         /ApEinfo_fwdcolor=#d6b295
     misc_feature        27..513
                         /label="nupG-HF0.5"
                         /ApEinfo_revcolor=#faac61
                         /ApEinfo_fwdcolor=#faac61
     misc_feature        918..934
                         /label="SE1"
                         /ApEinfo_revcolor=#ff9ccd
                         /ApEinfo_fwdcolor=#ff9ccd
     misc_feature        complement(2551..2568)
                         /label="temp"
                         /ApEinfo_revcolor=#b7e6d7
                         /ApEinfo_fwdcolor=#b7e6d7
     misc_feature        2482..2499
                         /label="LK5"
                         /ApEinfo_revcolor=#c7b0e3
                         /ApEinfo_fwdcolor=#c7b0e3
     misc_feature        complement(3342..4202)
                         /label="M_Ampicillin-r_*"
                         /ApEinfo_revcolor=#9eafd2
                         /ApEinfo_fwdcolor=#9eafd2
     misc_feature        complement(5863..6666)
                         /label="M_URA3_*"
                         /ApEinfo_revcolor=#84b0dc
                         /ApEinfo_fwdcolor=#84b0dc
     misc_feature        complement(4213..4330)
                         /label="P_Amp"
                         /ApEinfo_revcolor=#d6b295
                         /ApEinfo_fwdcolor=#d6b295
     misc_feature        916..947
                         /label="5UTR1"
                         /ApEinfo_revcolor=#b4abac
                         /ApEinfo_fwdcolor=#b4abac
     misc_feature        complement(6893..6914)
                         /label="3'UTR_CYC1"
                         /ApEinfo_revcolor=#ffef86
                         /ApEinfo_fwdcolor=#ffef86
     misc_feature        1982..2481
                         /label="nupG-HT0.5"
                         /ApEinfo_revcolor=#f58a5e
                         /ApEinfo_fwdcolor=#f58a5e
     misc_feature        complement(5398..5445)
                         /label="FRT"
                         /ApEinfo_revcolor=#84b0dc
                         /ApEinfo_fwdcolor=#84b0dc
     misc_feature        1961..1981
                         /label="N21"
                         /ApEinfo_revcolor=#faac61
                         /ApEinfo_fwdcolor=#faac61
     misc_feature        1662..1688
                         /label="3UTR1"
                         /ApEinfo_revcolor=#faac61
                         /ApEinfo_fwdcolor=#faac61
     misc_feature        1..15
                         /label="SE"
                         /ApEinfo_revcolor=#faac61
                         /ApEinfo_fwdcolor=#faac61
     misc_feature        1665..1681
                         /label="SE4"
                         /ApEinfo_revcolor=#ffef86
                         /ApEinfo_fwdcolor=#ffef86
ORIGIN
        1 tagctcagtc ctaggtataa tactaGttga tcctgccagc aatattgata ccggcaccgc
       61 gtatctggcg atgctgaaca atgtttatct cggcggaatt gataacccaa catcgcggcg
      121 ttatgccgtc atcaccgcct ataacggcgg cgcaggcagc gtgctgcgag tcttttcgaa
      181 tgataagatt caggctgcca atattattaa caccatgacg ccgggcgatg tttatcagac
      241 gctgacgacc cgccatccct ctgcggaatc tcgccgttat ctttataaag tgaataccgc
      301 gcaaaaatcc taccgccgcc gataattcca ttaaccgccc ctgacgatgc tcaggggcaa
      361 aaatgttatc cacatcacaa tttcgttttg caaattggga atgtttgcaa ttatttgcca
      421 caggtaacaa aaaaccagtc cgcgaagttg atagaatccc atcatctcgc acggtcaaat
      481 gtgctttttc aaacactcat ccgcatcacg atgTgtccca tcacagctta caaGatagct
      541 tcaaaatgtt tctactcctt ttttactctt ccagattttc tcggactccg cgcatcgccg
      601 taccacttca aaacacccaa gcacagcata ctaaatttcc cctctttctt cctctagggt
      661 gtcgttaatt acccgtacta aaggtttgga aaagaaaaaa gagaccgcct cgtttctttt
      721 tcttcgtcga aaaaggcaat aaaaattttt atcacgtttc tttttcttga aaattttttt
      781 tttgattttt ttctctttcg atgacctccc attgatattt aagttaataa acggtcttca
      841 atttctcaag tttcagtttc atttttcttg ttctattaca acttttttta cttcttgctc
      901 attagaaaga aagcatagca atctaatcta agttttctag aaaaATggtg agcaagggcg
      961 aggagctgtt cACCGGGGTG GTGCCCATCC TGGTCGAGCT GGACGGCGAC GTAAACGGCC
     1021 ACAAGTTCAG CGTGTCCGGC GAGGGCGAGG GCGATGCCAC CTACGGCAAG CTGACCCTGA
     1081 AGTTCATCTG CACCACCGGC AAGCTGCCCG TGCCCTGGCC CACCCTCGTG ACCACCTTCG
     1141 GCTACGGCCT GCAGTGCTTC GCCCGCTACC CCGACCACAT GAAGCAGCAC GACTTCTTCA
     1201 AGTCCGCCAT GCCCGAAGGC TACGTCCAGG AGCGCACCAT CTTCTTCAAG GACGACGGCA
     1261 ACTACAAGAC CCGCGCCGAG GTGAAGTTCG AGGGCGACAC CCTGGTGAAC CGCATCGAGC
     1321 TGAAGGGCAT CGACTTCAAG GAGGACGGCA ACATCCTGGG GCACAAGCTG GAGTACAACT
     1381 ACAACAGCCA CAACGTCTAT ATCATGGCCG ACAAGCAGAA GAACGGCATC AAGGTGAACT
     1441 TCAAGATCCG CCACAACATC GAGGACGGCA GCGTGCAGCT CGCCGACCAC TACCAGCAGA
     1501 ACACCCCCAT CGGCGACGGC CCCGTGCTGC TGCCCGACAA CCACTACCTG AGCTACCAGT
     1561 CCGCCCTGAG CAAAGACCCC AACGAGAAGC GCGATCACAT GGTCCTGCTG GAGTTCGTGA
     1621 CCGCCGCCGG GATCactctc ggcatggacg agctgtacaa gTAAcatcat catcaccatc
     1681 actaaaagct tatcgatacc gtcgacctcg agtcatgtaa ttagttatgt cacgcttaca
     1741 ttcacgccct ccccccacat ccgctctaac cgaaaaggaa ggagttagac aacctgaagt
     1801 ctaggtccct atttattttt ttatagttat gttagtatta agaacgttat ttatatttca
     1861 aatttttctt ttttttctgt acagacgcgt gtacgcatgt aacattatac tgaaaacctt
     1921 gcttgagaag gttttgggac gctcgaaggc tttaatttgc Ttccctcgac tcacacttgg
     1981 Gttacgcaaa gaaaaacggg tcgccagaag gtgacccgtt ttttttattc ttacttcaac
     2041 acataaccgt acaaccgttt cacgccatcc gcatcggttt cgctataaac accttgcagc
     2101 tccggcgaaa atcccggcaa caaattcacc ccttcttcca gtgcaaggaa ataacgttga
     2161 accgccccac cccagacttc cccgggtacc acgcaaagca cgccaggtgg ataaggcaac
     2221 gccccttctg ccgcaattcg cccttcggca tcacgaatcc gcaccaactc cacgtcaccg
     2281 cgaatataag cgctatgcgc atcctggggg ttcatcacca ctgacgggaa actctgctgg
     2341 cggaacatcg ctttttgtag gtctttgacg tcgaaactga catacagatc gtgcatctcc
     2401 tgacacaact ggcgcagggt gtagtcgcga tagcgcaccg gatacttgtt ataaacgctc
     2461 ggcaacacct caaccagcgg cTcctcatcg tcaggcaccG GAGTAGAAAC ATTTTGAAGC
     2521 TATACCTGCA CGACCCCGAG CGGTATCAGC TCACTCAAAG GCGGTAATAC GGTTATCCAC
     2581 AGAATCAGGG GATAACGCAG GAAAGAACAT GTGAGCAAAA GGCCAGCAAA AGGCCAGGAA
     2641 CCGTAAAAAG GCCGCGTTGC TGGCGTTTTT CCATAGGCTC CGCCCCCCTG ACGAGCATCA
     2701 CAAAAATCGA CGCTCAAGTC AGAGGTGGCG AAACCCGACA GGACTATAAA GATACCAGGC
     2761 GTTTCCCCCT GGAAGCTCCC TCGTGCGCTC TCCTGTTCCG ACCCTGCCGC TTACCGGATA
     2821 CCTGTCCGCC TTTCTCCCTT CGGGAAGCGT GGCGCTTTCT CATAGCTCAC GCTGTAGGTA
     2881 TCTCAGTTCG GTGTAGGTCG TTCGCTCCAA GCTGGGCTGT GTGCACGAAC CCCCCGTTCA
     2941 GCCCGACCGC TGCGCCTTAT CCGGTAACTA TCGTCTTGAG TCCAACCCGG TAAGACACGA
     3001 CTTATCGCCA CTGGCAGCAG CCACTGGTAA CAGGATTAGC AGAGCGAGGT ATGTAGGCGG
     3061 TGCTACAGAG TTCTTGAAGT GGTGGGCTAA CTACGGCTAC ACTAGAAGAA CAGTATTTGG
     3121 TATCTGCGCT CTGCTGAAGC CAGTTACCTT CGGAAAAAGA GTTGGTAGCT CTTGATCCGG
     3181 CAAACAAACC ACCGCTGGTA GCGGTGGTTT TTTTGTTTGC AAGCAGCAGA TTACGCGCAG
     3241 AAAAAAAGGA TCTCAAGAAG ATCCTTTGAT CTTTTCTACG GGGTCTGACG CTCAGTGGAA
     3301 CGACGCGCGC GTAACTCACG TTAAGGGATT TTGGTCATGA GTTACCAATG CTTAATCAGT
     3361 GAGGCACCTA TCTCAGCGAT CTGTCTATTT CGTTCATCCA TAGTTGCCTG ACTCCCCGTC
     3421 GTGTAGATAA CTACGATACG GGAGGGCTTA CCATCTGGCC CCAGCGCTGC GATGATACCG
     3481 CGAGAACCAC GCTCACCGGC TCCGGATTTA TCAGCAATAA ACCAGCCAGC CGGAAGGGCC
     3541 GAGCGCAGAA GTGGTCCTGC AACTTTATCC GCCTCCATCC AGTCTATTAA TTGTTGCCGG
     3601 GAAGCTAGAG TAAGTAGTTC GCCAGTTAAT AGTTTGCGCA ACGTTGTTGC CATCGCTACA
     3661 GGCATCGTGG TGTCACGCTC GTCGTTTGGT ATGGCTTCAT TCAGCTCCGG TTCCCAACGA
     3721 TCAAGGCGAG TTACATGATC CCCCATGTTG TGCAAAAAAG CGGTTAGCTC CTTCGGTCCT
     3781 CCGATCGTTG TCAGAAGTAA GTTGGCCGCA GTGTTATCAC TCATGGTTAT GGCAGCACTG
     3841 CATAATTCTC TTACTGTCAT GCCATCCGTA AGATGCTTTT CTGTGACTGG TGAGTACTCA
     3901 ACCAAGTCAT TCTGAGAATA GTGTATGCGG CGACCGAGTT GCTCTTGCCC GGCGTCAATA
     3961 CGGGATAATA CCGCGCCACA TAGCAGAACT TTAAAAGTGC TCATCATTGG AAAACGTTCT
     4021 TCGGGGCGAA AACTCTCAAG GATCTTACCG CTGTTGAGAT CCAGTTCGAT GTAACCCACT
     4081 CGTGCACCCA ACTGATCTTC AGCATCTTTT ACTTTCACCA GCGTTTCTGG GTGAGCAAAA
     4141 ACAGGAAGGC AAAATGCCGC AAAAAAGGGA ATAAGGGCGA CACGGAAATG TTGAATACTC
     4201 ATATTCTTCC TTTTTCAATA TTATTGAAGC ATTTATCAGG GTTATTGTCT CATGAGCGGA
     4261 TACATATTTG AATGTATTTA GAAAAATAAA CAAATAGGGG TCAGTGTTAC AACCAATTAA
     4321 CCAATTCTGA CCAATATCAG GGTTATTGTC TCATGAGCGG ATACATATTT GAATGTATTT
     4381 AGAAAAATAA ACAAATAGGG GTTCCGCGCA CATTTCCCCG AAAAGTGCCA CCTGAACGAA
     4441 GCATCTGTGC TTCATTTTGT AGAACAAAAA TGCAACGCGA GAGCGCTAAT TTTTCAAACA
     4501 AAGAATCTGA GCTGCATTTT TACAGAACAG AAATGCAACG CGAAAGCGCT ATTTTACCAA
     4561 CGAAGAATCT GTGCTTCATT TTTGTAAAAC AAAAATGCAA CGCGAGAGCG CTAATTTTTC
     4621 AAACAAAGAA TCTGAGCTGC ATTTTTACAG AACAGAAATG CAACGCGAGA GCGCTATTTT
     4681 ACCAACAAAG AATCTATACT TCTTTTTTGT TCTACAAAAA TGCATCCCGA GAGCGCTATT
     4741 TTTCTAACAA AGCATCTTAG ATTACTTTTT TTCTCCTTTG TGCGCTCTAT AATGCAGTCT
     4801 CTTGATAACT TTTTGCACTG TAGGTCCGTT AAGGTTAGAA GAAGGCTACT TTGGTGTCTA
     4861 TTTTCTCTTC CATAAAAAAA GCCTGACTCC ACTTCCCGCG TTTACTGATT ACTAGCGAAG
     4921 CTGCGGGTGC ATTTTTTCAA GATAAAGGCA TCCCCGATTA TATTCTATAC CGATGTGGAT
     4981 TGCGCATACT TTGTGAACAG AAAGTGATAG CGTTGATGAT TCTTCATTGG TCAGAAAATT
     5041 ATGAACGGTT TCTTCTATTT TGTCTCTATA TACTACGTAT AGGAAATGTT TACATTTTCG
     5101 TATTGTTTTC GATTCACTCT ATGAATAGTT CTTACTACAA TTTTTTTGTC TAAAGAGTAA
     5161 TACTAGAGAT AAACATAAAA AATGTAGAGG TCGAGTTTAG ATGCAAGTTC AAGGAGCGAA
     5221 AGGTGGATGG GTAGGTTATA TAGGGATATA GCACAGAGAT ATATAGCAAA GAGATACTTT
     5281 TGAGCAATGT TTGTGGAAGC GGTATTCGCA ATATTTTAGT AGCTCGTTAC AGTCCGGTGC
     5341 GTTTTTGGTT TTTTGAAAGT GCGACTTCAG AGCGCTTTTG GTTTTCAAAA GCGCTCTGAA
     5401 GTTCCTATAC TTTCTAGAGA ATAGGAACTT CGGAATAGGA ACTTCAAAGC GTTTCCGAAA
     5461 ACGAGCGCTT CCGAAAATGC AACGCGAGCT GCGCACATAC AGCTCACTGT TCACGTCGCA
     5521 CCTATATCTG CGTGTTGCCT GTATATATAT ATACATGAGA AGAACGGCAT AGTGCGTGTT
     5581 TATGCTTAAA TGCGTACTTA TATGCGTCTA TTTATGTAGG ATGAAAGGTA GTCTAGTACC
     5641 TCCTGTGATA TTATCCCATT CCATGCGGGG TATCGTATGC TTCCTTCAGC ACTACCCTTT
     5701 AGCTGTTCTA TATGCTGCCA CTCCTCAATT GGATTAGTCT CATCCTTCAA TGCTATCATT
     5761 TCCTTTGATA TTGGATCATA GCGTGGGTAA TAACTGATAT AATTAAATTG AAGCTCTAAT
     5821 TTGTGAGTTT AGTATACATG CATTTACTTA TAATACAGTT TTTTAGTTTT GCTGGCCGCA
     5881 TCTTCTCAAA TATGCTTCCC AGCCTGCTTT TCTGTAACGT TCACCCTCTA CCTTAGCATC
     5941 CCTTCCCTTT GCAAATAGTC CTCTTCCAAC AATAATAATG TCAGATCCTG TAGAGACAAC
     6001 ATCATCCACG GTTCTATACT GTTGACCCAA TGCATCTCCC TTGTCATCTA AACCCACACC
     6061 GGGTGTCATA ATCAACCAAT CGTAACCTTC ATCTCTTCCA CCCATGTCTC TTTGAGCAAT
     6121 AAAGCCGATA ACAAAATCTT TGTCGCTTTT CGCAATGTCA ACAGTACCCT TAGTATATTC
     6181 TCCAGTAGAT AGGGAGCCCT TGCATGACAA TTCTGCTAAC ATCAAAAGGC CTCTAGGTTC
     6241 CTTTGTTACT TCTTCTGCCG CCTGCTTCAA ACCGCTAACA ATACCTGGGC CCACCACACC
     6301 GTGTGCATTC GTAATGTCTG CCCATTCTGC TATTCTGTAT ACACCCGCAG AGTACTGCAA
     6361 TTTGACTGTA TTACCAATGT CAGCAAATTT TCTATCTTCG AAGAGTAAAA AATTGTACTT
     6421 GGCGGATAAT GCCTTTAGCG GCTTAACTGT GCCCTCCATG GAAAAATCAG TCAAGATATC
     6481 CACATGTGTT TTTAGTAAAC AAATTTTGGG ACCTAATGCT TCAACTAACT CCAGTAATTC
     6541 CTTGGTGGTA CGAACATCCA ATGAAGCACA CAAGTTTGTT TGCTTTTCGT GCATGATATT
     6601 AAATAGCTTG GCAGCAACAG GACTAGGATG AGTAGCAGCA CGTTCCTTAT ATGTAGCTTT
     6661 CGACATGATT TATCTTCGTT TCCTGCTGGT TTTTGTTCTG TGCAGTTGGG TTAAGAATAC
     6721 TGGGCAATTT CATGTTTCTT CAACACTACA TATGCGTATA TATACCAATC TAAGTCTGTG
     6781 CTCCTTCCTT CGTTCTTCCT TCTGTTCGGA GATTACCGAA TCAAAAAAAT TTCAAAGAAA
     6841 CCGAAATCAA AAAAAAGAAT AAAAAAAAAA TGATGAATTG AATTGAAAAG CTTTTTGCGT
     6901 GCAGGTGAGG GGCC
//
