# Supplementary material for: A standard for near-scarless plasmid construction using reusable DNA parts
Source: Nat Commun. 2019 Jul 23;10:3294. doi: 10.1038/s41467-019-11263-0 (PMC6650416; doi:10.1038/s41467-019-11263-0)
Supplement: Supplementary file 15 — Source Data [file 41467_2019_11263_MOESM15_ESM.zip › PCAP1.gb]

LOCUS       PCAP1 6591 bp ds-DNA     circular     21-SEP-2018
DEFINITION  .
FEATURES             Location/Qualifiers
     misc_feature    206..221
                     /label="SE-assembly"
                     /ApEinfo_revcolor=#85dae9
                     /ApEinfo_fwdcolor=#85dae9
     misc_feature    2614..2648
                     /label="RBS2stop"
                     /ApEinfo_revcolor=#84b0dc
                     /ApEinfo_fwdcolor=#84b0dc
     CDS             223..288
                     /label="thrL CDS"
                     /ApEinfo_revcolor=#75c6a9
                     /ApEinfo_fwdcolor=#75c6a9
     terminator      4200..4327
                     /label="T7\terminator"
                     /ApEinfo_revcolor=#ff9ccd
                     /ApEinfo_fwdcolor=#ff9ccd
     misc_feature    307..343
                     /label="Rho Independed Terminator"
                     /ApEinfo_revcolor=#c7b0e3
                     /ApEinfo_fwdcolor=#c7b0e3
     misc_feature    225..225
                     /label="SE"
                     /ApEinfo_revcolor=#75c6a9
                     /ApEinfo_fwdcolor=#75c6a9
     CDS             1498..2613
                     /label="tyrA\mutant"
                     /ApEinfo_revcolor=#c6c9d1
                     /ApEinfo_fwdcolor=#c6c9d1
     misc_feature    275..276
                     /label="MM"
                     /ApEinfo_revcolor=#c6c9d1
                     /ApEinfo_fwdcolor=#c6c9d1
     misc_feature    312..321
                     /label="stem1rc"
                     /ApEinfo_revcolor=#d6b295
                     /ApEinfo_fwdcolor=#d6b295
     gene            223..288
                     /label="thrL -open leader peptide"
                     /ApEinfo_revcolor=#d6b295
                     /ApEinfo_fwdcolor=#d6b295
     misc_feature    307..320
                     /label="stem2"
                     /ApEinfo_revcolor=#c6c9d1
                     /ApEinfo_fwdcolor=#c6c9d1
     misc_feature    845..847
                     /label="Asp146-Asn"
                     /ApEinfo_revcolor=#d59687
                     /ApEinfo_fwdcolor=#d59687
     misc_feature    5495..5515
                     /label="N22"
                     /ApEinfo_revcolor=#9eafd2
                     /ApEinfo_fwdcolor=#9eafd2
     misc_feature    2649..4175
                     /label="SeSam8_TAL"
                     /ApEinfo_revcolor=#75c6a9
                     /ApEinfo_fwdcolor=#75c6a9
     misc_feature    1651..1653
                     /label="Met53-Ile"
                     /ApEinfo_revcolor=#ffef86
                     /ApEinfo_fwdcolor=#ffef86
     misc_feature    34..204
                     /label="PthrC"
                     /ApEinfo_revcolor=#f8d3a9
                     /ApEinfo_fwdcolor=#f8d3a9
     misc_feature    13..33
                     /label="N23"
                     /ApEinfo_revcolor=#f8d3a9
                     /ApEinfo_fwdcolor=#f8d3a9
     misc_feature    327..340
                     /label="stem2 rc"
                     /ApEinfo_revcolor=#f58a5e
                     /ApEinfo_fwdcolor=#f58a5e
     misc_feature    4176..4196
                     /label="N31"
                     /ApEinfo_revcolor=#f58a5e
                     /ApEinfo_fwdcolor=#f58a5e
     misc_feature    277..286
                     /label="stem1"
                     /ApEinfo_revcolor=#c6c9d1
                     /ApEinfo_fwdcolor=#c6c9d1
     misc_feature    1460..1497
                     /label="RBS4stop"
                     /ApEinfo_revcolor=#ffef86
                     /ApEinfo_fwdcolor=#ffef86
     misc_feature    2554..2556
                     /label="Ala354-Val"
                     /ApEinfo_revcolor=#b1ff67
                     /ApEinfo_fwdcolor=#b1ff67
     misc_feature    5569..6481
                     /label="PAC(P15A\ori\)"
                     /ApEinfo_revcolor=#c7b0e3
                     /ApEinfo_fwdcolor=#c7b0e3
     misc_feature    260..305
                     /label="PthrC3 mutation f"
                     /ApEinfo_revcolor=#ff9ccd
                     /ApEinfo_fwdcolor=#ff9ccd
     misc_feature    4397..4417
                     /label="N21"
                     /ApEinfo_revcolor=#f8d3a9
                     /ApEinfo_fwdcolor=#f8d3a9
     CDS             4583..5375
                     /label="aadA"
                     /ApEinfo_revcolor=#f8d3a9
                     /ApEinfo_fwdcolor=#f8d3a9
     CDS             413..1459
                     /label="aroG\mutant"
                     /ApEinfo_revcolor=#ffef86
                     /ApEinfo_fwdcolor=#ffef86
     misc_feature    287..288
                     /label="KW"
                     /ApEinfo_revcolor=#c6c9d1
                     /ApEinfo_fwdcolor=#c6c9d1
     misc_feature    204..204
                     /label="SE"
                     /ApEinfo_revcolor=#75c6a9
                     /ApEinfo_fwdcolor=#75c6a9
     misc_feature    370..412
                     /label="RBS1"
                     /ApEinfo_revcolor=#f58a5e
                     /ApEinfo_fwdcolor=#f58a5e
ORIGIN
        1 atcggtgatg tcTtcaaaca gaaaggccat ggGagctttt cattctgact gcaacgggca
       61 atatgtctct gtgtggatta aaaaaagagt gtctgatagc agcttctgaa ctggttacct
      121 gccgtgagta aattaaaatt ttattgactt aggtcactaa atactttaac caatataggc
      181 atagcgcaca gacagataaa aattacagag tacacaacat ccatgaaacg cattagcacc
      241 accattacca ccaccatcac cattaccaca ggtaacggtg cgggctgacg cgtacaggaa
      301 acacagaaaa aagcccgcac ctgacagtgc gggctttttt tttcgaccaa aggtaacgag
      361 gtaacaacct agaaataatt ttgtttaact ttaagaagga gatatacata tgaattatca
      421 gaacgacgat ttacgcatca aagaaatcaa agagttactt cctcctgtcg cattgctgga
      481 aaaattcccc gctactgaaa atgccgcgaa tacggttgcc catgcccgaa aagcgatcca
      541 taagatcctg aaaggtaatg atgatcgcct gttggttgtg attggcccat gctcaattca
      601 tgatcctgtc gcggcaaaag agtatgccac tcgcttgctg gcgctgcgtg aagagctgaa
      661 agatgagctg gaaatcgtaa tgcgcgtcta ttttgaaaag ccgcgtacca cggtgggctg
      721 gaaagggctg attaacgatc cgcatatgga taatagcttc cagatcaacg acggtctgcg
      781 tatagcccgt aaattgctgc ttgatattaa cgacagcggt ctgccagcgg caggtgagtt
      841 tctcaatatg atcaccccac aatatctcgc tgacctgatg agctggggcg caattggcgc
      901 acgtaccacc gaatcgcagg tgcaccgcga actggcatca gggctttctt gtccggtcgg
      961 cttcaaaaat ggcaccgacg gtacgattaa agtggctatc gatgccatta atgccgccgg
     1021 tgcgccgcac tgcttcctgt ccgtaacgaa atgggggcat tcggcgattg tgaataccag
     1081 cggtaacggc gattgccata tcattctgcg cggcggtaaa gagcctaact acagcgcgaa
     1141 gcacgttgct gaagtgaaag aagggctgaa caaagcaggc ctgccagcac aggtgatgat
     1201 cgatttcagc catgctaact cgtccaaaca attcaaaaag cagatggatg tttgtgctga
     1261 cgtttgccag cagattgccg gtggcgaaaa ggccattatt ggcgtgatgg tggaaagcca
     1321 tctggtggaa ggcaatcaga gcctcgagag cggggagccg ctggcctacg gtaagagcat
     1381 caccgatgcc tgcatcggct gggaagatac cgatgctctg ttacgtcaac tggcgaatgc
     1441 agtaaaagcg cgtcgcgggT aaattaattg ttcttttttc aggtgaaggt tcccatGgtt
     1501 gctgaattga ccgcattacg cgatcaaatt gatgaagtcg ataaagcgct gctgaattta
     1561 ttagcgaagc gtctggaact ggttgctgaa gtgggcgagg tgaaaagccg ctttggactg
     1621 cctatttatg ttccggagcg cgaggcatct attttggcct cgcgtcgtgc agaggcggaa
     1681 gctctgggtg taccgccaga tctgattgag gatgttttgc gtcgggtgat gcgtgaatct
     1741 tactccagtg aaaacgacaa aggatttaaa acactttgtc cgtcactgcg tccggtggtt
     1801 atcgtcggcg gtggcggtca gatgggacgc ctgttcgaga agatgctgac cctctcgggt
     1861 tatcaggtgc ggattctgga gcaacatgac tgggatcgag cggctgatat tgttgccgat
     1921 gccggaatgg tgattgttag tgtgccaatc cacgttactg agcaagttat tggcaaatta
     1981 ccgcctttac cgaaagattg tattctggtc gatctggcat cagtgaaaaa tgggccatta
     2041 caggccatgc tggtggcgca tgatggtccg gtgctggggc tacacccgat gttcggtccg
     2101 gacagcggta gcctggcaaa gcaagttgtg gtctggtgtg atggacgtaa accggaagca
     2161 taccaatggt ttctggagca aattcaggtc tggggcgctc ggctgcatcg tattagcgcc
     2221 gtcgagcacg atcagaatat ggcgtttatt caggcactgc gccactttgc tacttttgct
     2281 tacgggctgc acctggcaga agaaaatgtt cagcttgagc aacttctggc gctctcttcg
     2341 ccgatttacc gccttgagct ggcgatggtc gggcgactgt ttgctcagga tccgcagctt
     2401 tatgccgaca tcattatgtc gtcagagcgt aatctggcgt taatcaaacg ttactataag
     2461 cgtttcggcg aggcgattga gttgctggag cagggcgata agcaggcgtt tattgacagt
     2521 ttccgcaagg tggagcactg gttcggcgat tacgtacagc gttttcagag tgaaagccgc
     2581 gtgttattgc gtcaggcgaa tgacaatcgc cagTaaccgt tcatttatca caaaaggatt
     2641 gttcgatGAC CCAGGTTGTT GAACGTCAGG CAGATCGTCT GAGCAGCCGT GAATATCTGG
     2701 CACGTGTTGT TCGTAGCGCA GGTTGGGATG CAGGTCTGAC CAGCTGTACC GATGAAGAAA
     2761 TTGTTCGTAT GGGTGCAAGC GCACGTACCA TTGAAGAATA TCTGAAAAGC GATAAACCGA
     2821 TCTATGGTCT GACCCAGGGT TTTGGTCCGC TGGTTCTGTT TGATGCAGAT AGCGAACTGG
     2881 AACAGGGTGG TAGCCTGATT AGCCATCTGG GCACCGGTCA GGGTGCACCG CTGGCACCGG
     2941 AAGTTAGCCG TCTGATTCTG TGGCTGCGTA TTCAGAATAT GCGTAAAGGT TATAGCGCAG
     3001 TTAGTCCGGT TTTTTGGCAG AAACTGGCAG ATCTGTGGAA TAAAGGTTTT ACACCGGCAA
     3061 TTCCGCGTCA TGGCACCGTT AGCGCAAGCG GTGATCTGCA GCCGCTGGCC CATGCAGCAC
     3121 TGGCATTTAC CGGTGTTGGT GAAGCATGGA CCCGTGATGC CGATGGTCGT TGGAGCACCG
     3181 TTCCGGCAGT TGATGCACTG GCAGCCCTGG GTGCAGAACC GTTTGATTGG CCTGTTCGTG
     3241 AAGCACTGGC CTTTGTTAAT GGTACAGGTG CAAGCCTGGC AGTTGCAGTT CTGAATCATC
     3301 GTAGTGCACT GCGTCTGGTT CGTGCATGTG CCGTTCTGAG CGCACGTCTG GCAACCCTGC
     3361 TGGGTGCAAA TCCGGAACAT TATGATGTTG GTCATGGTGT TGCACGTGGT CAGGTTGGCC
     3421 AGCTGACCGC AGCAGAATGG ATTCGTCAGG GTCTGCCTCG TGGTATGGTT CGTGATGGTA
     3481 GCCGTCCGCT GCAAGAACCG TATAGCCTGC GTTGTGCACC GCAGGTTCTG GGTGCGGTTC
     3541 TGGATCAGCT GGATGGTGCC GGTGATGTTC TGGCACGCGA AGTTGATGGT TGTCAGGATA
     3601 ATCCGATTAC CTATGAAGGT GAACTGCTGC ACGGTGGTAA TTTTCATGCA ATGCCGGTTG
     3661 GTTTTGCAAG CGATCAGATT GGTCTGGCAA TGCATATGGC AGCATATCTG GCCGAACGTC
     3721 AGCTGGGTCT GCTGGTTTCA CCGGTTACCA ATGGCGATCT GCCACCGATG CTGACACCGC
     3781 GTGCAGGTCG TGGTGCAGGA CTGGCAGGCG TTCAGATTAG CGCAACCAGC TTTGTTAGCC
     3841 GTATTCGCCA GCTGGTTTTT CCGGCAAGCC TGACCACCCT GCCGACCAAT GGTTGGAATC
     3901 AGGATCATGT TCCGATGGCA CTGAATGGTG CAAATAGCGT TTTTGAAGCC CTGGAACTGG
     3961 GTTGGCTGAC CGTGGGTAGC CTGGCCGTTG GTGTTGCCCA GCTGGCAGCA ATGACAGGTC
     4021 ATGCAGCAGA AGGTGTTTGG GCTGAACTGG CAGGTATTTG TCCGCCTCTG GATGCCGATC
     4081 GTCCACTGGG TGCCGAAGTT CGTGCAGCAC GTGATCTGCT GAGTGCACAT GCAGATCAGC
     4141 TGCTGGTTGA TGAAGCAGAT GGTAAAGATT TTGGCTgatg ggctgaaggg tttaaGggct
     4201 gctaacaaag cccgaaagga agctgagttg gctgctgcca ccgctgagca ataactagca
     4261 taaccccttg gggcctctaa acgggtcttg aggggttttt tgctgaaagg aggaactata
     4321 tccggatatc ccgcaagagg cccggcagta ccggcataac caagcctatg cctacagcat
     4381 ccagggtgac ggtgccTTcc ctcgactcac acttgGGtcg acctgcagaa gcttagatct
     4441 attaccctgt tatccctact cgagttcatg tgcagctcca tcagcaaaag gggatgataa
     4501 gtttatcacc accgactatt tgcaacagtg ccgttgatcg tgctatgatc gactgatgtc
     4561 atcagcggtg gagtgcaatg tcatgaggga agcggtgatc gccgaagtat cgactcaact
     4621 atcagaggta gttggcgtca tcgagcgcca tctcgaaccg acgttgctgg ccgtacattt
     4681 gtacggctcc gcagtggatg gcggcctgaa gccacacagt gatattgatt tgctggttac
     4741 ggtgaccgta aggcttgatg aaacaacgcg gcgagctttg atcaacgacc ttttggaaac
     4801 ttcggcttcc cctggagaga gcgagattct ccgcgctgta gaagtcacca ttgttgtgca
     4861 cgacgacatc attccgtggc gttatccagc taagcgcgaa ctgcaatttg gagaatggca
     4921 gcgcaatgac attcttgcag gtatcttcga gccagccacg atcgacattg atctggctat
     4981 cttgctgaca aaagcaagag aacatagcgt tgccttggta ggtccagcgg cggaggaact
     5041 ctttgatccg gttcctgaac aggatctatt tgaggcgcta aatgaaacct taacgctatg
     5101 gaactcgccg cccgactggg ctggcgatga gcgaaatgta gtgcttacgt tgtcccgcat
     5161 ttggtacagc gcagtaaccg gcaaaatcgc gccgaaggat gtcgctgccg actgggcaat
     5221 ggagcgcctg ccggcccagt atcagcccgt catacttgaa gctagacagg cttatcttgg
     5281 acaagaagaa gatcgcttgg cctcgcgcgc agatcagttg gaagaatttg tccactacgt
     5341 gaaaggcgag atcaccaagg tagtcggcaa ataagatgcc gctcgccagt cgattggctg
     5401 agctcatgaa gttcctattc cgaagttccg cgaacgcgta aaggatctag gtgaagatcc
     5461 tttttgataa tctcatgacc aaaatccctt aacgTtcaca caacatagcc acggGtgttc
     5521 agctactgac ggggtggtgc gtaacggcaa aagcaccgcc ggacatcagc gctagcggag
     5581 tgtatactgg cttactatgt tggcactgat gagggtgtca gtgaagtgct tcatgtggca
     5641 ggagaaaaaa ggctgcaccg gtgcgtcagc agaatatgtg atacaggata tattccgctt
     5701 cctcgctcac tgactcgcta cgctcggtcg ttcgactgcg gcgagcggaa atggcttacg
     5761 aacggggcgg agatttcctg gaagatgcca ggaagatact taacagggaa gtgagagggc
     5821 cgcggcaaag ccgtttttcc ataggctccg cccccctgac aagcatcacg aaatctgacg
     5881 ctcaaatcag tggtggcgaa acccgacagg actataaaga taccaggcgt ttccccctgg
     5941 cggctccctc gtgcgctctc ctgttcctgc ctttcggttt accggtgtca ttccgctgtt
     6001 atggccgcgt ttgtctcatt ccacgcctga cactcagttc cgggtaggca gttcgctcca
     6061 agctggactg tatgcacgaa ccccccgttc agtccgaccg ctgcgcctta tccggtaact
     6121 atcgtcttga gtccaacccg gaaagacatg caaaagcacc actggcagca gccactggta
     6181 attgatttag aggagttagt cttgaagtca tgcgccggtt aaggctaaac tgaaaggaca
     6241 agttttggtg actgcgctcc tccaagccag ttacctcggt tcaaagagtt ggtagctcag
     6301 agaaccttcg aaaaaccgcc ctgcaaggcg gttttttcgt tttcagagca agagattacg
     6361 cgcagaccaa aacgatctca agaagatcat cttattaatc agataaaata tttctagatt
     6421 tcagtgcaat ttatctcttc aaatgtagca cctgaagtca gccccatacg atataagttg
     6481 taattctcat gtttgacagc ttatcaccca gtcctgctcg cttcgctact tggccatacc
     6541 cacgccgaaa caagcgctca tgagcccgaa gtggcgagcc cgatcttccc c
//
