# Supplementary material for: A standard for near-scarless plasmid construction using reusable DNA parts
Source: Nat Commun. 2019 Jul 23;10:3294. doi: 10.1038/s41467-019-11263-0 (PMC6650416; doi:10.1038/s41467-019-11263-0)
Supplement: Supplementary file 15 — Source Data [file 41467_2019_11263_MOESM15_ESM.zip › RE 2-tier demo 1.gb]

LOCUS       RE 2-tier demo 1 10931 bp ds-DNA     circular     27-FEB-2019
DEFINITION  .
FEATURES             Location/Qualifiers
     misc_feature    7343..7380
                     /label="RBS4stop"
                     /ApEinfo_revcolor=#ffef86
                     /ApEinfo_fwdcolor=#ffef86
     misc_feature    5881..5916
                     /label="REC1"
                     /ApEinfo_revcolor=#b4abac
                     /ApEinfo_fwdcolor=#b4abac
     misc_feature    5893..5907
                     /label="SE"
                     /ApEinfo_revcolor=#85dae9
                     /ApEinfo_fwdcolor=#85dae9
     CDS             7381..8496
                     /label="tyrA\mutant"
                     /ApEinfo_revcolor=#c6c9d1
                     /ApEinfo_fwdcolor=#c6c9d1
     misc_feature    6253..6295
                     /label="RBS1"
                     /ApEinfo_revcolor=#f58a5e
                     /ApEinfo_fwdcolor=#f58a5e
     misc_feature    3..19
                     /label="SE"
                     /ApEinfo_revcolor=#84b0dc
                     /ApEinfo_fwdcolor=#84b0dc
     gene            2826..3638
                     /label="aroE "
                     /ApEinfo_revcolor=#85dae9
                     /ApEinfo_fwdcolor=#85dae9
     misc_feature    33..203
                     /label="PthrC"
                     /ApEinfo_revcolor=#f8d3a9
                     /ApEinfo_fwdcolor=#f8d3a9
     misc_feature    639..660
                     /label="ppsA_library_r"
                     /ApEinfo_revcolor=#b7e6d7
                     /ApEinfo_fwdcolor=#b7e6d7
     misc_feature    7534..7536
                     /label="Met53-Ile"
                     /ApEinfo_revcolor=#ffef86
                     /ApEinfo_fwdcolor=#ffef86
     misc_feature    8997..9016
                     /label="aadA_library_r"
                     /ApEinfo_revcolor=#75c6a9
                     /ApEinfo_fwdcolor=#75c6a9
     misc_feature    6190..6226
                     /label="Rho Independed Terminator"
                     /ApEinfo_revcolor=#c7b0e3
                     /ApEinfo_fwdcolor=#c7b0e3
     misc_feature    8497..8517
                     /label="N31"
                     /ApEinfo_revcolor=#f58a5e
                     /ApEinfo_fwdcolor=#f58a5e
     misc_feature    8718..8745
                     /label="ICeuI "
                     /ApEinfo_revcolor=#ff9ccd
                     /ApEinfo_fwdcolor=#ff9ccd
     misc_feature    369..411
                     /label="RBS1"
                     /ApEinfo_revcolor=#f58a5e
                     /ApEinfo_fwdcolor=#f58a5e
     misc_feature    8732..8735
                     /label="4bp-SE"
                     /ApEinfo_revcolor=#f8d3a9
                     /ApEinfo_fwdcolor=#f8d3a9
     CDS             222..287
                     /label="thrL CDS"
                     /ApEinfo_revcolor=#75c6a9
                     /ApEinfo_fwdcolor=#75c6a9
     misc_feature    1..32
                     /label="5UTR"
                     /ApEinfo_revcolor=#b4abac
                     /ApEinfo_fwdcolor=#b4abac
     misc_feature    3639..3673
                     /label="RBS2stop"
                     /ApEinfo_revcolor=#84b0dc
                     /ApEinfo_fwdcolor=#84b0dc
     misc_feature    9823..9843
                     /label="N22"
                     /ApEinfo_revcolor=#9eafd2
                     /ApEinfo_fwdcolor=#9eafd2
     misc_feature    5917..6087
                     /label="PthrC"
                     /ApEinfo_revcolor=#f8d3a9
                     /ApEinfo_fwdcolor=#f8d3a9
     misc_feature    5884..5887
                     /label="NotI 4 bp SE"
                     /ApEinfo_revcolor=#faac61
                     /ApEinfo_fwdcolor=#faac61
     misc_feature    306..342
                     /label="Rho Independed Terminator"
                     /ApEinfo_revcolor=#c7b0e3
                     /ApEinfo_fwdcolor=#c7b0e3
     CDS             6106..6171
                     /label="thrL CDS"
                     /ApEinfo_revcolor=#75c6a9
                     /ApEinfo_fwdcolor=#75c6a9
     terminator      5684..5811
                     /label="T7\terminator"
                     /ApEinfo_revcolor=#ff9ccd
                     /ApEinfo_fwdcolor=#ff9ccd
     misc_feature    6728..6730
                     /label="Asp146-Asn"
                     /ApEinfo_revcolor=#d59687
                     /ApEinfo_fwdcolor=#d59687
     misc_feature    2788..2825
                     /label="RBS4stop"
                     /ApEinfo_revcolor=#ffef86
                     /ApEinfo_fwdcolor=#ffef86
     misc_feature    8437..8439
                     /label="Ala354-Val"
                     /ApEinfo_revcolor=#b1ff67
                     /ApEinfo_fwdcolor=#b1ff67
     CDS             412..2784
                     /label="ppsA "
                     /ApEinfo_revcolor=#9eafd2
                     /ApEinfo_fwdcolor=#9eafd2
     CDS             6296..7342
                     /label="aroG\mutant"
                     /ApEinfo_revcolor=#ffef86
                     /ApEinfo_fwdcolor=#ffef86
     misc_feature    9897..10809
                     /label="PAC(P15A\ori\)"
                     /ApEinfo_revcolor=#c7b0e3
                     /ApEinfo_fwdcolor=#c7b0e3
     CDS             8911..9703
                     /label="aadA"
                     /ApEinfo_revcolor=#f8d3a9
                     /ApEinfo_fwdcolor=#f8d3a9
     misc_feature    3674..5659
                     /label="tktA"
                     /ApEinfo_revcolor=#75c6a9
                     /ApEinfo_fwdcolor=#75c6a9
     misc_feature    10677..10696
                     /label="p15_library_f"
                     /ApEinfo_revcolor=#75c6a9
                     /ApEinfo_fwdcolor=#75c6a9
     misc_feature    5660..5680
                     /label="N31"
                     /ApEinfo_revcolor=#f58a5e
                     /ApEinfo_fwdcolor=#f58a5e
     terminator      8521..8648
                     /label="T7\terminator"
                     /ApEinfo_revcolor=#ff9ccd
                     /ApEinfo_fwdcolor=#ff9ccd
ORIGIN
        1 Tagcaatcta atctaagttt tctagaaaaa tGagcttttc attctgactg caacgggcaa
       61 tatgtctctg tgtggattaa aaaaagagtg tctgatagca gcttctgaac tggttacctg
      121 ccgtgagtaa attaaaattt tattgactta ggtcactaaa tactttaacc aatataggca
      181 tagcgcacag acagataaaa attacagagt acacaacatc catgaaacgc attagcacca
      241 ccattaccac caccatcacc attaccacag gtaacggtgc gggctgacgc gtacaggaaa
      301 cacagaaaaa agcccgcacc tgacagtgcg ggcttttttt ttcgaccaaa ggtaacgagg
      361 taacaaccta gaaataattt tgtttaactt taagaaggag atatacatat gtccaacaat
      421 ggctcgtcac cgctggtgct ttggtataac caactcggca tgaatgatgt agacagggtt
      481 gggggcaaaa atgcctccct gggtgaaatg attactaatc tttccggaat gggtgtttcc
      541 gttccgaatg gtttcgccac aaccgccgac gcgtttaacc agtttctgga ccaaagcggc
      601 gtaaaccagc gcatttatga actgctggat aaaacggata ttgacgatgt tactcagctt
      661 gcgaaagcgg gcgcgcaaat ccgccagtgg attatcgaca ctcccttcca gcctgagctg
      721 gaaaacgcca tccgcgaagc ctatgcacag ctttccgccg atgacgaaaa cgcctctttt
      781 gcggtgcgct cctccgccac cgcagaagat atgccggacg cttcttttgc cggtcagcag
      841 gaaaccttcc tcaacgttca gggttttgac gccgttctcg tggcagtgaa acatgtattt
      901 gcttctctgt ttaacgatcg cgccatctct tatcgtgtgc accagggtta cgatcaccgt
      961 ggtgtggcgc tctccgccgg tgttcaacgg atggtgcgct ctgacctcgc atcatctggc
     1021 gtgatgttct ccattgatac cgaatccggc tttgaccagg tggtgtttat cacttccgca
     1081 tggggccttg gtgagatggt cgtgcagggt gcggttaacc cggatgagtt ttacgtgcat
     1141 aaaccgacac tggcggcgaa tcgcccggct atcgtgcgcc gcaccatggg gtcgaaaaaa
     1201 atccgcatgg tttacgcgcc gacccaggag cacggcaagc aggttaaaat cgaagacgta
     1261 ccgcaggaac agcgtgacat cttctcgctg accaacgaag aagtgcagga actggcaaaa
     1321 caggccgtac aaattgagaa acactacggt cgcccgatgg atattgagtg ggcgaaagat
     1381 ggccacaccg gtaaactgtt cattgtgcag gcgcgtccgg aaaccgtgcg ctcacgcggt
     1441 caggtcatgg agcgttatac gctgcattca cagggtaaga ttatcgccga aggccgtgct
     1501 atcggtcatc gcatcggtgc gggtccggtg aaagtcatcc atgacatcag cgaaatgaac
     1561 cgcatcgaac ctggcgacgt gctggttact gacatgaccg acccggactg ggaaccgatc
     1621 atgaagaaag catctgccat cgtcaccaac cgtggcggtc gtacctgtca cgcggcgatc
     1681 atcgctcgtg aactgggcat tccggcggta gtgggctgtg gagatgcaac agaacggatg
     1741 aaagacggtg agaacgtcac tgtttcttgt gccgaaggtg ataccggtta cgtctatgcg
     1801 gagttgctgg aatttagcgt gaaaagctcc agcgtagaaa cgatgccgga tctgccgttg
     1861 aaagtgatga tgaacgtcgg taacccggac cgtgctttcg acttcgcctg cctaccgaac
     1921 gaaggcgtgg gccttgcgcg tctggaattt atcatcaacc gtatgattgg cgtccaccca
     1981 cgcgcactgc ttgagtttga cgatcaggaa ccgcagttgc aaaacgaaat ccgcgagatg
     2041 atgaaaggtt ttgattctcc gcgtgaattt tacgttggtc gtctgactga agggatcgcg
     2101 acgctgggtg ccgcgtttta tccgaagcgc gtcattgtcc gtctctctga ttttaaatcg
     2161 aacgaatatg ccaacctggt cggtggtgag cgttacgagc cagatgaaga gaacccgatg
     2221 ctcggcttcc gtggcgcggg ccgctatgtt tccgacagct tccgcgactg tttcgcgctg
     2281 gagtgtgaag cagtgaaacg tgtgcgcaac gacatgggac tgaccaacgt tgagatcatg
     2341 atcccgttcg tgcgtaccgt agatcaggcg aaagcggtgg ttgaagaact ggcgcgtcag
     2401 gggctgaaac gtggcgagaa cgggctgaaa atcatcatga tgtgtgaaat cccgtccaac
     2461 gccttgctgg ccgagcagtt cctcgaatat ttcgacggct tctcaattgg ctcaaacgat
     2521 atgacgcagc tggcgctcgg tctggaccgt gactccggcg tggtgtctga attgttcgat
     2581 gagcgcaacg atgcggtgaa agcactgctg tcgatggcta tccgtgccgc gaagaaacag
     2641 ggcaaatatg tcgggatttg cggtcagggt ccgtccgacc acgaagactt tgccgcatgg
     2701 ttgatggaag aggggatcga tagcctgtct ctgaacccgg acaccgtggt gcaaacctgg
     2761 ttaagcctgg ctgaactgaa gaaaTAATaa attaattgtt cttttttcag gtgaaggttc
     2821 ccatGgaaac ctatgctgtt tttggtaatc cgatagccca cagcaaatcg ccattcattc
     2881 atcagcaatt tgctcagcaa ctgaatattg aacatcccta tgggcgcgtg ttggcaccca
     2941 tcaatgattt catcaacaca ctgaacgctt tctttagtgc tggtggtaaa ggtgcgaatg
     3001 tgacggtgcc ttttaaagaa gaggcttttg ccagagcgga tgagcttact gaacgggcag
     3061 cgttggctgg tgctgttaat accctcatgc ggttagaaga tggacgcctg ctgggtgaca
     3121 ataccgatgg tgtaggcttg ttaagcgatc tggaacgtct gtcttttatc cgccctggtt
     3181 tacgtattct gcttatcggc gctggtggag catctcgcgg cgtactactg ccactccttt
     3241 ccctggactg tgcggtgaca ataactaatc ggacggtatc ccgcgcggaa gagttggcta
     3301 aattgtttgc gcacactggc agtattcagg cgttgagtat ggacgaactg gaaggtcatg
     3361 agtttgatct cattattaat gcaacatcca gtggcatcag tggtgatatt ccggcgatcc
     3421 cgtcatcgct cattcatcca ggcatttatt gctatgacat gttctatcag aaaggaaaaa
     3481 ctccttttct ggcatggtgt gagcagcgag gctcaaagcg taatgctgat ggtttaggaa
     3541 tgctggtggc acaggcggct catgcctttc ttctctggca cggtgttctg cctgacgtag
     3601 aaccagttat aaagcaattg caggaggaat tgtccgcgTa accgttcatt tatcacaaaa
     3661 ggattgttcg atGtcctcac gtaaagagct tgccaatgct attcgtgcgc tgagcatgga
     3721 cgcagtacag aaagccaaat ccggtcaccc gggtgcccct atgggtatgg ctgacattgc
     3781 cgaagtcctg tggcgtgatt tcctgaaaca caacccgcag aatccgtcct gggctgaccg
     3841 tgaccgcttc gtgctgtcca acggccacgg ctccatgctg atctacagcc tgctgcacct
     3901 caccggttac gatctgccga tggaagaact gaaaaacttc cgtcagctgc actctaaaac
     3961 tccgggtcac ccggaagtgg gttacaccgc tggtgtggaa accaccaccg gtccgctggg
     4021 tcagggtatt gccaacgcag tcggtatggc gattgcagaa aaaacgctgg cggcgcagtt
     4081 taaccgtccg ggccacgaca ttgtcgacca ctacacctac gccttcatgg gcgacggctg
     4141 catgatggaa ggcatctccc acgaagtttg ctctctggcg ggtacgctga agctgggtaa
     4201 actgattgca ttctacgatg acaacggtat ttctatcgat ggtcacgttg aaggctggtt
     4261 caccgacgac accgcaatgc gtttcgaagc ttacggctgg cacgttattc gcgacatcga
     4321 cggtcatgac gcggcatcta tcaaacgcgc agtagaagaa gcgcgcgcag tgactgacaa
     4381 accttccctg ctgatgtgca aaaccatcat cggtttcggt tccccgaaca aagccggtac
     4441 ccacgactcc cacggtgcgc cgctgggcga cgctgaaatt gccctgaccc gcgaacaact
     4501 gggctggaaa tatgcgccgt tcgaaatccc gtctgaaatc tatgctcagt gggatgcgaa
     4561 agaagcaggc caggcgaaag aatccgcatg gaacgagaaa ttcgctgctt acgcgaaagc
     4621 ttatccgcag gaagccgctg aatttacccg ccgtatgaaa ggcgaaatgc cgtctgactt
     4681 cgacgctaaa gcgaaagagt tcatcgctaa actgcaggct aatccggcga aaatcgccag
     4741 ccgtaaagcg tctcagaatg ctatcgaagc gttcggtccg ctgttgccgg aattcctcgg
     4801 cggttctgct gacctggcgc cgtctaacct gaccctgtgg tctggttcta aagcaatcaa
     4861 cgaagatgct gcgggtaact acatccacta cggtgttcgc gagttcggta tgaccgcgat
     4921 tgctaacggt atctccctgc acggtggctt cctgccgtac acctccacct tcctgatgtt
     4981 cgtggaatac gcacgtaacg ccgtacgtat ggctgcgctg atgaaacagc gtcaggtgat
     5041 ggtttacacc cacgactcca tcggtctggg cgaagacggc ccgactcacc agccggttga
     5101 gcaggtcgct tctctgcgcg taaccccgaa catgtctaca tggcgtccgt gtgaccaggt
     5161 tgaatccgcg gtcgcgtgga aatacggtgt tgagcgtcag gacggcccga ccgcactgat
     5221 cctctcccgt cagaacctgg cgcagcagga acgaactgaa gagcaactgg caaacatcgc
     5281 gcgcggtggt tatgtgctga aagactgcgc cggtcagccg gaactgattt tcatcgctac
     5341 cggttcagaa gttgaactgg ctgttgctgc ctacgaaaaa ctgactgccg aaggcgtgaa
     5401 agcgcgcgtg gtgtccatgc cgtctaccga cgcatttgac aagcaggatg ctgcttaccg
     5461 tgaatccgta ctgccgaaag cggttactgc acgcgttgct gtagaagcgg gtattgctga
     5521 ctactggtac aagtatgttg gcctgaacgg tgctatcgtc ggtatgacca ccttcggtga
     5581 atctgctccg gcagagctgc tgtttgaaga gttcggcttc actgttgata acgttgttgc
     5641 gaaagcaaaa gaactgctgT gatgggctga agggtttaaG ggctgctaac aaagcccgaa
     5701 aggaagctga gttggctgct gccaccgctg agcaataact agcataaccc cttggggcct
     5761 ctaaacgggt cttgaggggt tttttgctga aaggaggaac tatatccgga tatcccgcaa
     5821 gaggcccggc agtaccggca taaccaagcc tatgcctaca gcatccaggg tgacggtgcc
     5881 Tgcggccgcg gcgcgcccaa tatgtaccct gcaggGagct tttcattctg actgcaacgg
     5941 gcaatatgtc tctgtgtgga ttaaaaaaag agtgtctgat agcagcttct gaactggtta
     6001 cctgccgtga gtaaattaaa attttattga cttaggtcac taaatacttt aaccaatata
     6061 ggcatagcgc acagacagat aaaaattaca gagtacacaa catccatgaa acgcattagc
     6121 accaccatta ccaccaccat caccattacc acaggtaacg gtgcgggctg acgcgtacag
     6181 gaaacacaga aaaaagcccg cacctgacag tgcgggcttt ttttttcgac caaaggtaac
     6241 gaggtaacaa cctagaaata attttgttta actttaagaa ggagatatac atatgaatta
     6301 tcagaacgac gatttacgca tcaaagaaat caaagagtta cttcctcctg tcgcattgct
     6361 ggaaaaattc cccgctactg aaaatgccgc gaatacggtt gcccatgccc gaaaagcgat
     6421 ccataagatc ctgaaaggta atgatgatcg cctgttggtt gtgattggcc catgctcaat
     6481 tcatgatcct gtcgcggcaa aagagtatgc cactcgcttg ctggcgctgc gtgaagagct
     6541 gaaagatgag ctggaaatcg taatgcgcgt ctattttgaa aagccgcgta ccacggtggg
     6601 ctggaaaggg ctgattaacg atccgcatat ggataatagc ttccagatca acgacggtct
     6661 gcgtatagcc cgtaaattgc tgcttgatat taacgacagc ggtctgccag cggcaggtga
     6721 gtttctcaat atgatcaccc cacaatatct cgctgacctg atgagctggg gcgcaattgg
     6781 cgcacgtacc accgaatcgc aggtgcaccg cgaactggca tcagggcttt cttgtccggt
     6841 cggcttcaaa aatggcaccg acggtacgat taaagtggct atcgatgcca ttaatgccgc
     6901 cggtgcgccg cactgcttcc tgtccgtaac gaaatggggg cattcggcga ttgtgaatac
     6961 cagcggtaac ggcgattgcc atatcattct gcgcggcggt aaagagccta actacagcgc
     7021 gaagcacgtt gctgaagtga aagaagggct gaacaaagca ggcctgccag cacaggtgat
     7081 gatcgatttc agccatgcta actcgtccaa acaattcaaa aagcagatgg atgtttgtgc
     7141 tgacgtttgc cagcagattg ccggtggcga aaaggccatt attggcgtga tggtggaaag
     7201 ccatctggtg gaaggcaatc agagcctcga gagcggggag ccgctggcct acggtaagag
     7261 catcaccgat gcctgcatcg gctgggaaga taccgatgct ctgttacgtc aactggcgaa
     7321 tgcagtaaaa gcgcgtcgcg ggTaaattaa ttgttctttt ttcaggtgaa ggttcccatG
     7381 gttgctgaat tgaccgcatt acgcgatcaa attgatgaag tcgataaagc gctgctgaat
     7441 ttattagcga agcgtctgga actggttgct gaagtgggcg aggtgaaaag ccgctttgga
     7501 ctgcctattt atgttccgga gcgcgaggca tctattttgg cctcgcgtcg tgcagaggcg
     7561 gaagctctgg gtgtaccgcc agatctgatt gaggatgttt tgcgtcgggt gatgcgtgaa
     7621 tcttactcca gtgaaaacga caaaggattt aaaacacttt gtccgtcact gcgtccggtg
     7681 gttatcgtcg gcggtggcgg tcagatggga cgcctgttcg agaagatgct gaccctctcg
     7741 ggttatcagg tgcggattct ggagcaacat gactgggatc gagcggctga tattgttgcc
     7801 gatgccggaa tggtgattgt tagtgtgcca atccacgtta ctgagcaagt tattggcaaa
     7861 ttaccgcctt taccgaaaga ttgtattctg gtcgatctgg catcagtgaa aaatgggcca
     7921 ttacaggcca tgctggtggc gcatgatggt ccggtgctgg ggctacaccc gatgttcggt
     7981 ccggacagcg gtagcctggc aaagcaagtt gtggtctggt gtgatggacg taaaccggaa
     8041 gcataccaat ggtttctgga gcaaattcag gtctggggcg ctcggctgca tcgtattagc
     8101 gccgtcgagc acgatcagaa tatggcgttt attcaggcac tgcgccactt tgctactttt
     8161 gcttacgggc tgcacctggc agaagaaaat gttcagcttg agcaacttct ggcgctctct
     8221 tcgccgattt accgccttga gctggcgatg gtcgggcgac tgtttgctca ggatccgcag
     8281 ctttatgccg acatcattat gtcgtcagag cgtaatctgg cgttaatcaa acgttactat
     8341 aagcgtttcg gcgaggcgat tgagttgctg gagcagggcg ataagcaggc gtttattgac
     8401 agtttccgca aggtggagca ctggttcggc gattacgtac agcgttttca gagtgaaagc
     8461 cgcgtgttat tgcgtcaggc gaatgacaat cgccagTgat gggctgaagg gtttaaGggc
     8521 tgctaacaaa gcccgaaagg aagctgagtt ggctgctgcc accgctgagc aataactagc
     8581 ataacccctt ggggcctcta aacgggtctt gaggggtttt ttgctgaaag gaggaactat
     8641 atccggatat cccgcaagag gcccggcagt accggcataa ccaagcctat gcctacagca
     8701 tccagggtga cggtgccTaa ctataacggt cctaaggtag cgaaGtcgac ctgcagaagc
     8761 ttagatctat taccctgtta tccctactcg agttcatgtg cagctccatc agcaaaaggg
     8821 gatgataagt ttatcaccac cgactatttg caacagtgcc gttgatcgtg ctatgatcga
     8881 ctgatgtcat cagcggtgga gtgcaatgtc atgagggaag cggtgatcgc cgaagtatcg
     8941 actcaactat cagaggtagt tggcgtcatc gagcgccatc tcgaaccgac gttgctggcc
     9001 gtacatttgt acggctccgc agtggatggc ggcctgaagc cacacagtga tattgatttg
     9061 ctggttacgg tgaccgtaag gcttgatgaa acaacgcggc gagctttgat caacgacctt
     9121 ttggaaactt cggcttcccc tggagagagc gagattctcc gcgctgtaga agtcaccatt
     9181 gttgtgcacg acgacatcat tccgtggcgt tatccagcta agcgcgaact gcaatttgga
     9241 gaatggcagc gcaatgacat tcttgcaggt atcttcgagc cagccacgat cgacattgat
     9301 ctggctatct tgctgacaaa agcaagagaa catagcgttg ccttggtagg tccagcggcg
     9361 gaggaactct ttgatccggt tcctgaacag gatctatttg aggcgctaaa tgaaacctta
     9421 acgctatgga actcgccgcc cgactgggct ggcgatgagc gaaatgtagt gcttacgttg
     9481 tcccgcattt ggtacagcgc agtaaccggc aaaatcgcgc cgaaggatgt cgctgccgac
     9541 tgggcaatgg agcgcctgcc ggcccagtat cagcccgtca tacttgaagc tagacaggct
     9601 tatcttggac aagaagaaga tcgcttggcc tcgcgcgcag atcagttgga agaatttgtc
     9661 cactacgtga aaggcgagat caccaaggta gtcggcaaat aagatgccgc tcgccagtcg
     9721 attggctgag ctcatgaagt tcctattccg aagttccgcg aacgcgtaaa ggatctaggt
     9781 gaagatcctt tttgataatc tcatgaccaa aatcccttaa cgTtcacaca acatagccac
     9841 ggGtgttcag ctactgacgg ggtggtgcgt aacggcaaaa gcaccgccgg acatcagcgc
     9901 tagcggagtg tatactggct tactatgttg gcactgatga gggtgtcagt gaagtgcttc
     9961 atgtggcagg agaaaaaagg ctgcaccggt gcgtcagcag aatatgtgat acaggatata
    10021 ttccgcttcc tcgctcactg actcgctacg ctcggtcgtt cgactgcggc gagcggaaat
    10081 ggcttacgaa cggggcggag atttcctgga agatgccagg aagatactta acagggaagt
    10141 gagagggccg cggcaaagcc gtttttccat aggctccgcc cccctgacaa gcatcacgaa
    10201 atctgacgct caaatcagtg gtggcgaaac ccgacaggac tataaagata ccaggcgttt
    10261 ccccctggcg gctccctcgt gcgctctcct gttcctgcct ttcggtttac cggtgtcatt
    10321 ccgctgttat ggccgcgttt gtctcattcc acgcctgaca ctcagttccg ggtaggcagt
    10381 tcgctccaag ctggactgta tgcacgaacc ccccgttcag tccgaccgct gcgccttatc
    10441 cggtaactat cgtcttgagt ccaacccgga aagacatgca aaagcaccac tggcagcagc
    10501 cactggtaat tgatttagag gagttagtct tgaagtcatg cgccggttaa ggctaaactg
    10561 aaaggacaag ttttggtgac tgcgctcctc caagccagtt acctcggttc aaagagttgg
    10621 tagctcagag aaccttcgaa aaaccgccct gcaaggcggt tttttcgttt tcagagcaag
    10681 agattacgcg cagaccaaaa cgatctcaag aagatcatct tattaatcag ataaaatatt
    10741 tctagatttc agtgcaattt atctcttcaa atgtagcacc tgaagtcagc cccatacgat
    10801 ataagttgta attctcatgt ttgacagctt atcacccagt cctgctcgct tcgctacttg
    10861 gccataccca cgccgaaaca agcgctcatg agcccgaagt ggcgagcccg atcttcccca
    10921 tcggtgatgt c
//
