# Supplementary material for: A standard for near-scarless plasmid construction using reusable DNA parts
Source: Nat Commun. 2019 Jul 23;10:3294. doi: 10.1038/s41467-019-11263-0 (PMC6650416; doi:10.1038/s41467-019-11263-0)
Supplement: Supplementary file 15 — Source Data [file 41467_2019_11263_MOESM15_ESM.zip › RE 2-tier demo 2.gb]

LOCUS       RE 2-tier demo 2        11490 bp ds-DNA     circular     24-MAR-2019
DEFINITION  .
FEATURES             Location/Qualifiers
     misc_feature    2094..2113
                     /label="lacI _seq_F"
                     /ApEinfo_revcolor=#c7b0e3
                     /ApEinfo_fwdcolor=#c7b0e3
     misc_feature    4479..5141
                     /label="chi"
                     /ApEinfo_revcolor=#f8d3a9
                     /ApEinfo_fwdcolor=#f8d3a9
     misc_feature    2793..2800
                     /label="RBS"
                     /ApEinfo_revcolor=#f8d3a9
                     /ApEinfo_fwdcolor=#f8d3a9
     misc_feature    2785..2811
                     /label="REC3"
                     /ApEinfo_revcolor=#f58a5e
                     /ApEinfo_fwdcolor=#f58a5e
     CDS             complement(113..763)
                     /label="CamR"
                     /ApEinfo_revcolor=#ff9ccd
                     /ApEinfo_fwdcolor=#ff9ccd
     CDS             9672..10532
                     /label="AmpR"
                     /ApEinfo_revcolor=#ff9ccd
                     /ApEinfo_fwdcolor=#ff9ccd
     misc_feature    6341..6368
                     /label="REC4"
                     /ApEinfo_revcolor=#f58a5e
                     /ApEinfo_fwdcolor=#f58a5e
     misc_feature    6353..6358
                     /label="AatII"
                     /ApEinfo_revcolor=#f58a5e
                     /ApEinfo_fwdcolor=#f58a5e
     misc_feature    2812..4440
                     /label="4cl"
                     /ApEinfo_revcolor=#b4abac
                     /ApEinfo_fwdcolor=#b4abac
     rep_origin      10688..11307
                     /label="pBR322"
                     /ApEinfo_revcolor=#b1ff67
                     /ApEinfo_fwdcolor=#b1ff67
     misc_feature    4441..4478
                     /label="RBS4stop"
                     /ApEinfo_revcolor=#ffef86
                     /ApEinfo_fwdcolor=#ffef86
     CDS             complement(1297..2379)
                     /label="lacI"
                     /ApEinfo_revcolor=#f8d3a9
                     /ApEinfo_fwdcolor=#f8d3a9
     misc_feature    2803..2808
                     /label="BamHI-Cutting one"
                     /ApEinfo_revcolor=#f8d3a9
                     /ApEinfo_fwdcolor=#f8d3a9
     misc_feature    5177..6340
                     /label="chs"
                     /ApEinfo_revcolor=#ffef86
                     /ApEinfo_fwdcolor=#ffef86
     terminator      6368..6391
                     /label="TrpA terminator"
                     /ApEinfo_revcolor=#f58a5e
                     /ApEinfo_fwdcolor=#f58a5e
     misc_feature    5142..5176
                     /label="RBS2stop"
                     /ApEinfo_revcolor=#84b0dc
                     /ApEinfo_fwdcolor=#84b0dc
     misc_feature    5552..5573
                     /label="chs_seq_F"
                     /ApEinfo_revcolor=#75c6a9
                     /ApEinfo_fwdcolor=#75c6a9
ORIGIN
        1 ttaagttatt ggtatgactg gttttaagcg caaaaaaagt tgctttttcg tacctattaa
       61 tgtatcgttt tagaaaaccg actgtaaaaa gtacagtcgg cattatctca tattataaaa
      121 gccagtcatt aggcctatct gacaattcct gaatagagtt cataaacaat cctgcatgat
      181 aaccatcaca aacagaatga tgtacctgta aagatagcgg taaatatatt gaattacctt
      241 tattaatgaa ttttcctgct gtaataatgg gtagaaggta attactatta ttattgatat
      301 ttaagttaaa cccagtaaat gaagtccatg gaataataga aagagaaaaa gcattttcag
      361 gtataggtgt tttgggaaac aatttccccg aaccattata tttctctaca tcagaaaggt
      421 ataaatcata aaactctttg aagtcattct ttacaggagt ccaaatacca gagaatgttt
      481 tagatacacc atcaaaaatt gtataaagtg gctctaactt atcccaataa cctaactctc
      541 cgtcgctatt gtaaccagtt ctaaaagctg tatttgagtt tatcaccctt gtcactaaga
      601 aaataaatgc agggtaaaat ttatatcctt cttgttttat gtttcggtat aaaacactaa
      661 tatcaatttc tgtggttata ctaaaagtcg tttgttggtt caaataatga ttaaatatct
      721 cttttctctt ccaattgtct aaatcaattt tattaaagtt catttgatat gcctcctaaa
      781 tttttatcta aagtgaattt aggaggctta cttgtctgct ttcttcatta gaatcaatcc
      841 ttttttaaaa gtcaatatta ctgtaacata aatatatatt ttaaaaatat cccactttat
      901 ccaattttcg tttgttgaac taatgggtgc tttagttgaa gaataaagac cacattaaaa
      961 aatgtggtct tttgtgtttt tttaaaggat ttgagcgtag cgaaaaatcc ttttctttct
     1021 tatcttgata ataagggtaa ctattgccga tcgtccattc cgacagcatc gccagtcact
     1081 atggcgtgct gctagcgcca ttcgccattc aggctgcgca actgttggga agggcgatcg
     1141 gtgcgggcct cttcgctatt acgccagctg gcgaaagggg gatgtgctgc aaggcgatta
     1201 agttgggtaa cgccagggtt ttcccagtca cgacgttgta aaacgacggc cagtgaattc
     1261 gagctcaggc cttaactcac attaattgcg ttgcgctcac tgcccgcttt ccagtcggga
     1321 aacctgtcgt gccagctgca ttaatgaatc ggccaacgcg cggggagagg cggtttgcgt
     1381 attgggcgcc agggtggttt ttcttttcac cagtgagacg ggcaacagct gattgccctt
     1441 caccgcctgg ccctgagaga gttgcagcaa gcggtccacg ctggtttgcc ccagcaggcg
     1501 aaaatcctgt ttgatggtgg ttgacggcgg gatataacat gagctgtctt cggtatcgtc
     1561 gtatcccact accgagatat ccgcaccaac gcgcagcccg gactcggtaa tggcgcgcat
     1621 tgcgcccagc gccatctgat cgttggcaac cagcatcgca gtgggaacga tgccctcatt
     1681 cagcatttgc atggtttgtt gaaaaccgga catggcactc cagtcgcctt cccgttccgc
     1741 tatcggctga atttgattgc gagtgagata tttatgccag ccagccagac gcagacgcgc
     1801 cgagacagaa cttaatgggc ccgctaacag cgcgatttgc tggtgaccca atgcgaccag
     1861 atgctccacg cccagtcgcg taccgtcttc atgggagaaa ataatactgt tgatgggtgt
     1921 ctggtcagag acatcaagaa ataacgccgg aacattagtg caggcagctt ccacagcaat
     1981 ggcatcctgg tcatccagcg gatagttaat gatcagccca ctgacgcgtt gcgcgagaag
     2041 attgtgcacc gccgctttac aggcttcgac gccgcttcgt tctaccatcg acaccaccac
     2101 gctggcaccc agttgatcgg cgcgagattt aatcgccgcg acaatttgcg acggcgcgtg
     2161 cagggccaga ctggaggtgg caacgccaat cagcaacgac tgtttgcccg ccagttgttg
     2221 tgccacgcgg ttgggaatgt aattcagctc cgccatcgcc gcttccactt tttcccgcgt
     2281 tttcgcagaa acgtggctgg cctggttcac cacgcgggaa acggtctgat aagagacacc
     2341 ggcatactct gcgacatcgt ataacgttac tggtttcatc aaaatcgtct ccctccgttt
     2401 gaatatttga ttgatcgtaa ccagatgaag cactctttcc actatcccta cagtgttatg
     2461 gcttgaacaa tcacgaaaca ataattggta cgtacgatct ttcagccgac tcaaacatca
     2521 aatcttacaa atgtagtctt tgaaagtatt acatatgtaa gatttaaatg caaccgtttt
     2581 ttcggaagga aatgatgacc tcgtttccac cggaattagc ttggtaccag ctattgtaac
     2641 ataatcggta cgggggtgaa aaagctaacg gaaaagggag cggaaaagaa tgatgtaagc
     2701 gtgaaaaatt ttttatctta tcacttgaaa ttggaaggga gattctttat tataagaatt
     2761 gtggaattgt gagcggataa caattcccaa ttaaaggagg aaggatccAT GGGCGACTGC
     2821 GTTGCCCCTA AAGAGGATCT TATATTCAGG TCAAAGTTGC CTGATATTTA CATCCCCAAA
     2881 CATCTTCCAT TACACACTTA TTGCTTCGAG AATATCAGTA AAGTGGGAGA TAAATCCTGC
     2941 TTGATTAATG GTGCGACTGG GGAGACGTTT ACCTATTCTC AGGTAGAGCT ATTGAGTCGT
     3001 AAAGTAGCCT CTGGACTTAA TAAACTAGGC ATCCAGCAAG GGGACACTAT AATGCTACTA
     3061 TTACCCAACA GTCCGGAGTA CTTCTTCGCA TTCTTAGGCG CCAGTTATAG GGGTGCGATT
     3121 AGCACGATGG CAAATCCATT TTTTACGTCC GCTGAAGTAA TTAAGCAACT TAAGGCATCA
     3181 CAGGCTAAAT TGATCATAAC TCAAGCATGC TACGTTGATA AAGTCAAAGA TTACGCAGCC
     3241 GAGAAGAATA TTCAAATAAT CTGTATTGAT GACGCGCCGC AAGATTGCTT ACATTTTAGC
     3301 AAACTTATGG AAGCGGACGA ATCCGAGATG CCGGAAGTCG TAATAAATTC TGATGACGTT
     3361 GTAGCCTTAC CATATAGTTC AGGGACGACC GGTTTACCAA AGGGAGTTAT GTTGACACAT
     3421 AAGGGACTTG TTACATCCGT CGCTCAGCAG GTGGATGGAG ATAATCCTAA TCTTTATATG
     3481 CACTCAGAGG ATGTGATGAT CTGCATTCTA CCTTTGTTTC ATATCTATTC TTTGAACGCC
     3541 GTTTTGTGCT GCGGGTTGCG TGCGGGAGTT ACCATTCTGA TTATGCAAAA GTTCGATATA
     3601 GTACCCTTTT TAGAGCTTAT TCAGAAGTAC AAAGTCACGA TAGGTCCTTT TGTACCACCG
     3661 ATCGTTTTAG CTATCGCTAA AAGCCCCGTC GTAGACAAGT ATGATCTATC TAGTGTCAGA
     3721 ACGGTTATGA GCGGGGCAGC ACCATTGGGA AAGGAACTAG AAGACGCAGT CCGTGCAAAA
     3781 TTCCCAAATG CTAAGCTTGG ACAGGGCTAC GGAATGACTG AGGCGGGCCC CGTCTTAGCA
     3841 ATGTGCCTGG CTTTCGCCAA AGAACCATAC GAAATTAAAT CTGGCGCGTG CGGTACGGTT
     3901 GTTAGGAACG CAGAGATGAA GATAGTAGAT CCCGAGACCA ATGCAAGTTT GCCAAGGAAT
     3961 CAGAGAGGCG AAATATGTAT AAGAGGAGAT CAAATAATGA AAGGATACTT AAATGATCCT
     4021 GAGTCCACGA GAACGACTAT AGATGAGGAG GGCTGGCTTC ACACCGGTGA CATAGGTTTC
     4081 ATCGACGATG ATGATGAATT ATTCATCGTG GATCGTTTGA AAGAGATTAT TAAGTATAAA
     4141 GGGTTTCAAG TCGCACCCGC GGAACTAGAA GCGCTGTTAC TAACCCACCC TACAATCTCC
     4201 GACGCTGCTG TTGTACCGAT GATAGACGAA AAGGCTGGTG AGGTGCCTGT GGCGTTTGTA
     4261 GTCAGAACGA ACGGGTTTAC AACCACCGAA GAGGAGATCA AGCAATTCGT TTCAAAGCAA
     4321 GTCGTATTTT ATAAAAGGAT CTTCAGGGTT TTCTTCGTCG ATGCAATACC AAAGTCTCCT
     4381 TCCGGCAAGA TACTTAGAAA GGATCTAAGA GCTAGGATTG CCTCAGGGGA CCTTCCAAAA
     4441 Taaattaatt gttctttttt caggtgaagg ttcccatGGC GGCAAGTATT ACAGCGATAA
     4501 CAGTCGAAAA TTTGGAATAT CCGGCTGTCG TAACCTCACC AGTCACGGGT AAGTCCTACT
     4561 TCTTGGGCGG TGCCGGTGAG AGAGGTCTAA CGATAGAGGG CAATTTTATT AAGTTCACGG
     4621 CCATTGGGGT ATACCTAGAA GACATAGCAG TCGCAAGTTT GGCTGCAAAG TGGAAGGGGA
     4681 AAAGTTCCGA GGAATTGCTA GAAACCCTGG ACTTTTACAG GGATATAATT TCTGGACCAT
     4741 TTGAAAAGCT TATCAGGGGC AGCAAGATTC GTGAATTGTC TGGACCGGAG TATTCTAGGA
     4801 AGGTAATGGA GAACTGTGTC GCTCACCTAA AATCCGTGGG AACCTATGGG GACGCGGAGG
     4861 CCGAGGCGAT GCAAAAGTTT GCGGAAGCTT TCAAGCCAGT GAATTTCCCC CCAGGGGCGT
     4921 CTGTATTCTA TCGTCAATCT CCCGATGGAA TCCTTGGATT GAGCTTTAGT CCAGACACAA
     4981 GTATACCGGA GAAGGAAGCC GCTTTAATTG AGAACAAGGC GGTGAGCAGT GCCGTGCTGG
     5041 AAACCATGAT CGGTGAACAC GCGGTGAGCC CGGATCTTAA GAGATGCCTT GCTGCCAGGC
     5101 TTCCAGCATT ACTGAATGAG GGAGCATTCA AGATTGGTAA CTaaccgttc atttatcaca
     5161 aaaggattgt tcgatGGTGA CCGTAGAGGA GTATAGAAAA GCACAGAGGG CTGAGGGTCC
     5221 GGCTACTGTT ATGGCTATAG GCACCGCTAC ACCGACGAAT TGTGTAGATC AGTCAACGTA
     5281 CCCCGATTAT TATTTCAGAA TAACCAACTC CGAGCATAAA ACCGACCTAA AGGAGAAGTT
     5341 CAAAAGAATG TGTGAGAAGA GCATGATCAA AAAGAGGTAC ATGCATTTGA CCGAGGAAAT
     5401 CCTGAAAGAG AACCCTTCCA TGTGCGAATA TATGGCGCCC TCACTTGATG CCAGACAAGA
     5461 TATTGTTGTA GTCGAAGTCC CCAAGTTAGG AAAGGAAGCA GCGCAGAAGG CAATAAAGGA
     5521 ATGGGGACAG CCGAAATCTA AAATAACACA TCTAGTCTTT TGTACCACGT CCGGAGTCGA
     5581 TATGCCGGGA TGTGATTATC AACTAACAAA GCTGCTGGGC CTGAGACCGT CAGTGAAAAG
     5641 GTTAATGATG TATCAGCAGG GCTGTTTTGC TGGAGGTACA GTACTAAGAC TGGCGAAGGA
     5701 CCTAGCCGAA AATAATAAAG GCGCCAGAGT ACTAGTGGTT TGCAGCGAGA TTACTGCTGT
     5761 AACATTTAGA GGACCCAACG ACACTCATTT GGATTCCTTG GTCGGGCAGG CTTTATTTGG
     5821 AGACGGTGCG GGGGCCATAA TCATAGGCAG TGATCCGATC CCAGGAGTTG AAAGGCCGTT
     5881 GTTCGAGTTA GTGTCCGCTG CGCAGACTTT GCTTCCGGAC AGTCACGGAG CAATTGACGG
     5941 GCATTTAAGG GAGGTTGGAC TTACGTTCCA CTTACTAAAA GATGTACCAG GGTTGATATC
     6001 CAAGAACATT GAAAAGTCAC TGGAAGAGGC TTTCAGACCC CTGAGCATAT CAGACTGGAA
     6061 TTCACTGTTT TGGATCGCTC ATCCGGGGGG ACCCGCAATC CTAGATCAAG TGGAGATAAA
     6121 GTTAGGCTTA AAGCCAGAAA AGCTAAAAGC GACGAGAAAT GTTTTAAGCA ACTACGGCAA
     6181 CATGTCTTCT GCTTGTGTTC TATTTATCCT TGACGAAATG CGTAAGGCCA GTGCTAAAGA
     6241 GGGTCTGGGC ACTACCGGAG AAGGCTTAGA ATGGGGTGTC CTGTTTGGTT TCGGTCCTGG
     6301 GCTTACGGTA GAAACAGTAG TTCTACATTC CGTTGCGACA TGAtctagag tcgacgtccc
     6361 cggggcagcc cgcctaatga gcgggctttt ttcacgtcac gcgtccatgg agatctttgt
     6421 ctgcaactga aaagtttata ccttacctgg aacaaatggt tgaaacatac gaggctaata
     6481 tcggcttatt aggaatagtc cctgtactaa taaaatcagg tggatcagtt gatcagtata
     6541 ttttggacga agctcggaaa gaatttggag atgacttgct taattccaca attaaattaa
     6601 gggaaagaat aaagcgattt gatgttcaag gaatcacgga agaagatact catgataaag
     6661 aagctctaaa actattcaat aaccttacaa tggaattgat cgaaagggtg gaaggttaat
     6721 ggtacgaaaa ttaggggatc tacctagaaa gccacaaggc gataggtcaa gcttaaagaa
     6781 cccttacatg gatcttacag attctgaaag taaagaaaca acagaggtta aacaaacaga
     6841 accaaaaaga aaaaaagcat tgttgaaaac aatgaaagtt gatgtttcaa tccataataa
     6901 gattaaatcg ctgcacgaaa ttctggcagc atccgaaggg aattcatatt acttagagga
     6961 tactattgag agagctattg ataagatggt tgagacatta cctgagagcc aaaaaacttt
     7021 ttatgaatat gaattaaaaa aaagaaccaa caaaggctga gacagactcc aaacgagtct
     7081 gtttttttaa aaaaaatatt aggagcattg aatatatatt agagaattaa gaaagacatg
     7141 ggaataaaaa tattttaaat ccagtaaaaa tatgataaga ttatttcaga atatgaagaa
     7201 ctctgtttgt ttttgatgaa aaaacaaaca aaaaaaatcc acctaacgga atctcaattt
     7261 aactaacagc ggccaaactg agaagttaaa tttgagaagg ggaaaaggcg gatttatact
     7321 tgtatttaac tatctccatt ttaacatttt attaaacccc atacaagtga aaatcctctt
     7381 ttacactgtt cctttaggtg atcgcggagg gacattatga gtgaagtaaa cctaaaagga
     7441 aatacagatg aattagtgta ttatcgacag caaaccactg gaaataaaat cgccaggaag
     7501 agaatcaaaa aagggaaaga agaagtttat tatgttgctg aaacggaaga gaagatatgg
     7561 acagaagagc aaataaaaaa cttttcttta gacaaatttg gtacgcatat accttacata
     7621 gaaggtcatt atacaatctt aaataattac ttctttgatt tttggggcta ttttttaggt
     7681 gctgaaggaa ttgcgctcta tgctcaccta actcgttatg catacggcag caaagacttt
     7741 tgctttccta gtctacaaac aatcgctaaa aaaatggaca agactcctgt tacagttaga
     7801 ggctacttga aactgcttga aaggtacggt tttatttgga aggtaaacgt ccgtaataaa
     7861 accaaggata acacagagga atccccgatt tttaagatta gacgtaaggt tcctttgctt
     7921 tcagaagaac ttttaaatgg aaaccctaat attgaaattc cagatgacga ggaagcacat
     7981 gtaaagaagg ctttaaaaaa ggaaaaagag ggtcttccaa aggttttgaa aaaagagcac
     8041 gatgaatttg ttaaaaaaat gatggatgag tcagaaacaa ttaatattcc agaggcctta
     8101 caatatgaca caatgtatga agatatactc agtaaaggag aaattcgaaa agaaatcaaa
     8161 aaacaaatac ctaatcctac aacatctttt gagagtatat caatgacaac tgaagaggaa
     8221 aaagtcgaca gtactttaaa aagcgaaatg caaaatcgtg tctctaagcc ttcttttgat
     8281 acctggttta aaaacactaa gatcaaaatt gaaaataaaa attgtttatt acttgtaccg
     8341 agtgaatttg catttgaatg gattaagaaa agatatttag aaacaattaa aacagtcctt
     8401 gaagaagctg gatatgtttt cgaaaaaatc gaactaagaa aagtgcaata aactgctgaa
     8461 gtatttcagc agtttttttt atttagaaat agtgaaaaaa atataatcag ggaggtatca
     8521 atatttaatg agtactgatt taaatttatt tagactggaa ttaataatta acacgtagac
     8581 taattaaaat ttaatgaggg ataaagagga tacaaaaata ttaatttcaa tccctattaa
     8641 attttaacaa gggggggatt aaaatttaat tagaggttta tccacaagaa aagaccctaa
     8701 taaaattttt actagggtta taacactgat taatttctta atgggggagg gattaaaatt
     8761 taatgacaaa gaaaacaatc ttttaagaaa agcttttaaa agataataat aaaaagagct
     8821 ttgcgattaa gcaaaactct ttactttttc attgacatta tcaaattcat cgatttcaaa
     8881 ttgttgttgt atcataaagt taattctgtt ttgcacaacc ttttcaggaa tataaaacac
     8941 atctgaggct tgttttataa actcagggtc gctaaagtca atgtaacgta gcatatgata
     9001 tggtatagct tccacccaag ttagcctttc tgcttcttct gaatgttttt catatacttc
     9061 catgggtatc tctaaatgat tttcctcatg tagcaaggta tgagcaaaaa gtttatggaa
     9121 ttgatagttc ctctcttttt cttcaacttt tttatctaaa acaaacactt taacatctga
     9181 gtcaatgtaa gcataagatg tttttccagt cataatttca atcccaaatc ttttagacag
     9241 aaattctgga cgtaaatctt ttggtgaaag aattttttta tgtagcaata tatccgatac
     9301 agcaccttct aaaagcgttg gtgaataggg cattttacct atctcctctc attttgtgga
     9361 ataaaaatag tcatattcgt ccatctacct atcctattat cgaacagttg aactttttaa
     9421 tcaaggatca gtcctttttt tcattattct taaactgtgc tcttaacttt aacaactcga
     9481 tttgtttttc cagatctcga gggtaactag cctcgccgat cccgcaagag gcccggcagt
     9541 caggtggcac ttttcgggga aatgtgcgcg gaacccctat ttgtttattt ttctaaatac
     9601 attcaaatat gtatccgctc atgagacaat aaccctgata aatgcttcaa taatattgaa
     9661 aaaggaagag tatgagtatt caacatttcc gtgtcgccct tattcccttt tttgcggcat
     9721 tttgccttcc tgtttttgct cacccagaaa cgctggtgaa agtaaaagat gctgaagatc
     9781 agttgggtgc acgagtgggt tacatcgaac tggatctcaa cagcggtaag atccttgaga
     9841 gttttcgccc cgaagaacgt tttccaatga tgagcacttt taaagttctg ctatgtggcg
     9901 cggtattatc ccgtattgac gccgggcaag agcaactcgg tcgccgcata cactattctc
     9961 agaatgactt ggttgagtac tcaccagtca cagaaaagca tcttacggat ggcatgacag
    10021 taagagaatt atgcagtgct gccataacca tgagtgataa cactgcggcc aacttacttc
    10081 tgacaacgat cggaggaccg aaggagctaa ccgctttttt gcacaacatg ggggatcatg
    10141 taactcgcct tgatcgttgg gaaccggagc tgaatgaagc cataccaaac gacgagcgtg
    10201 acaccacgat gcctgtagca atggcaacaa cgttgcgcaa actattaact ggcgaactac
    10261 ttactctagc ttcccggcaa caattaatag actggatgga ggcggataaa gttgcaggac
    10321 cacttctgcg ctcggccctt ccggctggct ggtttattgc tgataaatct ggagccggtg
    10381 agcgtgggtc tcgcggtatc attgcagcac tggggccaga tggtaagccc tcccgtatcg
    10441 tagttatcta cacgacgggg agtcaggcaa ctatggatga acgaaataga cagatcgctg
    10501 agataggtgc ctcactgatt aagcattggt aactgtcaga ccaagtttac tcatatatac
    10561 tttagattga tttaaaactt catttttaat ttaaaaggat ctaggtgaag atcctttttg
    10621 ataatctcat gaccaaaatc ccttaacgtg agttttcgtt ccactgagcg tcagaccccg
    10681 tagaaaagat caaaggatct tcttgagatc ctttttttct gcgcgtaatc tgctgcttgc
    10741 aaacaaaaaa accaccgcta ccagcggtgg tttgtttgcc ggatcaagag ctaccaactc
    10801 tttttccgaa ggtaactggc ttcagcagag cgcagatacc aaatactgtc cttctagtgt
    10861 agccgtagtt aggccaccac ttcaagaact ctgtagcacc gcctacatac ctcgctctgc
    10921 taatcctgtt accagtggct gctgccagtg gcgataagtc gtgtcttacc gggttggact
    10981 caagacgata gttaccggat aaggcgcagc ggtcgggctg aacggggggt tcgtgcacac
    11041 agcccagctt ggagcgaacg acctacaccg aactgagata cctacagcgt gagctatgag
    11101 aaagcgccac gcttcccgaa gggagaaagg cggacaggta tccggtaagc ggcagggtcg
    11161 gaacaggaga gcgcacgagg gagcttccag ggggaaacgc ctggtatctt tatagtcctg
    11221 tcgggtttcg ccacctctga cttgagcgtc gatttttgtg atgctcgtca ggggggcgga
    11281 gcctatggaa aaacgccagc aacgcggcct ttttacggtt cctggccttt tgctggcctt
    11341 ttgctcacat gttctttcct gcgttatccc ctgattctgt ggataaccgt attaccgcct
    11401 ttgagtgagc tgataccgct cgccgcagcc gaacgaccga gcgcagcgag tcagtgagcg
    11461 aggaagcgga agagcgccca atacgcatgc
//
