# Supplementary material for: A standard for near-scarless plasmid construction using reusable DNA parts
Source: Nat Commun. 2019 Jul 23;10:3294. doi: 10.1038/s41467-019-11263-0 (PMC6650416; doi:10.1038/s41467-019-11263-0)
Supplement: Supplementary file 15 — Source Data [file 41467_2019_11263_MOESM15_ESM.zip › Scarless demo 1.gb]

LOCUS       Scarless demo 1 4174 bp ds-DNA     circular     30-JUL-2018
DEFINITION  .
FEATURES             Location/Qualifiers
     misc_feature    2423..3949
                     /label="SeSam8_TAL"
                     /ApEinfo_revcolor=#75c6a9
                     /ApEinfo_fwdcolor=#75c6a9
     misc_feature    2296..2332
                     /label="Rho Independed Terminator"
                     /ApEinfo_revcolor=#c7b0e3
                     /ApEinfo_fwdcolor=#c7b0e3
     misc_feature    2265..2265
                     /label="Mutation point 1"
                     /ApEinfo_revcolor=#f8d3a9
                     /ApEinfo_fwdcolor=#f8d3a9
     misc_feature    3950..3974
                     /label="histagstop"
                     /ApEinfo_revcolor=#75c6a9
                     /ApEinfo_fwdcolor=#75c6a9
     misc_feature    2004..2022
                     /label="N23"
                     /ApEinfo_revcolor=#f8d3a9
                     /ApEinfo_fwdcolor=#f8d3a9
     terminator      3978..4105
                     /label="T7\terminator"
                     /ApEinfo_revcolor=#ff9ccd
                     /ApEinfo_fwdcolor=#ff9ccd
     misc_feature    1..19
                     /label="N21"
                     /ApEinfo_revcolor=#ffef86
                     /ApEinfo_fwdcolor=#ffef86
     misc_feature    2402..2422
                     /label="LK3"
                     /ApEinfo_revcolor=#c7b0e3
                     /ApEinfo_fwdcolor=#c7b0e3
     misc_feature    2359..2401
                     /label="RBS1"
                     /ApEinfo_revcolor=#f58a5e
                     /ApEinfo_fwdcolor=#f58a5e
     misc_feature    2023..2193
                     /label="PthrC"
                     /ApEinfo_revcolor=#f8d3a9
                     /ApEinfo_fwdcolor=#f8d3a9
     misc_feature    2276..2276
                     /label="Mutation point 2"
                     /ApEinfo_revcolor=#b1ff67
                     /ApEinfo_fwdcolor=#b1ff67
     misc_feature    2370..2388
                     /label="SE"
                     /ApEinfo_revcolor=#c7b0e3
                     /ApEinfo_fwdcolor=#c7b0e3
     misc_feature    1097..1115
                     /label="N22"
                     /ApEinfo_revcolor=#9eafd2
                     /ApEinfo_fwdcolor=#9eafd2
     CDS             2212..2277
                     /label="thrL CDS"
                     /ApEinfo_revcolor=#75c6a9
                     /ApEinfo_fwdcolor=#75c6a9
     CDS             185..977
                     /label="aadA"
                     /ApEinfo_revcolor=#f8d3a9
                     /ApEinfo_fwdcolor=#f8d3a9
     CDS             1168..1756
                     /label="pMB1"
                     /ApEinfo_revcolor=#b7e6d7
                     /ApEinfo_fwdcolor=#b7e6d7
ORIGIN
        1 Tccctcgact cacacttgGt cgacctgcag aagcttagat ctattaccct gttatcccta
       61 ctcgagttca tgtgcagctc catcagcaaa aggggatgat aagtttatca ccaccgacta
      121 tttgcaacag tgccgttgat cgtgctatga tcgactgatg tcatcagcgg tggagtgcaa
      181 tgtcatgagg gaagcggtga tcgccgaagt atcgactcaa ctatcagagg tagttggcgt
      241 catcgagcgc catctcgaac cgacgttgct ggccgtacat ttgtacggct ccgcagtgga
      301 tggcggcctg aagccacaca gtgatattga tttgctggtt acggtgaccg taaggcttga
      361 tgaaacaacg cggcgagctt tgatcaacga ccttttggaa acttcggctt cccctggaga
      421 gagcgagatt ctccgcgctg tagaagtcac cattgttgtg cacgacgaca tcattccgtg
      481 gcgttatcca gctaagcgcg aactgcaatt tggagaatgg cagcgcaatg acattcttgc
      541 aggtatcttc gagccagcca cgatcgacat tgatctggct atcttgctga caaaagcaag
      601 agaacatagc gttgccttgg taggtccagc ggcggaggaa ctctttgatc cggttcctga
      661 acaggatcta tttgaggcgc taaatgaaac cttaacgcta tggaactcgc cgcccgactg
      721 ggctggcgat gagcgaaatg tagtgcttac gttgtcccgc atttggtaca gcgcagtaac
      781 cggcaaaatc gcgccgaagg atgtcgctgc cgactgggca atggagcgcc tgccggccca
      841 gtatcagccc gtcatacttg aagctagaca ggcttatctt ggacaagaag aagatcgctt
      901 ggcctcgcgc gcagatcagt tggaagaatt tgtccactac gtgaaaggcg agatcaccaa
      961 ggtagtcggc aaataagatg ccgctcgcca gtcgattggc tgagctcatg aagttcctat
     1021 tccgaagttc cgcgaacgcg taaaggatct aggtgaagat cctttttgat aatctcatga
     1081 ccaaaatccc ttaacgtcac acaacatagc cacggagttt tcgttccact gagcgtcaga
     1141 ccccgtagaa aagatcaaag gatcttcttg agatcctttt tttctgcgcg taatctgctg
     1201 cttgcaaaca aaaaaaccac cgctaccagc ggtggtttgt ttgccggatc aagagctacc
     1261 aactcttttt ccgaaggtaa ctggcttcag cagagcgcag ataccaaata ctgtccttct
     1321 agtgtagccg tagttaggcc accacttcaa gaactctgta gcaccgccta catacctcgc
     1381 tctgctaatc ctgttaccag tggctgctgc cagtggcgat aagtcgtgtc ttaccgggtt
     1441 ggactcaaga cgatagttac cggataaggc gcagcggtcg ggctgaacgg ggggttcgtg
     1501 cacacagccc agcttggagc gaacgaccta caccgaactg agatacctac agcgtgagct
     1561 atgagaaagc gccacgcttc ccgaagggag aaaggcggac aggtatccgg taagcggcag
     1621 ggtcggaaca ggagagcgca cgagggagct tccaggggga aacgcctggt atctttatag
     1681 tcctgtcggg tttcgccacc tctgacttga gcgtcgattt ttgtgatgct cgtcaggggg
     1741 gcggagccta tggaaaaacg ccagcaacgc ggccttttta cggttcctgg ccttttgctg
     1801 gccttttgct cacatgttct ttcctgcgtt atcccctgat tctgtggata accgtattac
     1861 cgcctttgag tgagctgata ccgctcgccg cagccgaacg accgagcgca gcgagtcagt
     1921 gagcgaggaa gcggaagagc gcctgatgcg gtattttctc cttacgcatc tgtgcggtat
     1981 ttcacaccgc atatgctgga tcctcaaaca gaaaggccat ggagcttttc attctgactg
     2041 caacgggcaa tatgtctctg tgtggattaa aaaaagagtg tctgatagca gcttctgaac
     2101 tggttacctg ccgtgagtaa attaaaattt tattgactta ggtcactaaa tactttaacc
     2161 aatataggca tagcgcacag acagataaaa attacagagt acacaacatc catgaaacgc
     2221 attagcacca ccattaccac caccatcacc attaccacag gtaaAggtgc gggctTacgc
     2281 gtacaggaaa cacagaaaaa agcccgcacc tgacagtgcg ggcttttttt ttcgaccaaa
     2341 ggtaacgagg taacaaccta gaaataattt tgtttaactt taagaaggag atatacatat
     2401 gtcaggctcg tcttcttcag ggACCCAGGT TGTTGAACGT CAGGCAGATC GTCTGAGCAG
     2461 CCGTGAATAT CTGGCACGTG TTGTTCGTAG CGCAGGTTGG GATGCAGGTC TGACCAGCTG
     2521 TACCGATGAA GAAATTGTTC GTATGGGTGC AAGCGCACGT ACCATTGAAG AATATCTGAA
     2581 AAGCGATAAA CCGATCTATG GTCTGACCCA GGGTTTTGGT CCGCTGGTTC TGTTTGATGC
     2641 AGATAGCGAA CTGGAACAGG GTGGTAGCCT GATTAGCCAT CTGGGCACCG GTCAGGGTGC
     2701 ACCGCTGGCA CCGGAAGTTA GCCGTCTGAT TCTGTGGCTG CGTATTCAGA ATATGCGTAA
     2761 AGGTTATAGC GCAGTTAGTC CGGTTTTTTG GCAGAAACTG GCAGATCTGT GGAATAAAGG
     2821 TTTTACACCG GCAATTCCGC GTCATGGCAC CGTTAGCGCA AGCGGTGATC TGCAGCCGCT
     2881 GGCCCATGCA GCACTGGCAT TTACCGGTGT TGGTGAAGCA TGGACCCGTG ATGCCGATGG
     2941 TCGTTGGAGC ACCGTTCCGG CAGTTGATGC ACTGGCAGCC CTGGGTGCAG AACCGTTTGA
     3001 TTGGCCTGTT CGTGAAGCAC TGGCCTTTGT TAATGGTACA GGTGCAAGCC TGGCAGTTGC
     3061 AGTTCTGAAT CATCGTAGTG CACTGCGTCT GGTTCGTGCA TGTGCCGTTC TGAGCGCACG
     3121 TCTGGCAACC CTGCTGGGTG CAAATCCGGA ACATTATGAT GTTGGTCATG GTGTTGCACG
     3181 TGGTCAGGTT GGCCAGCTGA CCGCAGCAGA ATGGATTCGT CAGGGTCTGC CTCGTGGTAT
     3241 GGTTCGTGAT GGTAGCCGTC CGCTGCAAGA ACCGTATAGC CTGCGTTGTG CACCGCAGGT
     3301 TCTGGGTGCG GTTCTGGATC AGCTGGATGG TGCCGGTGAT GTTCTGGCAC GCGAAGTTGA
     3361 TGGTTGTCAG GATAATCCGA TTACCTATGA AGGTGAACTG CTGCACGGTG GTAATTTTCA
     3421 TGCAATGCCG GTTGGTTTTG CAAGCGATCA GATTGGTCTG GCAATGCATA TGGCAGCATA
     3481 TCTGGCCGAA CGTCAGCTGG GTCTGCTGGT TTCACCGGTT ACCAATGGCG ATCTGCCACC
     3541 GATGCTGACA CCGCGTGCAG GTCGTGGTGC AGGACTGGCA GGCGTTCAGA TTAGCGCAAC
     3601 CAGCTTTGTT AGCCGTATTC GCCAGCTGGT TTTTCCGGCA AGCCTGACCA CCCTGCCGAC
     3661 CAATGGTTGG AATCAGGATC ATGTTCCGAT GGCACTGAAT GGTGCAAATA GCGTTTTTGA
     3721 AGCCCTGGAA CTGGGTTGGC TGACCGTGGG TAGCCTGGCC GTTGGTGTTG CCCAGCTGGC
     3781 AGCAATGACA GGTCATGCAG CAGAAGGTGT TTGGGCTGAA CTGGCAGGTA TTTGTCCGCC
     3841 TCTGGATGCC GATCGTCCAC TGGGTGCCGA AGTTCGTGCA GCACGTGATC TGCTGAGTGC
     3901 ACATGCAGAT CAGCTGCTGG TTGATGAAGC AGATGGTAAA GATTTTGGCT ctcatcatca
     3961 tcaccatcac tgaGggctgc taacaaagcc cgaaaggaag ctgagttggc tgctgccacc
     4021 gctgagcaat aactagcata accccttggg gcctctaaac gggtcttgag gggttttttg
     4081 ctgaaaggag gaactatatc cggatatccc gcaagaggcc cggcagtacc ggcataacca
     4141 agcctatgcc tacagcatcc agggtgacgg tgcc
//
