# Supplementary material for: A standard for near-scarless plasmid construction using reusable DNA parts
Source: Nat Commun. 2019 Jul 23;10:3294. doi: 10.1038/s41467-019-11263-0 (PMC6650416; doi:10.1038/s41467-019-11263-0)
Supplement: Supplementary file 15 — Source Data [file 41467_2019_11263_MOESM15_ESM.zip › Scarless demo 2.gb]

LOCUS       Scarless demo 2 4235 bp ds-DNA     circular     30-JUL-2018
DEFINITION  .
FEATURES             Location/Qualifiers
     misc_feature    2360..2402
                     /label="RBS1"
                     /ApEinfo_revcolor=#f58a5e
                     /ApEinfo_fwdcolor=#f58a5e
     CDS             1168..1756
                     /label="pMB1"
                     /ApEinfo_revcolor=#b7e6d7
                     /ApEinfo_fwdcolor=#b7e6d7
     misc_feature    2463..2483
                     /label="LK3"
                     /ApEinfo_revcolor=#c7b0e3
                     /ApEinfo_fwdcolor=#c7b0e3
     misc_feature    2403..2462
                     /label="r_ctg"
                     /ApEinfo_revcolor=#b1ff67
                     /ApEinfo_fwdcolor=#b1ff67
     terminator      4039..4166
                     /label="T7\terminator"
                     /ApEinfo_revcolor=#ff9ccd
                     /ApEinfo_fwdcolor=#ff9ccd
     misc_feature    4011..4035
                     /label="histagstop"
                     /ApEinfo_revcolor=#75c6a9
                     /ApEinfo_fwdcolor=#75c6a9
     misc_feature    2277..2277
                     /label="Mutation point 2"
                     /ApEinfo_revcolor=#b1ff67
                     /ApEinfo_fwdcolor=#b1ff67
     misc_feature    1..19
                     /label="N21"
                     /ApEinfo_revcolor=#ffef86
                     /ApEinfo_fwdcolor=#ffef86
     misc_feature    1097..1115
                     /label="N22"
                     /ApEinfo_revcolor=#9eafd2
                     /ApEinfo_fwdcolor=#9eafd2
     misc_feature    2024..2194
                     /label="PthrC"
                     /ApEinfo_revcolor=#f8d3a9
                     /ApEinfo_fwdcolor=#f8d3a9
     CDS             185..977
                     /label="aadA"
                     /ApEinfo_revcolor=#f8d3a9
                     /ApEinfo_fwdcolor=#f8d3a9
     misc_feature    2004..2022
                     /label="N23"
                     /ApEinfo_revcolor=#f8d3a9
                     /ApEinfo_fwdcolor=#f8d3a9
     misc_feature    2484..4010
                     /label="SeSam8_TAL"
                     /ApEinfo_revcolor=#75c6a9
                     /ApEinfo_fwdcolor=#75c6a9
     CDS             2213..2278
                     /label="thrL CDS"
                     /ApEinfo_revcolor=#75c6a9
                     /ApEinfo_fwdcolor=#75c6a9
     misc_feature    2297..2333
                     /label="Rho Independed Terminator"
                     /ApEinfo_revcolor=#c7b0e3
                     /ApEinfo_fwdcolor=#c7b0e3
     misc_feature    2266..2266
                     /label="Mutation point 1"
                     /ApEinfo_revcolor=#f8d3a9
                     /ApEinfo_fwdcolor=#f8d3a9
ORIGIN
        1 Tccctcgact cacacttgGt cgacctgcag aagcttagat ctattaccct gttatcccta
       61 ctcgagttca tgtgcagctc catcagcaaa aggggatgat aagtttatca ccaccgacta
      121 tttgcaacag tgccgttgat cgtgctatga tcgactgatg tcatcagcgg tggagtgcaa
      181 tgtcatgagg gaagcggtga tcgccgaagt atcgactcaa ctatcagagg tagttggcgt
      241 catcgagcgc catctcgaac cgacgttgct ggccgtacat ttgtacggct ccgcagtgga
      301 tggcggcctg aagccacaca gtgatattga tttgctggtt acggtgaccg taaggcttga
      361 tgaaacaacg cggcgagctt tgatcaacga ccttttggaa acttcggctt cccctggaga
      421 gagcgagatt ctccgcgctg tagaagtcac cattgttgtg cacgacgaca tcattccgtg
      481 gcgttatcca gctaagcgcg aactgcaatt tggagaatgg cagcgcaatg acattcttgc
      541 aggtatcttc gagccagcca cgatcgacat tgatctggct atcttgctga caaaagcaag
      601 agaacatagc gttgccttgg taggtccagc ggcggaggaa ctctttgatc cggttcctga
      661 acaggatcta tttgaggcgc taaatgaaac cttaacgcta tggaactcgc cgcccgactg
      721 ggctggcgat gagcgaaatg tagtgcttac gttgtcccgc atttggtaca gcgcagtaac
      781 cggcaaaatc gcgccgaagg atgtcgctgc cgactgggca atggagcgcc tgccggccca
      841 gtatcagccc gtcatacttg aagctagaca ggcttatctt ggacaagaag aagatcgctt
      901 ggcctcgcgc gcagatcagt tggaagaatt tgtccactac gtgaaaggcg agatcaccaa
      961 ggtagtcggc aaataagatg ccgctcgcca gtcgattggc tgagctcatg aagttcctat
     1021 tccgaagttc cgcgaacgcg taaaggatct aggtgaagat cctttttgat aatctcatga
     1081 ccaaaatccc ttaacgtcac acaacatagc cacggagttt tcgttccact gagcgtcaga
     1141 ccccgtagaa aagatcaaag gatcttcttg agatcctttt tttctgcgcg taatctgctg
     1201 cttgcaaaca aaaaaaccac cgctaccagc ggtggtttgt ttgccggatc aagagctacc
     1261 aactcttttt ccgaaggtaa ctggcttcag cagagcgcag ataccaaata ctgtccttct
     1321 agtgtagccg tagttaggcc accacttcaa gaactctgta gcaccgccta catacctcgc
     1381 tctgctaatc ctgttaccag tggctgctgc cagtggcgat aagtcgtgtc ttaccgggtt
     1441 ggactcaaga cgatagttac cggataaggc gcagcggtcg ggctgaacgg ggggttcgtg
     1501 cacacagccc agcttggagc gaacgaccta caccgaactg agatacctac agcgtgagct
     1561 atgagaaagc gccacgcttc ccgaagggag aaaggcggac aggtatccgg taagcggcag
     1621 ggtcggaaca ggagagcgca cgagggagct tccaggggga aacgcctggt atctttatag
     1681 tcctgtcggg tttcgccacc tctgacttga gcgtcgattt ttgtgatgct cgtcaggggg
     1741 gcggagccta tggaaaaacg ccagcaacgc ggccttttta cggttcctgg ccttttgctg
     1801 gccttttgct cacatgttct ttcctgcgtt atcccctgat tctgtggata accgtattac
     1861 cgcctttgag tgagctgata ccgctcgccg cagccgaacg accgagcgca gcgagtcagt
     1921 gagcgaggaa gcggaagagc gcctgatgcg gtattttctc cttacgcatc tgtgcggtat
     1981 ttcacaccgc atatgctgga tcctcaaaca gaaaggccat gggagctttt cattctgact
     2041 gcaacgggca atatgtctct gtgtggatta aaaaaagagt gtctgatagc agcttctgaa
     2101 ctggttacct gccgtgagta aattaaaatt ttattgactt aggtcactaa atactttaac
     2161 caatataggc atagcgcaca gacagataaa aattacagag tacacaacat ccatgaaacg
     2221 cattagcacc accattacca ccaccatcac cattaccaca ggtaaAggtg cgggctTacg
     2281 cgtacaggaa acacagaaaa aagcccgcac ctgacagtgc gggctttttt tttcgaccaa
     2341 aggtaacgag gtaacaacct agaaataatt ttgtttaact ttaagaagga gatatacata
     2401 tggagggtaa tacacgcgaa gacaacttta agcacttatt gggtaacgac aacgttaagc
     2461 gctcaggctc gtcttcttca gggACCCAGG TTGTTGAACG TCAGGCAGAT CGTCTGAGCA
     2521 GCCGTGAATA TCTGGCACGT GTTGTTCGTA GCGCAGGTTG GGATGCAGGT CTGACCAGCT
     2581 GTACCGATGA AGAAATTGTT CGTATGGGTG CAAGCGCACG TACCATTGAA GAATATCTGA
     2641 AAAGCGATAA ACCGATCTAT GGTCTGACCC AGGGTTTTGG TCCGCTGGTT CTGTTTGATG
     2701 CAGATAGCGA ACTGGAACAG GGTGGTAGCC TGATTAGCCA TCTGGGCACC GGTCAGGGTG
     2761 CACCGCTGGC ACCGGAAGTT AGCCGTCTGA TTCTGTGGCT GCGTATTCAG AATATGCGTA
     2821 AAGGTTATAG CGCAGTTAGT CCGGTTTTTT GGCAGAAACT GGCAGATCTG TGGAATAAAG
     2881 GTTTTACACC GGCAATTCCG CGTCATGGCA CCGTTAGCGC AAGCGGTGAT CTGCAGCCGC
     2941 TGGCCCATGC AGCACTGGCA TTTACCGGTG TTGGTGAAGC ATGGACCCGT GATGCCGATG
     3001 GTCGTTGGAG CACCGTTCCG GCAGTTGATG CACTGGCAGC CCTGGGTGCA GAACCGTTTG
     3061 ATTGGCCTGT TCGTGAAGCA CTGGCCTTTG TTAATGGTAC AGGTGCAAGC CTGGCAGTTG
     3121 CAGTTCTGAA TCATCGTAGT GCACTGCGTC TGGTTCGTGC ATGTGCCGTT CTGAGCGCAC
     3181 GTCTGGCAAC CCTGCTGGGT GCAAATCCGG AACATTATGA TGTTGGTCAT GGTGTTGCAC
     3241 GTGGTCAGGT TGGCCAGCTG ACCGCAGCAG AATGGATTCG TCAGGGTCTG CCTCGTGGTA
     3301 TGGTTCGTGA TGGTAGCCGT CCGCTGCAAG AACCGTATAG CCTGCGTTGT GCACCGCAGG
     3361 TTCTGGGTGC GGTTCTGGAT CAGCTGGATG GTGCCGGTGA TGTTCTGGCA CGCGAAGTTG
     3421 ATGGTTGTCA GGATAATCCG ATTACCTATG AAGGTGAACT GCTGCACGGT GGTAATTTTC
     3481 ATGCAATGCC GGTTGGTTTT GCAAGCGATC AGATTGGTCT GGCAATGCAT ATGGCAGCAT
     3541 ATCTGGCCGA ACGTCAGCTG GGTCTGCTGG TTTCACCGGT TACCAATGGC GATCTGCCAC
     3601 CGATGCTGAC ACCGCGTGCA GGTCGTGGTG CAGGACTGGC AGGCGTTCAG ATTAGCGCAA
     3661 CCAGCTTTGT TAGCCGTATT CGCCAGCTGG TTTTTCCGGC AAGCCTGACC ACCCTGCCGA
     3721 CCAATGGTTG GAATCAGGAT CATGTTCCGA TGGCACTGAA TGGTGCAAAT AGCGTTTTTG
     3781 AAGCCCTGGA ACTGGGTTGG CTGACCGTGG GTAGCCTGGC CGTTGGTGTT GCCCAGCTGG
     3841 CAGCAATGAC AGGTCATGCA GCAGAAGGTG TTTGGGCTGA ACTGGCAGGT ATTTGTCCGC
     3901 CTCTGGATGC CGATCGTCCA CTGGGTGCCG AAGTTCGTGC AGCACGTGAT CTGCTGAGTG
     3961 CACATGCAGA TCAGCTGCTG GTTGATGAAG CAGATGGTAA AGATTTTGGC Tctcatcatc
     4021 atcaccatca ctgaGggctg ctaacaaagc ccgaaaggaa gctgagttgg ctgctgccac
     4081 cgctgagcaa taactagcat aaccccttgg ggcctctaaa cgggtcttga ggggtttttt
     4141 gctgaaagga ggaactatat ccggatatcc cgcaagaggc ccggcagtac cggcataacc
     4201 aagcctatgc ctacagcatc cagggtgacg gtgcc
//
