# Supplementary material for: A standard for near-scarless plasmid construction using reusable DNA parts
Source: Nat Commun. 2019 Jul 23;10:3294. doi: 10.1038/s41467-019-11263-0 (PMC6650416; doi:10.1038/s41467-019-11263-0)
Supplement: Supplementary file 15 — Source Data [file 41467_2019_11263_MOESM15_ESM.zip › Short fragmnet demo 1.gb]

LOCUS       Short fragmnet demo 1 5266 bp ds-DNA     circular     16-JUL-2018
DEFINITION  .
FEATURES             Location/Qualifiers
     misc_feature    3017..3578
                     /label="GAL1/10 promoter"
                     /ApEinfo_revcolor=#ffef86
                     /ApEinfo_fwdcolor=#ffef86
     misc_feature    3556..3575
                     /label="SE"
                     /ApEinfo_revcolor=#ffef86
                     /ApEinfo_fwdcolor=#ffef86
     misc_feature    complement(3579..3617)
                     /label="SL18_2"
                     /ApEinfo_revcolor=#d6b295
                     /ApEinfo_fwdcolor=#d6b295
     misc_feature    2446..2466
                     /label="N23"
                     /ApEinfo_revcolor=#f8d3a9
                     /ApEinfo_fwdcolor=#f8d3a9
     misc_feature    complement(3588..3605)
                     /label="Right-pined"
                     /ApEinfo_revcolor=#ffef86
                     /ApEinfo_fwdcolor=#ffef86
     misc_feature    5124..5150
                     /label="end of marker region"
                     /ApEinfo_revcolor=#75c6a9
                     /ApEinfo_fwdcolor=#75c6a9
     misc_feature    3619..3644
                     /label="threeUTR"
                     /ApEinfo_revcolor=#faac61
                     /ApEinfo_fwdcolor=#faac61
     misc_feature    1610..1630
                     /label="N22"
                     /ApEinfo_revcolor=#9eafd2
                     /ApEinfo_fwdcolor=#9eafd2
     misc_feature    3959..3983
                     /label="start of marker region"
                     /ApEinfo_revcolor=#75c6a9
                     /ApEinfo_fwdcolor=#75c6a9
     misc_feature    2467..2995
                     /label="PDC-HF"
                     /ApEinfo_revcolor=#b7e6d7
                     /ApEinfo_fwdcolor=#b7e6d7
     misc_feature    3959..5266
                     /label="HIS3"
                     /ApEinfo_revcolor=#b4abac
                     /ApEinfo_fwdcolor=#b4abac
     misc_feature    3551..3578
                     /label="GAL1_B_AS"
                     /ApEinfo_revcolor=#f8d3a9
                     /ApEinfo_fwdcolor=#f8d3a9
     misc_feature    3531..3550
                     /label="r"
                     /ApEinfo_revcolor=#b7e6d7
                     /ApEinfo_fwdcolor=#b7e6d7
     CDS             643..1503
                     /label="Ampicillin\ORF"
                     /ApEinfo_revcolor=#d59687
                     /ApEinfo_fwdcolor=#d59687
     misc_feature    506..526
                     /label="N36"
                     /ApEinfo_revcolor=#ff9ccd
                     /ApEinfo_fwdcolor=#ff9ccd
     misc_feature    3017..3041
                     /label="f"
                     /ApEinfo_revcolor=#75c6a9
                     /ApEinfo_fwdcolor=#75c6a9
     misc_feature    3938..3958
                     /label="N21"
                     /ApEinfo_revcolor=#ffef86
                     /ApEinfo_fwdcolor=#ffef86
     misc_feature    complement(3610..3610)
                     /label="SE"
                     /ApEinfo_revcolor=#75c6a9
                     /ApEinfo_fwdcolor=#75c6a9
     gene            4278..4940
                     /label="HIS3 gene"
                     /ApEinfo_revcolor=#faac61
                     /ApEinfo_fwdcolor=#faac61
     misc_feature    44..505
                     /label="PDC-HT"
                     /ApEinfo_revcolor=#d59687
                     /ApEinfo_fwdcolor=#d59687
     rep_origin      complement(1750..2338)
                     /label="Rep/pUC"
                     /ApEinfo_revcolor=#75c6a9
                     /ApEinfo_fwdcolor=#75c6a9
     misc_feature    1..43
                     /label="RBS1"
                     /ApEinfo_revcolor=#f58a5e
                     /ApEinfo_fwdcolor=#f58a5e
     misc_feature    2996..3016
                     /label="N32"
                     /ApEinfo_revcolor=#c6c9d1
                     /ApEinfo_fwdcolor=#c6c9d1
     terminator      3645..3937
                     /label="ACT1"
                     /ApEinfo_revcolor=#c6c9d1
                     /ApEinfo_fwdcolor=#c6c9d1
ORIGIN
        1 tagaaataat tttgtttaac tttaagaagg agatatacat atggatcacc tcgccctgtt
       61 gcccgcattt ggtgcgaaaa agtacgaaaa tcacaagatc gccactacgg gtgagtggga
      121 tgccttaacc actgattcag agttccagaa aaactcggtg atcagactaa ttgaactgaa
      181 actgcccgtc tttgatgctc cggaaagttt gatcaaacaa gcgcaattga ctgccgctac
      241 aaatgccaaa caataagcca ttagtagtgt actcaaacga attattgttg caaataaata
      301 aacttacaca gtttgaatac ataaatcaat cagacaaata aatacatcgg ttcaaattat
      361 actaaatcta aatactacgt tatcgccgtg aattacgcaa ttcgcatgtt acgtactgcg
      421 cgtctcttgt tgaatattta ccaattggga aaaagaactc gtatttcatt cccctttttg
      481 gaaaggggtg gggagagact gttgtTacta agggcgaatg tacagGtttc tacaaactct
      541 tttgtttatt tttctaaata cattcaaata tgtatccgct catgagacaa taaccctgat
      601 aaatgcttca ataatattga aaaaggaaga gtatgagtat tcaacatttc cgtgtcgccc
      661 ttattccctt ttttgcggca ttttgccttc ctgtttttgc tcacccagaa acgctggtga
      721 aagtaaaaga tgctgaagat cagttgggtg cacgagtggg ttacatcgaa ctggatctca
      781 acagcggtaa gatccttgag agttttcgcc ccgaagaacg ttttccaatg atgagcactt
      841 ttaaagttct gctatgtggc gcggtattat cccgtgttga cgccgggcaa gagcaactcg
      901 gtcgccgcat acactattct cagaatgact tggttgagta ctcaccagtc acagaaaagc
      961 atcttacgga tggcatgaca gtaagagaat tatgcagtgc tgccataacc atgagtgata
     1021 acactgcggc caacttactt ctgacaacga tcggaggacc gaaggagcta accgcttttt
     1081 tgcacaacat gggggatcat gtaactcgcc ttgatcgttg ggaaccggag ctgaatgaag
     1141 ccataccaaa cgacgagcgt gacaccacga tgcctgtagc aatggcaaca acgttgcgca
     1201 aactattaac tggcgaacta cttactctag cttcccggca acaattaata gactggatgg
     1261 aggcggataa agttgcagga ccacttctgc gctcggccct tccggctggc tggtttattg
     1321 ctgataaatc tggagccggt gagcgtgggt ctcgcggtat cattgcagca ctggggccag
     1381 atggtaagcc ctcccgtatc gtagttatct acacgacggg gagtcaggca actatggatg
     1441 aacgaaatag acagatcgct gagataggtg cctcactgat taagcattgg taactgtcag
     1501 accaagttta ctcatatata ctttagattg atttaaaact tcatttttaa tttaaaagga
     1561 tctaggtgaa gatccttttt gataatctca tgaccaaaat cccttaacgT tcacacaaca
     1621 tagccacggG gctcactcaa aggcggtaat acggttatcc acagaatcag gggataacgc
     1681 aggaaagaac atgtgagcaa aaggccagca aaaggccagg aaccgtaaaa aggccgcgtt
     1741 gctggcgttt ttccataggc tccgcccccc tgacgagcat cacaaaaatc gacgctcaag
     1801 tcagaggtgg cgaaacccga caggactata aagataccag gcgtttcccc ctggaagctc
     1861 cctcgtgcgc tctcctgttc cgaccctgcc gcttaccgga tacctgtccg cctttctccc
     1921 ttcgggaagc gtggcgcttt ctcatagctc acgctgtagg tatctcagtt cggtgtaggt
     1981 cgttcgctcc aagctgggct gtgtgcacga accccccgtt cagcccgacc gctgcgcctt
     2041 atccggtaac tatcgtcttg agtccaaccc ggtaagacac gacttatcgc cactggcagc
     2101 agccactggt aacaggatta gcagagcgag gtatgtaggc ggtgctacag agttcttgaa
     2161 gtggtggcct aactacggct acactagaag aacagtattt ggtatctgcg ctctgctgaa
     2221 gccagttacc ttcggaaaaa gagttggtag ctcttgatcc ggcaaacaaa ccaccgctgg
     2281 tagcggtggt ttttttgttt gcaagcagca gattacgcgc agaaaaaaag gatctcaaga
     2341 agatcctttg atcttttcta cggggtctga cgctcagtgg aacgaaaact cacgttaagg
     2401 gattttggtc atgagattat caaaaaggat cttcacctag atcctTtcaa acagaaaggc
     2461 catggGggtg ggggcggtag tgataaccat tctctaaaca aaagcccatg tcccacacca
     2521 aaggatgttt ttttatatca cgttcccttt tcataaaaca caaaagaacg aatacttttt
     2581 aagccgaatg agtgacagaa aaagcccaca acttatcaag tgatattgaa caaagggcga
     2641 aacttcgcaa aaaaaaaaaa aaaagaaaaa gatagtgtag tagtgataaa ctggtgcttc
     2701 aatttctttt tatgaattga tctgtatctg cacctagatc gatttgatta caggataagg
     2761 gatatggtgc gattcgcgag cttttaccaa tatgtataaa aggcggctgt ttgaagccat
     2821 tctatcttaa tcttgtgcta ttgcagtcct cttttatata cagtataaat aaaaaaccca
     2881 cgtaatatag caaaaacata ttgccaacaa aatgtctgaa attactcttg gaaaatactt
     2941 atttgaaaga ttgaagcaag ttaatgttaa caccattttt gggctaccag gcgacTgtcc
     3001 catcacagct tacaaGaaag aagtttaata atcatattac atggcattac caccatatac
     3061 atatccatat ctaatcttac ttatatgttg tggaaatgta aagagcccca ttatcttagc
     3121 ctaaaaaaac cttctctttg gaactttcag taatacgctt aactgctcat tgctatattg
     3181 aagtacggat tagaagccgc cgagcgggcg acagccctcc gacggaagac tctcctccgt
     3241 gcgtcctcgt cttcaccggt cgcgttcctg aaacgcagat gtgcctcgcg ccgcactgct
     3301 ccgaacaata aagattctac aatactagct tttatggtta tgaagaggaa aaattggcag
     3361 taacctggcc ccacaaacct tcaaattaac gaatcaaatt aacaaccata ggatgataat
     3421 gcgattagtt ttttagcctt atttctgggg taattaatca gcgaagcgat gatttttgat
     3481 ctattaacag atatataaat ggaaaagctg cataaccact ttaactaata ctttcaacat
     3541 tttcagtttg tattacttct tattcaaatg tcataaaaga cctgcaggta tgttaatatg
     3601 gactactccc aaaagcctaa catcatcatc accatcacta aaagtctctg cttttgtgcg
     3661 cgtatgttta tgtatgtacc tctctctcta tttctatttt taaaccaccc tctcaataaa
     3721 ataaaaataa taaagtattt ttaaggaaaa gacgtgttta agcactgact ttatctactt
     3781 tttgtacgtt ttcattgata taatgtgttt tgtctctccc ttttctacga aaatttcaaa
     3841 aattgaccaa aaaaaggaat atatatacga aaaactatta tatttatata tcatagtgtt
     3901 gataaaaaat gtttatccat tggaccgtgt atcatatTTc cctcgactca cacttgGGta
     3961 attctcgttt taagagcttg gtgagcgcta ggagtcactg ccaggtatcg tttgaacacg
     4021 gcattagtca gggaagtcat aacacagtcc tttcccgcaa ttttcttttt ctattactct
     4081 tggcctcctc tagtacactc tatatttttt tatgcctcgg taatgatttt catttttttt
     4141 tttccaccta gcggatgact cttttttttt cttagcgatt ggcattatca cataatgaat
     4201 tatacattat ataaagtaat gtgatttctt cgaagaatat actaaaaaat gagcaggcaa
     4261 gataaacgaa ggcaaagatg acagagcaga aagccctagt aaagcgtatt acaaatgaaa
     4321 ccaagattca gattgcgatc tctttaaagg gtggtcccct agcgatagag cactcgatct
     4381 tcccagaaaa agaggcagaa gcagtagcag aacaggccac acaatcgcaa gtgattaacg
     4441 tccacacagg tatagggttt ctggaccata tgatacatgc tctggccaag cattccggct
     4501 ggtcgctaat cgttgagtgc attggtgact tacacataga cgaccatcac accactgaag
     4561 actgcgggat tgctctcggt caagctttta aagaggccct aggggccgtg cgtggagtaa
     4621 aaaggtttgg atcaggattt gcgcctttgg atgaggcact ttccagagcg gtggtagatc
     4681 tttcgaacag gccgtacgca gttgtcgaac ttggtttgca aagggagaaa gtaggagatc
     4741 tctcttgcga gatgatcccg cattttcttg aaagctttgc agaggctagc agaattaccc
     4801 tccacgttga ttgtctgcga ggcaagaatg atcatcaccg tagtgagagt gcgttcaagg
     4861 ctcttgcggt tgccataaga gaagccacct cgcccaatgg taccaacgat gttccctcca
     4921 ccaaaggtgt tcttatgtag tgacaccgat tatttaaagc tgcagcatac gatatatata
     4981 catgtgtata tatgtatacc tatgaatgtc agtaagtatg tatacgaaca gtatgatact
     5041 gaagatgaca aggtaatgca tcattctata cgtgtcattc tgaacgaggc gcgctttcct
     5101 tttttctttt tgctttttct ttttttttct cttgaactcg agaaaaaaaa tataaaagag
     5161 atggaggaac gggaaaaagt tagttgtggt gataggtggc aagtggtatt ccgtaagaac
     5221 aacaagaaaa gcatttcata ttatggctga actgagcgaa caagtg
//
