# Supplementary material for: A standard for near-scarless plasmid construction using reusable DNA parts
Source: Nat Commun. 2019 Jul 23;10:3294. doi: 10.1038/s41467-019-11263-0 (PMC6650416; doi:10.1038/s41467-019-11263-0)
Supplement: Supplementary file 15 — Source Data [file 41467_2019_11263_MOESM15_ESM.zip › TPP0.gb]

LOCUS       TPP0 2428 bp ds-DNA     circular     05-JUN-2019
DEFINITION  .
FEATURES             Location/Qualifiers
     misc_feature    1373..2285
                     /label="PAC(P15A\ori\)"
                     /ApEinfo_revcolor=#c7b0e3
                     /ApEinfo_fwdcolor=#c7b0e3
     terminator      4..131
                     /label="T7\terminator"
                     /ApEinfo_revcolor=#ff9ccd
                     /ApEinfo_fwdcolor=#ff9ccd
     misc_feature    201..221
                     /label="N21"
                     /ApEinfo_revcolor=#f8d3a9
                     /ApEinfo_fwdcolor=#f8d3a9
     misc_feature    1299..1319
                     /label="N22"
                     /ApEinfo_revcolor=#9eafd2
                     /ApEinfo_fwdcolor=#9eafd2
     CDS             387..1179
                     /label="aadA"
                     /ApEinfo_revcolor=#f8d3a9
                     /ApEinfo_fwdcolor=#f8d3a9
     misc_feature    2408..2428
                     /label="N23"
                     /ApEinfo_revcolor=#f8d3a9
                     /ApEinfo_fwdcolor=#f8d3a9
ORIGIN
        1 ggctgctaac aaagcccgaa aggaagctga gttggctgct gccaccgctg agcaataact
       61 agcataaccc cttggggcct ctaaacgggt cttgaggggt tttttgctga aaggaggaac
      121 tatatccgga tatcccgcaa gaggcccggc agtaccggca taaccaagcc tatgcctaca
      181 gcatccaggg tgacggtgcc TTccctcgac tcacacttgG Gtcgacctgc agaagcttag
      241 atctattacc ctgttatccc tactcgagtt catgtgcagc tccatcagca aaaggggatg
      301 ataagtttat caccaccgac tatttgcaac agtgccgttg atcgtgctat gatcgactga
      361 tgtcatcagc ggtggagtgc aatgtcatga gggaagcggt gatcgccgaa gtatcgactc
      421 aactatcaga ggtagttggc gtcatcgagc gccatctcga accgacgttg ctggccgtac
      481 atttgtacgg ctccgcagtg gatggcggcc tgaagccaca cagtgatatt gatttgctgg
      541 ttacggtgac cgtaaggctt gatgaaacaa cgcggcgagc tttgatcaac gaccttttgg
      601 aaacttcggc ttcccctgga gagagcgaga ttctccgcgc tgtagaagtc accattgttg
      661 tgcacgacga catcattccg tggcgttatc cagctaagcg cgaactgcaa tttggagaat
      721 ggcagcgcaa tgacattctt gcaggtatct tcgagccagc cacgatcgac attgatctgg
      781 ctatcttgct gacaaaagca agagaacata gcgttgcctt ggtaggtcca gcggcggagg
      841 aactctttga tccggttcct gaacaggatc tatttgaggc gctaaatgaa accttaacgc
      901 tatggaactc gccgcccgac tgggctggcg atgagcgaaa tgtagtgctt acgttgtccc
      961 gcatttggta cagcgcagta accggcaaaa tcgcgccgaa ggatgtcgct gccgactggg
     1021 caatggagcg cctgccggcc cagtatcagc ccgtcatact tgaagctaga caggcttatc
     1081 ttggacaaga agaagatcgc ttggcctcgc gcgcagatca gttggaagaa tttgtccact
     1141 acgtgaaagg cgagatcacc aaggtagtcg gcaaataaga tgccgctcgc cagtcgattg
     1201 gctgagctca tgaagttcct attccgaagt tccgcgaacg cgtaaaggat ctaggtgaag
     1261 atcctttttg ataatctcat gaccaaaatc ccttaacgTt cacacaacat agccacggGt
     1321 gttcagctac tgacggggtg gtgcgtaacg gcaaaagcac cgccggacat cagcgctagc
     1381 ggagtgtata ctggcttact atgttggcac tgatgagggt gtcagtgaag tgcttcatgt
     1441 ggcaggagaa aaaaggctgc accggtgcgt cagcagaata tgtgatacag gatatattcc
     1501 gcttcctcgc tcactgactc gctacgctcg gtcgttcgac tgcggcgagc ggaaatggct
     1561 tacgaacggg gcggagattt cctggaagat gccaggaaga tacttaacag ggaagtgaga
     1621 gggccgcggc aaagccgttt ttccataggc tccgcccccc tgacaagcat cacgaaatct
     1681 gacgctcaaa tcagtggtgg cgaaacccga caggactata aagataccag gcgtttcccc
     1741 ctggcggctc cctcgtgcgc tctcctgttc ctgcctttcg gtttaccggt gtcattccgc
     1801 tgttatggcc gcgtttgtct cattccacgc ctgacactca gttccgggta ggcagttcgc
     1861 tccaagctgg actgtatgca cgaacccccc gttcagtccg accgctgcgc cttatccggt
     1921 aactatcgtc ttgagtccaa cccggaaaga catgcaaaag caccactggc agcagccact
     1981 ggtaattgat ttagaggagt tagtcttgaa gtcatgcgcc ggttaaggct aaactgaaag
     2041 gacaagtttt ggtgactgcg ctcctccaag ccagttacct cggttcaaag agttggtagc
     2101 tcagagaacc ttcgaaaaac cgccctgcaa ggcggttttt tcgttttcag agcaagagat
     2161 tacgcgcaga ccaaaacgat ctcaagaaga tcatcttatt aatcagataa aatatttcta
     2221 gatttcagtg caatttatct cttcaaatgt agcacctgaa gtcagcccca tacgatataa
     2281 gttgtaattc tcatgtttga cagcttatca cccagtcctg ctcgcttcgc tacttggcca
     2341 tacccacgcc gaaacaagcg ctcatgagcc cgaagtggcg agcccgatct tccccatcgg
     2401 tgatgtcTtc aaacagaaag gccatggG
//
