# Supplementary material for: A standard for near-scarless plasmid construction using reusable DNA parts
Source: Nat Commun. 2019 Jul 23;10:3294. doi: 10.1038/s41467-019-11263-0 (PMC6650416; doi:10.1038/s41467-019-11263-0)
Supplement: Supplementary file 15 — Source Data [file 41467_2019_11263_MOESM15_ESM.zip › TPP1.gb]

LOCUS       TPP1 6695 bp ds-DNA     circular     14-OCT-2018
DEFINITION  .
FEATURES             Location/Qualifiers
     misc_feature    6415..6417
                     /label="Ala354-Val"
                     /ApEinfo_revcolor=#b1ff67
                     /ApEinfo_fwdcolor=#b1ff67
     CDS             4274..5320
                     /label="aroG\mutant"
                     /ApEinfo_revcolor=#ffef86
                     /ApEinfo_fwdcolor=#ffef86
     promoter        4180..4204
                     /label="T7p"
                     /ApEinfo_revcolor=#b4abac
                     /ApEinfo_fwdcolor=#b4abac
     misc_feature    5321..5358
                     /label="RBS4stop"
                     /ApEinfo_revcolor=#b7e6d7
                     /ApEinfo_fwdcolor=#b7e6d7
     misc_feature    4202..4224
                     /label="LacO"
                     /ApEinfo_revcolor=#d6b295
                     /ApEinfo_fwdcolor=#d6b295
     terminator      6499..6626
                     /label="T7\terminator"
                     /ApEinfo_revcolor=#ff9ccd
                     /ApEinfo_fwdcolor=#ff9ccd
     CDS             complement(2977..4059)
                     /label="lacI"
                     /ApEinfo_revcolor=#faac61
                     /ApEinfo_fwdcolor=#faac61
     primer          4140..4159
                     /label="ACYCDuetUP1\Primer\#71178-3"
                     /ApEinfo_revcolor=#faac61
                     /ApEinfo_fwdcolor=#faac61
     misc_feature    1099..1119
                     /label="N22"
                     /ApEinfo_revcolor=#9eafd2
                     /ApEinfo_fwdcolor=#9eafd2
     CDS             5359..6474
                     /label="tyrA\mutant"
                     /ApEinfo_revcolor=#c6c9d1
                     /ApEinfo_fwdcolor=#c6c9d1
     misc_feature    1..21
                     /label="N21"
                     /ApEinfo_revcolor=#ffef86
                     /ApEinfo_fwdcolor=#ffef86
     misc_feature    5512..5514
                     /label="Met53-Ile"
                     /ApEinfo_revcolor=#ffef86
                     /ApEinfo_fwdcolor=#ffef86
     CDS             187..979
                     /label="aadA"
                     /ApEinfo_revcolor=#f8d3a9
                     /ApEinfo_fwdcolor=#f8d3a9
     misc_feature    2756..2771
                     /label="F1\extra"
                     /ApEinfo_revcolor=#d6b295
                     /ApEinfo_fwdcolor=#d6b295
     misc_feature    1337..2287
                     /label="repA/p5"
                     /ApEinfo_revcolor=#b1ff67
                     /ApEinfo_fwdcolor=#b1ff67
     misc_feature    4231..4273
                     /label="RBS1"
                     /ApEinfo_revcolor=#f58a5e
                     /ApEinfo_fwdcolor=#f58a5e
     misc_feature    2864..2878
                     /label="ter\of\lacI\F2"
                     /ApEinfo_revcolor=#d6b295
                     /ApEinfo_fwdcolor=#d6b295
     misc_feature    6475..6495
                     /label="N31"
                     /ApEinfo_revcolor=#f58a5e
                     /ApEinfo_fwdcolor=#f58a5e
     misc_feature    2494..2512
                     /label="N23"
                     /ApEinfo_revcolor=#f8d3a9
                     /ApEinfo_fwdcolor=#f8d3a9
     misc_feature    4706..4708
                     /label="Asp146-Asn"
                     /ApEinfo_revcolor=#d59687
                     /ApEinfo_fwdcolor=#d59687
ORIGIN
        1 TTccctcgac tcacacttgG Gtcgacctgc agaagcttag atctattacc ctgttatccc
       61 tactcgagtt catgtgcagc tccatcagca aaaggggatg ataagtttat caccaccgac
      121 tatttgcaac agtgccgttg atcgtgctat gatcgactga tgtcatcagc ggtggagtgc
      181 aatgtcatga gggaagcggt gatcgccgaa gtatcgactc aactatcaga ggtagttggc
      241 gtcatcgagc gccatctcga accgacgttg ctggccgtac atttgtacgg ctccgcagtg
      301 gatggcggcc tgaagccaca cagtgatatt gatttgctgg ttacggtgac cgtaaggctt
      361 gatgaaacaa cgcggcgagc tttgatcaac gaccttttgg aaacttcggc ttcccctgga
      421 gagagcgaga ttctccgcgc tgtagaagtc accattgttg tgcacgacga catcattccg
      481 tggcgttatc cagctaagcg cgaactgcaa tttggagaat ggcagcgcaa tgacattctt
      541 gcaggtatct tcgagccagc cacgatcgac attgatctgg ctatcttgct gacaaaagca
      601 agagaacata gcgttgcctt ggtaggtcca gcggcggagg aactctttga tccggttcct
      661 gaacaggatc tatttgaggc gctaaatgaa accttaacgc tatggaactc gccgcccgac
      721 tgggctggcg atgagcgaaa tgtagtgctt acgttgtccc gcatttggta cagcgcagta
      781 accggcaaaa tcgcgccgaa ggatgtcgct gccgactggg caatggagcg cctgccggcc
      841 cagtatcagc ccgtcatact tgaagctaga caggcttatc ttggacaaga agaagatcgc
      901 ttggcctcgc gcgcagatca gttggaagaa tttgtccact acgtgaaagg cgagatcacc
      961 aaggtagtcg gcaaataaga tgccgctcgc cagtcgattg gctgagctca tgaagttcct
     1021 attccgaagt tccgcgaacg cgtaaaggat ctaggtgaag atcctttttg ataatctcat
     1081 gaccaaaatc ccttaacgTt cacacaacat agccacggGc cgttttcatc tgtgcatatg
     1141 gacagttttc cctttgatat gtaacggtga acagttgttc tacttttgtt tgttagtctt
     1201 gatgcttcac tgatagatac aagagccata agaacctcag atccttccgt atttagccag
     1261 tatgttctct agtgtggttc gttgtttttg cgtgagccat gagaacgaac cattgagatc
     1321 atacttactt tgcatgtcac tcaaaaattt tgcctcaaaa ctggtgagct gaatttttgc
     1381 agttaaagca tcgtgtagtg tttttcttag tccgttatgt aggtaggaat ctgatgtaat
     1441 ggttgttggt attttgtcac cattcatttt tatctggttg ttctcaagtt cggttacgag
     1501 atccatttgt ctatctagtt caacttggaa aatcaacgta tcagtcgggc ggcctcgctt
     1561 atcaaccacc aatttcatat tgctgtaagt gtttaaatct ttacttattg gtttcaaaac
     1621 ccattggtta agccttttaa actcatggta gttattttca agcattaaca tgaacttaaa
     1681 ttcatcaagg ctaatctcta tatttgcctt gtgagttttc ttttgtgtta gttcttttaa
     1741 taaccactca taaatcctca tagagtattt gttttcaaaa gacttaacat gttccagatt
     1801 atattttatg aattttttta actggaaaag ataaggcaat atctcttcac taaaaactaa
     1861 ttctaatttt tcgcttgaga acttggcata gtttgtccac tggaaaatct caaagccttt
     1921 aaccaaagga ttcctgattt ccacagttct cgtcatcagc tctctggttg ctttagctaa
     1981 tacaccataa gcattttccc tactgatgtt catcatctga gcgtattggt tataagtgaa
     2041 cgataccgtc cgttctttcc ttgtagggtt ttcaatcgtg gggttgagta gtgccacaca
     2101 gcataaaatt agcttggttt catgctccgt taagtcatag cgactaatcg ctagttcatt
     2161 tgctttgaaa acaactaatt cagacataca tctcaattgg tctaggtgat tttaatcact
     2221 ataccaattg agatgggcta gtcaatgata attactagtc cttttccttt gagttgtggg
     2281 tatctgtaaa ttctgctaga cctttgctgg aaaacttgta aattctgcta gaccctctgt
     2341 aaattccgct agacctttgt gtgttttttt tgtttatatt caagtggtta taatttatag
     2401 aataaagaaa gaataaaaaa agataaaaag aatagatccc agccctgtgt ataactcact
     2461 actttagtca gttccgcagt attacaaaag gaTtcaaaca gaaaggccat ggGgaaacta
     2521 cccataatac aagaaaagcc cgtcacgggc ttctcagggc gttttatggc gggtctgcta
     2581 tgtggtgcta tctgactttt tgctgttcag cagttcctgc cctctgattt tccagtctga
     2641 ccacttcgga ttatcccgtg acaggtcatt cagactggct aatgcaccca gtaaggcagc
     2701 ggtatcatca acaggcttac ccgtcttact gtcgggaatt cgcgttggcc gattcattaa
     2761 tgcagctggc acgacaggtt tcctctagat ttcagtgcaa tttatctctt caaatgtagc
     2821 acctgaagtc agccccatac gatataagtt gtaattctca tgttagtcat gccccgcgcc
     2881 caccggaagg agctgactgg gttgaaggct ctcaagggca tcggtcgaga tcccggtgcc
     2941 taatgagtga gctaacttac attaattgcg ttgcgctcac tgcccgcttt ccagtcggga
     3001 aacctgtcgt gccagctgca ttaatgaatc ggccaacgcg cggggagagg cggtttgcgt
     3061 attgggcgcc agggtggttt ttcttttcac cagtgagacg ggcaacagct gattgccctt
     3121 caccgcctgg ccctgagaga gttgcagcaa gcggtccacg ctggtttgcc ccagcaggcg
     3181 aaaatcctgt ttgatggtgg ttaacggcgg gatataacat gagctgtctt cggtatcgtc
     3241 gtatcccact accgagatgt ccgcaccaac gcgcagcccg gactcggtaa tggcgcgcat
     3301 tgcgcccagc gccatctgat cgttggcaac cagcatcgca gtgggaacga tgccctcatt
     3361 cagcatttgc atggtttgtt gaaaaccgga catggcactc cagtcgcctt cccgttccgc
     3421 tatcggctga atttgattgc gagtgagata tttatgccag ccagccagac gcagacgcgc
     3481 cgagacagaa cttaatgggc ccgctaacag cgcgatttgc tggtgaccca atgcgaccag
     3541 atgctccacg cccagtcgcg taccgtcttc atgggagaaa ataatactgt tgatgggtgt
     3601 ctggtcagag acatcaagaa ataacgccgg aacattagtg caggcagctt ccacagcaat
     3661 ggcatcctgg tcatccagcg gatagttaat gatcagccca ctgacgcgtt gcgcgagaag
     3721 attgtgcacc gccgctttac aggcttcgac gccgcttcgt tctaccatcg acaccaccac
     3781 gctggcaccc agttgatcgg cgcgagattt aatcgccgcg acaatttgcg acggcgcgtg
     3841 cagggccaga ctggaggtgg caacgccaat cagcaacgac tgtttgcccg ccagttgttg
     3901 tgccacgcgg ttgggaatgt aattcagctc cgccatcgcc gcttccactt tttcccgcgt
     3961 tttcgcagaa acgtggctgg cctggttcac cacgcgggaa acggtctgat aagagacacc
     4021 ggcatactct gcgacatcgt ataacgttac tggtttcaca ttcaccaccc tgaattgact
     4081 ctcttccggg cgctatcatg ccataccgcg aaaggttttg cgccattcga tggtgtccgg
     4141 gatctcgacg ctctccctta tgcgactcct gcattaggaa attaatacga ctcactatag
     4201 gggaattgtg agcggataac aattcccctc tagaaataat tttgtttaac tttaagaagg
     4261 agatatacat atgaattatc agaacgacga tttacgcatc aaagaaatca aagagttact
     4321 tcctcctgtc gcattgctgg aaaaattccc cgctactgaa aatgccgcga atacggttgc
     4381 ccatgcccga aaagcgatcc ataagatcct gaaaggtaat gatgatcgcc tgttggttgt
     4441 gattggccca tgctcaattc atgatcctgt cgcggcaaaa gagtatgcca ctcgcttgct
     4501 ggcgctgcgt gaagagctga aagatgagct ggaaatcgta atgcgcgtct attttgaaaa
     4561 gccgcgtacc acggtgggct ggaaagggct gattaacgat ccgcatatgg ataatagctt
     4621 ccagatcaac gacggtctgc gtatagcccg taaattgctg cttgatatta acgacagcgg
     4681 tctgccagcg gcaggtgagt ttctcaatat gatcacccca caatatctcg ctgacctgat
     4741 gagctggggc gcaattggcg cacgtaccac cgaatcgcag gtgcaccgcg aactggcatc
     4801 agggctttct tgtccggtcg gcttcaaaaa tggcaccgac ggtacgatta aagtggctat
     4861 cgatgccatt aatgccgccg gtgcgccgca ctgcttcctg tccgtaacga aatgggggca
     4921 ttcggcgatt gtgaatacca gcggtaacgg cgattgccat atcattctgc gcggcggtaa
     4981 agagcctaac tacagcgcga agcacgttgc tgaagtgaaa gaagggctga acaaagcagg
     5041 cctgccagca caggtgatga tcgatttcag ccatgctaac tcgtccaaac aattcaaaaa
     5101 gcagatggat gtttgtgctg acgtttgcca gcagattgcc ggtggcgaaa aggccattat
     5161 tggcgtgatg gtggaaagcc atctggtgga aggcaatcag agcctcgaga gcggggagcc
     5221 gctggcctac ggtaagagca tcaccgatgc ctgcatcggc tgggaagata ccgatgctct
     5281 gttacgtcaa ctggcgaatg cagtaaaagc gcgtcgcggg Taaattaatt gttctttttt
     5341 caggtgaagg ttcccatGgt tgctgaattg accgcattac gcgatcaaat tgatgaagtc
     5401 gataaagcgc tgctgaattt attagcgaag cgtctggaac tggttgctga agtgggcgag
     5461 gtgaaaagcc gctttggact gcctatttat gttccggagc gcgaggcatc tattttggcc
     5521 tcgcgtcgtg cagaggcgga agctctgggt gtaccgccag atctgattga ggatgttttg
     5581 cgtcgggtga tgcgtgaatc ttactccagt gaaaacgaca aaggatttaa aacactttgt
     5641 ccgtcactgc gtccggtggt tatcgtcggc ggtggcggtc agatgggacg cctgttcgag
     5701 aagatgctga ccctctcggg ttatcaggtg cggattctgg agcaacatga ctgggatcga
     5761 gcggctgata ttgttgccga tgccggaatg gtgattgtta gtgtgccaat ccacgttact
     5821 gagcaagtta ttggcaaatt accgccttta ccgaaagatt gtattctggt cgatctggca
     5881 tcagtgaaaa atgggccatt acaggccatg ctggtggcgc atgatggtcc ggtgctgggg
     5941 ctacacccga tgttcggtcc ggacagcggt agcctggcaa agcaagttgt ggtctggtgt
     6001 gatggacgta aaccggaagc ataccaatgg tttctggagc aaattcaggt ctggggcgct
     6061 cggctgcatc gtattagcgc cgtcgagcac gatcagaata tggcgtttat tcaggcactg
     6121 cgccactttg ctacttttgc ttacgggctg cacctggcag aagaaaatgt tcagcttgag
     6181 caacttctgg cgctctcttc gccgatttac cgccttgagc tggcgatggt cgggcgactg
     6241 tttgctcagg atccgcagct ttatgccgac atcattatgt cgtcagagcg taatctggcg
     6301 ttaatcaaac gttactataa gcgtttcggc gaggcgattg agttgctgga gcagggcgat
     6361 aagcaggcgt ttattgacag tttccgcaag gtggagcact ggttcggcga ttacgtacag
     6421 cgttttcaga gtgaaagccg cgtgttattg cgtcaggcga atgacaatcg ccagTgatgg
     6481 gctgaagggt ttaaGggctg ctaacaaagc ccgaaaggaa gctgagttgg ctgctgccac
     6541 cgctgagcaa taactagcat aaccccttgg ggcctctaaa cgggtcttga ggggtttttt
     6601 gctgaaagga ggaactatat ccggatatcc cgcaagaggc ccggcagtac cggcataacc
     6661 aagcctatgc ctacagcatc cagggtgacg gtgcc
//
