# Supplementary material for: A standard for near-scarless plasmid construction using reusable DNA parts
Source: Nat Commun. 2019 Jul 23;10:3294. doi: 10.1038/s41467-019-11263-0 (PMC6650416; doi:10.1038/s41467-019-11263-0)
Supplement: Supplementary file 15 — Source Data [file 41467_2019_11263_MOESM15_ESM.zip › TPP10.gb]

LOCUS       TPP10 4248 bp ds-DNA     circular     10-JAN-2018
DEFINITION  .
FEATURES             Location/Qualifiers
     misc_feature    2580..2594
                     /label="ter\of\lacI\F2"
                     /ApEinfo_revcolor=#d6b295
                     /ApEinfo_fwdcolor=#d6b295
     misc_feature    1099..1119
                     /label="N22"
                     /ApEinfo_revcolor=#9eafd2
                     /ApEinfo_fwdcolor=#9eafd2
     promoter        3896..3920
                     /label="T7p"
                     /ApEinfo_revcolor=#b4abac
                     /ApEinfo_fwdcolor=#b4abac
     misc_feature    2472..2487
                     /label="F1\extra"
                     /ApEinfo_revcolor=#d6b295
                     /ApEinfo_fwdcolor=#d6b295
     misc_feature    1173..2085
                     /label="PAC(P15A\ori\)"
                     /ApEinfo_revcolor=#c7b0e3
                     /ApEinfo_fwdcolor=#c7b0e3
     terminator      4052..4179
                     /label="T7\terminator"
                     /ApEinfo_revcolor=#ff9ccd
                     /ApEinfo_fwdcolor=#ff9ccd
     misc_feature    4028..4048
                     /label="N31"
                     /ApEinfo_revcolor=#f58a5e
                     /ApEinfo_fwdcolor=#f58a5e
     CDS             complement(2693..3775)
                     /label="lacI"
                     /ApEinfo_revcolor=#faac61
                     /ApEinfo_fwdcolor=#faac61
     misc_feature    3947..3989
                     /label="RBS1"
                     /ApEinfo_revcolor=#f58a5e
                     /ApEinfo_fwdcolor=#f58a5e
     misc_feature    1..21
                     /label="N21"
                     /ApEinfo_revcolor=#ffef86
                     /ApEinfo_fwdcolor=#ffef86
     misc_feature    3918..3940
                     /label="LacO"
                     /ApEinfo_revcolor=#d6b295
                     /ApEinfo_fwdcolor=#d6b295
     CDS             187..979
                     /label="aadA"
                     /ApEinfo_revcolor=#f8d3a9
                     /ApEinfo_fwdcolor=#f8d3a9
     misc_feature    3990..4027
                     /label="RBS4stop"
                     /ApEinfo_revcolor=#ffef86
                     /ApEinfo_fwdcolor=#ffef86
     misc_feature    2208..2228
                     /label="N23"
                     /ApEinfo_revcolor=#f8d3a9
                     /ApEinfo_fwdcolor=#f8d3a9
     primer          3856..3875
                     /label="ACYCDuetUP1\Primer\#71178-3"
                     /ApEinfo_revcolor=#faac61
                     /ApEinfo_fwdcolor=#faac61
ORIGIN
        1 TTccctcgac tcacacttgG Gtcgacctgc agaagcttag atctattacc ctgttatccc
       61 tactcgagtt catgtgcagc tccatcagca aaaggggatg ataagtttat caccaccgac
      121 tatttgcaac agtgccgttg atcgtgctat gatcgactga tgtcatcagc ggtggagtgc
      181 aatgtcatga gggaagcggt gatcgccgaa gtatcgactc aactatcaga ggtagttggc
      241 gtcatcgagc gccatctcga accgacgttg ctggccgtac atttgtacgg ctccgcagtg
      301 gatggcggcc tgaagccaca cagtgatatt gatttgctgg ttacggtgac cgtaaggctt
      361 gatgaaacaa cgcggcgagc tttgatcaac gaccttttgg aaacttcggc ttcccctgga
      421 gagagcgaga ttctccgcgc tgtagaagtc accattgttg tgcacgacga catcattccg
      481 tggcgttatc cagctaagcg cgaactgcaa tttggagaat ggcagcgcaa tgacattctt
      541 gcaggtatct tcgagccagc cacgatcgac attgatctgg ctatcttgct gacaaaagca
      601 agagaacata gcgttgcctt ggtaggtcca gcggcggagg aactctttga tccggttcct
      661 gaacaggatc tatttgaggc gctaaatgaa accttaacgc tatggaactc gccgcccgac
      721 tgggctggcg atgagcgaaa tgtagtgctt acgttgtccc gcatttggta cagcgcagta
      781 accggcaaaa tcgcgccgaa ggatgtcgct gccgactggg caatggagcg cctgccggcc
      841 cagtatcagc ccgtcatact tgaagctaga caggcttatc ttggacaaga agaagatcgc
      901 ttggcctcgc gcgcagatca gttggaagaa tttgtccact acgtgaaagg cgagatcacc
      961 aaggtagtcg gcaaataaga tgccgctcgc cagtcgattg gctgagctca tgaagttcct
     1021 attccgaagt tccgcgaacg cgtaaaggat ctaggtgaag atcctttttg ataatctcat
     1081 gaccaaaatc ccttaacgTt cacacaacat agccacggGt gttcagctac tgacggggtg
     1141 gtgcgtaacg gcaaaagcac cgccggacat cagcgctagc ggagtgtata ctggcttact
     1201 atgttggcac tgatgagggt gtcagtgaag tgcttcatgt ggcaggagaa aaaaggctgc
     1261 accggtgcgt cagcagaata tgtgatacag gatatattcc gcttcctcgc tcactgactc
     1321 gctacgctcg gtcgttcgac tgcggcgagc ggaaatggct tacgaacggg gcggagattt
     1381 cctggaagat gccaggaaga tacttaacag ggaagtgaga gggccgcggc aaagccgttt
     1441 ttccataggc tccgcccccc tgacaagcat cacgaaatct gacgctcaaa tcagtggtgg
     1501 cgaaacccga caggactata aagataccag gcgtttcccc ctggcggctc cctcgtgcgc
     1561 tctcctgttc ctgcctttcg gtttaccggt gtcattccgc tgttatggcc gcgtttgtct
     1621 cattccacgc ctgacactca gttccgggta ggcagttcgc tccaagctgg actgtatgca
     1681 cgaacccccc gttcagtccg accgctgcgc cttatccggt aactatcgtc ttgagtccaa
     1741 cccggaaaga catgcaaaag caccactggc agcagccact ggtaattgat ttagaggagt
     1801 tagtcttgaa gtcatgcgcc ggttaaggct aaactgaaag gacaagtttt ggtgactgcg
     1861 ctcctccaag ccagttacct cggttcaaag agttggtagc tcagagaacc ttcgaaaaac
     1921 cgccctgcaa ggcggttttt tcgttttcag agcaagagat tacgcgcaga ccaaaacgat
     1981 ctcaagaaga tcatcttatt aatcagataa aatatttcta gatttcagtg caatttatct
     2041 cttcaaatgt agcacctgaa gtcagcccca tacgatataa gttgtaattc tcatgtttga
     2101 cagcttatca cccagtcctg ctcgcttcgc tacttggcca tacccacgcc gaaacaagcg
     2161 ctcatgagcc cgaagtggcg agcccgatct tccccatcgg tgatgtcTtc aaacagaaag
     2221 gccatggGGg aaactaccca taatacaaga aaagcccgtc acgggcttct cagggcgttt
     2281 tatggcgggt ctgctatgtg gtgctatctg actttttgct gttcagcagt tcctgccctc
     2341 tgattttcca gtctgaccac ttcggattat cccgtgacag gtcattcaga ctggctaatg
     2401 cacccagtaa ggcagcggta tcatcaacag gcttacccgt cttactgtcg ggaattcgcg
     2461 ttggccgatt cattaatgca gctggcacga caggtttcct ctagatttca gtgcaattta
     2521 tctcttcaaa tgtagcacct gaagtcagcc ccatacgata taagttgtaa ttctcatgtt
     2581 agtcatgccc cgcgcccacc ggaaggagct gactgggttg aaggctctca agggcatcgg
     2641 tcgagatccc ggtgcctaat gagtgagcta acttacatta attgcgttgc gctcactgcc
     2701 cgctttccag tcgggaaacc tgtcgtgcca gctgcattaa tgaatcggcc aacgcgcggg
     2761 gagaggcggt ttgcgtattg ggcgccaggg tggtttttct tttcaccagt gagacgggca
     2821 acagctgatt gcccttcacc gcctggccct gagagagttg cagcaagcgg tccacgctgg
     2881 tttgccccag caggcgaaaa tcctgtttga tggtggttaa cggcgggata taacatgagc
     2941 tgtcttcggt atcgtcgtat cccactaccg agatgtccgc accaacgcgc agcccggact
     3001 cggtaatggc gcgcattgcg cccagcgcca tctgatcgtt ggcaaccagc atcgcagtgg
     3061 gaacgatgcc ctcattcagc atttgcatgg tttgttgaaa accggacatg gcactccagt
     3121 cgccttcccg ttccgctatc ggctgaattt gattgcgagt gagatattta tgccagccag
     3181 ccagacgcag acgcgccgag acagaactta atgggcccgc taacagcgcg atttgctggt
     3241 gacccaatgc gaccagatgc tccacgccca gtcgcgtacc gtcttcatgg gagaaaataa
     3301 tactgttgat gggtgtctgg tcagagacat caagaaataa cgccggaaca ttagtgcagg
     3361 cagcttccac agcaatggca tcctggtcat ccagcggata gttaatgatc agcccactga
     3421 cgcgttgcgc gagaagattg tgcaccgccg ctttacaggc ttcgacgccg cttcgttcta
     3481 ccatcgacac caccacgctg gcacccagtt gatcggcgcg agatttaatc gccgcgacaa
     3541 tttgcgacgg cgcgtgcagg gccagactgg aggtggcaac gccaatcagc aacgactgtt
     3601 tgcccgccag ttgttgtgcc acgcggttgg gaatgtaatt cagctccgcc atcgccgctt
     3661 ccactttttc ccgcgttttc gcagaaacgt ggctggcctg gttcaccacg cgggaaacgg
     3721 tctgataaga gacaccggca tactctgcga catcgtataa cgttactggt ttcacattca
     3781 ccaccctgaa ttgactctct tccgggcgct atcatgccat accgcgaaag gttttgcgcc
     3841 attcgatggt gtccgggatc tcgacgctct cccttatgcg actcctgcat taggaaatta
     3901 atacgactca ctatagggga attgtgagcg gataacaatt cccctctaga aataattttg
     3961 tttaacttta agaaggagat atacatatgT aaattaattg ttcttttttc aggtgaaggt
     4021 tcccatGTga tgggctgaag ggtttaaGgg ctgctaacaa agcccgaaag gaagctgagt
     4081 tggctgctgc caccgctgag caataactag cataacccct tggggcctct aaacgggtct
     4141 tgaggggttt tttgctgaaa ggaggaacta tatccggata tcccgcaaga ggcccggcag
     4201 taccggcata accaagccta tgcctacagc atccagggtg acggtgcc
//
