# Supplementary material for: A standard for near-scarless plasmid construction using reusable DNA parts
Source: Nat Commun. 2019 Jul 23;10:3294. doi: 10.1038/s41467-019-11263-0 (PMC6650416; doi:10.1038/s41467-019-11263-0)
Supplement: Supplementary file 15 — Source Data [file 41467_2019_11263_MOESM15_ESM.zip › TPP11.gb]

LOCUS       TPP11 6211 bp ds-DNA     circular     25-AUG-2017
DEFINITION  .
FEATURES             Location/Qualifiers
     misc_feature    4846..4848
                     /label="tyrA Ala354-Val"
                     /ApEinfo_revcolor=#c7b0e3
                     /ApEinfo_fwdcolor=#c7b0e3
     CDS             187..979
                     /label="aadA"
                     /ApEinfo_revcolor=#f8d3a9
                     /ApEinfo_fwdcolor=#f8d3a9
     misc_feature    3943..3945
                     /label="Met53-Ile"
                     /ApEinfo_revcolor=#ffef86
                     /ApEinfo_fwdcolor=#ffef86
     misc_feature    5376..5378
                     /label="Asp146-Asn"
                     /ApEinfo_revcolor=#d59687
                     /ApEinfo_fwdcolor=#d59687
     terminator      6015..6142
                     /label="T7\terminator"
                     /ApEinfo_revcolor=#ff9ccd
                     /ApEinfo_fwdcolor=#ff9ccd
     misc_feature    2008..2028
                     /label="N23"
                     /ApEinfo_revcolor=#f8d3a9
                     /ApEinfo_fwdcolor=#f8d3a9
     misc_feature    2380..2394
                     /label="ter\of\lacI\F2"
                     /ApEinfo_revcolor=#d6b295
                     /ApEinfo_fwdcolor=#d6b295
     misc_feature    3718..3740
                     /label="LacO"
                     /ApEinfo_revcolor=#d6b295
                     /ApEinfo_fwdcolor=#d6b295
     CDS             complement(2493..3575)
                     /label="lacI"
                     /ApEinfo_revcolor=#faac61
                     /ApEinfo_fwdcolor=#faac61
     CDS             4944..5990
                     /label="aroG\mutant"
                     /ApEinfo_revcolor=#ffef86
                     /ApEinfo_fwdcolor=#ffef86
     misc_feature    3747..3789
                     /label="RBS1"
                     /ApEinfo_revcolor=#f58a5e
                     /ApEinfo_fwdcolor=#f58a5e
     misc_feature    1099..1119
                     /label="N22"
                     /ApEinfo_revcolor=#9eafd2
                     /ApEinfo_fwdcolor=#9eafd2
     CDS             3790..4905
                     /label="tyrA\mutant"
                     /ApEinfo_revcolor=#c6c9d1
                     /ApEinfo_fwdcolor=#c6c9d1
     primer          3656..3675
                     /label="ACYCDuetUP1\Primer\#71178-3"
                     /ApEinfo_revcolor=#faac61
                     /ApEinfo_fwdcolor=#faac61
     CDS             1172..1760
                     /label="pMB1"
                     /ApEinfo_revcolor=#b7e6d7
                     /ApEinfo_fwdcolor=#b7e6d7
     promoter        3696..3720
                     /label="T7p"
                     /ApEinfo_revcolor=#b4abac
                     /ApEinfo_fwdcolor=#b4abac
     misc_feature    2272..2287
                     /label="F1\extra"
                     /ApEinfo_revcolor=#d6b295
                     /ApEinfo_fwdcolor=#d6b295
     misc_feature    4906..4943
                     /label="RBS4stop"
                     /ApEinfo_revcolor=#ffef86
                     /ApEinfo_fwdcolor=#ffef86
     misc_feature    1..21
                     /label="N21"
                     /ApEinfo_revcolor=#ffef86
                     /ApEinfo_fwdcolor=#ffef86
     misc_feature    5991..6011
                     /label="N31"
                     /ApEinfo_revcolor=#f58a5e
                     /ApEinfo_fwdcolor=#f58a5e
ORIGIN
        1 TTccctcgac tcacacttgG Gtcgacctgc agaagcttag atctattacc ctgttatccc
       61 tactcgagtt catgtgcagc tccatcagca aaaggggatg ataagtttat caccaccgac
      121 tatttgcaac agtgccgttg atcgtgctat gatcgactga tgtcatcagc ggtggagtgc
      181 aatgtcatga gggaagcggt gatcgccgaa gtatcgactc aactatcaga ggtagttggc
      241 gtcatcgagc gccatctcga accgacgttg ctggccgtac atttgtacgg ctccgcagtg
      301 gatggcggcc tgaagccaca cagtgatatt gatttgctgg ttacggtgac cgtaaggctt
      361 gatgaaacaa cgcggcgagc tttgatcaac gaccttttgg aaacttcggc ttcccctgga
      421 gagagcgaga ttctccgcgc tgtagaagtc accattgttg tgcacgacga catcattccg
      481 tggcgttatc cagctaagcg cgaactgcaa tttggagaat ggcagcgcaa tgacattctt
      541 gcaggtatct tcgagccagc cacgatcgac attgatctgg ctatcttgct gacaaaagca
      601 agagaacata gcgttgcctt ggtaggtcca gcggcggagg aactctttga tccggttcct
      661 gaacaggatc tatttgaggc gctaaatgaa accttaacgc tatggaactc gccgcccgac
      721 tgggctggcg atgagcgaaa tgtagtgctt acgttgtccc gcatttggta cagcgcagta
      781 accggcaaaa tcgcgccgaa ggatgtcgct gccgactggg caatggagcg cctgccggcc
      841 cagtatcagc ccgtcatact tgaagctaga caggcttatc ttggacaaga agaagatcgc
      901 ttggcctcgc gcgcagatca gttggaagaa tttgtccact acgtgaaagg cgagatcacc
      961 aaggtagtcg gcaaataaga tgccgctcgc cagtcgattg gctgagctca tgaagttcct
     1021 attccgaagt tccgcgaacg cgtaaaggat ctaggtgaag atcctttttg ataatctcat
     1081 gaccaaaatc ccttaacgTt cacacaacat agccacggGa gttttcgttc cactgagcgt
     1141 cagaccccgt agaaaagatc aaaggatctt cttgagatcc tttttttctg cgcgtaatct
     1201 gctgcttgca aacaaaaaaa ccaccgctac cagcggtggt ttgtttgccg gatcaagagc
     1261 taccaactct ttttccgaag gtaactggct tcagcagagc gcagatacca aatactgtcc
     1321 ttctagtgta gccgtagtta ggccaccact tcaagaactc tgtagcaccg cctacatacc
     1381 tcgctctgct aatcctgtta ccagtggctg ctgccagtgg cgataagtcg tgtcttaccg
     1441 ggttggactc aagacgatag ttaccggata aggcgcagcg gtcgggctga acggggggtt
     1501 cgtgcacaca gcccagcttg gagcgaacga cctacaccga actgagatac ctacagcgtg
     1561 agctatgaga aagcgccacg cttcccgaag ggagaaaggc ggacaggtat ccggtaagcg
     1621 gcagggtcgg aacaggagag cgcacgaggg agcttccagg gggaaacgcc tggtatcttt
     1681 atagtcctgt cgggtttcgc cacctctgac ttgagcgtcg atttttgtga tgctcgtcag
     1741 gggggcggag cctatggaaa aacgccagca acgcggcctt tttacggttc ctggcctttt
     1801 gctggccttt tgctcacatg ttctttcctg cgttatcccc tgattctgtg gataaccgta
     1861 ttaccgcctt tgagtgagct gataccgctc gccgcagccg aacgaccgag cgcagcgagt
     1921 cagtgagcga ggaagcggaa gagcgcctga tgcggtattt tctccttacg catctgtgcg
     1981 gtatttcaca ccgcatatgc tggatccTtc aaacagaaag gccatggGGg aaactaccca
     2041 taatacaaga aaagcccgtc acgggcttct cagggcgttt tatggcgggt ctgctatgtg
     2101 gtgctatctg actttttgct gttcagcagt tcctgccctc tgattttcca gtctgaccac
     2161 ttcggattat cccgtgacag gtcattcaga ctggctaatg cacccagtaa ggcagcggta
     2221 tcatcaacag gcttacccgt cttactgtcg ggaattcgcg ttggccgatt cattaatgca
     2281 gctggcacga caggtttcct ctagatttca gtgcaattta tctcttcaaa tgtagcacct
     2341 gaagtcagcc ccatacgata taagttgtaa ttctcatgtt agtcatgccc cgcgcccacc
     2401 ggaaggagct gactgggttg aaggctctca agggcatcgg tcgagatccc ggtgcctaat
     2461 gagtgagcta acttacatta attgcgttgc gctcactgcc cgctttccag tcgggaaacc
     2521 tgtcgtgcca gctgcattaa tgaatcggcc aacgcgcggg gagaggcggt ttgcgtattg
     2581 ggcgccaggg tggtttttct tttcaccagt gagacgggca acagctgatt gcccttcacc
     2641 gcctggccct gagagagttg cagcaagcgg tccacgctgg tttgccccag caggcgaaaa
     2701 tcctgtttga tggtggttaa cggcgggata taacatgagc tgtcttcggt atcgtcgtat
     2761 cccactaccg agatgtccgc accaacgcgc agcccggact cggtaatggc gcgcattgcg
     2821 cccagcgcca tctgatcgtt ggcaaccagc atcgcagtgg gaacgatgcc ctcattcagc
     2881 atttgcatgg tttgttgaaa accggacatg gcactccagt cgccttcccg ttccgctatc
     2941 ggctgaattt gattgcgagt gagatattta tgccagccag ccagacgcag acgcgccgag
     3001 acagaactta atgggcccgc taacagcgcg atttgctggt gacccaatgc gaccagatgc
     3061 tccacgccca gtcgcgtacc gtcttcatgg gagaaaataa tactgttgat gggtgtctgg
     3121 tcagagacat caagaaataa cgccggaaca ttagtgcagg cagcttccac agcaatggca
     3181 tcctggtcat ccagcggata gttaatgatc agcccactga cgcgttgcgc gagaagattg
     3241 tgcaccgccg ctttacaggc ttcgacgccg cttcgttcta ccatcgacac caccacgctg
     3301 gcacccagtt gatcggcgcg agatttaatc gccgcgacaa tttgcgacgg cgcgtgcagg
     3361 gccagactgg aggtggcaac gccaatcagc aacgactgtt tgcccgccag ttgttgtgcc
     3421 acgcggttgg gaatgtaatt cagctccgcc atcgccgctt ccactttttc ccgcgttttc
     3481 gcagaaacgt ggctggcctg gttcaccacg cgggaaacgg tctgataaga gacaccggca
     3541 tactctgcga catcgtataa cgttactggt ttcacattca ccaccctgaa ttgactctct
     3601 tccgggcgct atcatgccat accgcgaaag gttttgcgcc attcgatggt gtccgggatc
     3661 tcgacgctct cccttatgcg actcctgcat taggaaatta atacgactca ctatagggga
     3721 attgtgagcg gataacaatt cccctctaga aataattttg tttaacttta agaaggagat
     3781 atacatatgg ttgctgaatt gaccgcatta cgcgatcaaa ttgatgaagt cgataaagcg
     3841 ctgctgaatt tattagcgaa gcgtctggaa ctggttgctg aagtgggcga ggtgaaaagc
     3901 cgctttggac tgcctattta tgttccggag cgcgaggcat ctattttggc ctcgcgtcgt
     3961 gcagaggcgg aagctctggg tgtaccgcca gatctgattg aggatgtttt gcgtcgggtg
     4021 atgcgtgaat cttactccag tgaaaacgac aaaggattta aaacactttg tccgtcactg
     4081 cgtccggtgg ttatcgtcgg cggtggcggt cagatgggac gcctgttcga gaagatgctg
     4141 accctctcgg gttatcaggt gcggattctg gagcaacatg actgggatcg agcggctgat
     4201 attgttgccg atgccggaat ggtgattgtt agtgtgccaa tccacgttac tgagcaagtt
     4261 attggcaaat taccgccttt accgaaagat tgtattctgg tcgatctggc atcagtgaaa
     4321 aatgggccat tacaggccat gctggtggcg catgatggtc cggtgctggg gctacacccg
     4381 atgttcggtc cggacagcgg tagcctggca aagcaagttg tggtctggtg tgatggacgt
     4441 aaaccggaag cataccaatg gtttctggag caaattcagg tctggggcgc tcggctgcat
     4501 cgtattagcg ccgtcgagca cgatcagaat atggcgttta ttcaggcact gcgccacttt
     4561 gctacttttg cttacgggct gcacctggca gaagaaaatg ttcagcttga gcaacttctg
     4621 gcgctctctt cgccgattta ccgccttgag ctggcgatgg tcgggcgact gtttgctcag
     4681 gatccgcagc tttatgccga catcattatg tcgtcagagc gtaatctggc gttaatcaaa
     4741 cgttactata agcgtttcgg cgaggcgatt gagttgctgg agcagggcga taagcaggcg
     4801 tttattgaca gtttccgcaa ggtggagcac tggttcggcg attacgtaca gcgttttcag
     4861 agtgaaagcc gcgtgttatt gcgtcaggcg aatgacaatc gccagTaaat taattgttct
     4921 tttttcaggt gaaggttccc atGaattatc agaacgacga tttacgcatc aaagaaatca
     4981 aagagttact tcctcctgtc gcattgctgg aaaaattccc cgctactgaa aatgccgcga
     5041 atacggttgc ccatgcccga aaagcgatcc ataagatcct gaaaggtaat gatgatcgcc
     5101 tgttggttgt gattggccca tgctcaattc atgatcctgt cgcggcaaaa gagtatgcca
     5161 ctcgcttgct ggcgctgcgt gaagagctga aagatgagct ggaaatcgta atgcgcgtct
     5221 attttgaaaa gccgcgtacc acggtgggct ggaaagggct gattaacgat ccgcatatgg
     5281 ataatagctt ccagatcaac gacggtctgc gtatagcccg taaattgctg cttgatatta
     5341 acgacagcgg tctgccagcg gcaggtgagt ttctcaatat gatcacccca caatatctcg
     5401 ctgacctgat gagctggggc gcaattggcg cacgtaccac cgaatcgcag gtgcaccgcg
     5461 aactggcatc agggctttct tgtccggtcg gcttcaaaaa tggcaccgac ggtacgatta
     5521 aagtggctat cgatgccatt aatgccgccg gtgcgccgca ctgcttcctg tccgtaacga
     5581 aatgggggca ttcggcgatt gtgaatacca gcggtaacgg cgattgccat atcattctgc
     5641 gcggcggtaa agagcctaac tacagcgcga agcacgttgc tgaagtgaaa gaagggctga
     5701 acaaagcagg cctgccagca caggtgatga tcgatttcag ccatgctaac tcgtccaaac
     5761 aattcaaaaa gcagatggat gtttgtgctg acgtttgcca gcagattgcc ggtggcgaaa
     5821 aggccattat tggcgtgatg gtggaaagcc atctggtgga aggcaatcag agcctcgaga
     5881 gcggggagcc gctggcctac ggtaagagca tcaccgatgc ctgcatcggc tgggaagata
     5941 ccgatgctct gttacgtcaa ctggcgaatg cagtaaaagc gcgtcgcggg Tgatgggctg
     6001 aagggtttaa Gggctgctaa caaagcccga aaggaagctg agttggctgc tgccaccgct
     6061 gagcaataac tagcataacc ccttggggcc tctaaacggg tcttgagggg ttttttgctg
     6121 aaaggaggaa ctatatccgg atatcccgca agaggcccgg cagtaccggc ataaccaagc
     6181 ctatgcctac agcatccagg gtgacggtgc c
//
