# Supplementary material for: A standard for near-scarless plasmid construction using reusable DNA parts
Source: Nat Commun. 2019 Jul 23;10:3294. doi: 10.1038/s41467-019-11263-0 (PMC6650416; doi:10.1038/s41467-019-11263-0)
Supplement: Supplementary file 15 — Source Data [file 41467_2019_11263_MOESM15_ESM.zip › TPP12.gb]

LOCUS       TPP12 6138 bp ds-DNA     circular     25-AUG-2017
DEFINITION  .
FEATURES             Location/Qualifiers
     misc_feature    2199..2214
                     /label="F1\extra"
                     /ApEinfo_revcolor=#d6b295
                     /ApEinfo_fwdcolor=#d6b295
     misc_feature    5303..5305
                     /label="Asp146-Asn"
                     /ApEinfo_revcolor=#d59687
                     /ApEinfo_fwdcolor=#d59687
     misc_feature    3870..3872
                     /label="Met53-Ile"
                     /ApEinfo_revcolor=#ffef86
                     /ApEinfo_fwdcolor=#ffef86
     CDS             complement(2420..3502)
                     /label="lacI"
                     /ApEinfo_revcolor=#faac61
                     /ApEinfo_fwdcolor=#faac61
     promoter        3623..3647
                     /label="T7p"
                     /ApEinfo_revcolor=#b4abac
                     /ApEinfo_fwdcolor=#b4abac
     misc_feature    5918..5938
                     /label="N31"
                     /ApEinfo_revcolor=#f58a5e
                     /ApEinfo_fwdcolor=#f58a5e
     CDS             187..979
                     /label="aadA"
                     /ApEinfo_revcolor=#f8d3a9
                     /ApEinfo_fwdcolor=#f8d3a9
     misc_feature    2307..2321
                     /label="ter\of\lacI\F2"
                     /ApEinfo_revcolor=#d6b295
                     /ApEinfo_fwdcolor=#d6b295
     misc_feature    4773..4775
                     /label="tyrA Ala354-Val"
                     /ApEinfo_revcolor=#c7b0e3
                     /ApEinfo_fwdcolor=#c7b0e3
     primer          3583..3602
                     /label="ACYCDuetUP1\Primer\#71178-3"
                     /ApEinfo_revcolor=#faac61
                     /ApEinfo_fwdcolor=#faac61
     CDS             3717..4832
                     /label="tyrA\mutant"
                     /ApEinfo_revcolor=#c6c9d1
                     /ApEinfo_fwdcolor=#c6c9d1
     misc_feature    1099..1119
                     /label="N22"
                     /ApEinfo_revcolor=#9eafd2
                     /ApEinfo_fwdcolor=#9eafd2
     CDS             4871..5917
                     /label="aroG\mutant"
                     /ApEinfo_revcolor=#ffef86
                     /ApEinfo_fwdcolor=#ffef86
     misc_feature    1935..1955
                     /label="N23"
                     /ApEinfo_revcolor=#f8d3a9
                     /ApEinfo_fwdcolor=#f8d3a9
     misc_feature    4833..4870
                     /label="RBS4stop"
                     /ApEinfo_revcolor=#ffef86
                     /ApEinfo_fwdcolor=#ffef86
     misc_feature    1..21
                     /label="N21"
                     /ApEinfo_revcolor=#ffef86
                     /ApEinfo_fwdcolor=#ffef86
     rep_origin      complement(1239..1827)
                     /label="Rep/pUC"
                     /ApEinfo_revcolor=#75c6a9
                     /ApEinfo_fwdcolor=#75c6a9
     terminator      5942..6069
                     /label="T7\terminator"
                     /ApEinfo_revcolor=#ff9ccd
                     /ApEinfo_fwdcolor=#ff9ccd
     misc_feature    3645..3667
                     /label="LacO"
                     /ApEinfo_revcolor=#d6b295
                     /ApEinfo_fwdcolor=#d6b295
     misc_feature    3674..3716
                     /label="RBS1"
                     /ApEinfo_revcolor=#f58a5e
                     /ApEinfo_fwdcolor=#f58a5e
ORIGIN
        1 TTccctcgac tcacacttgG Gtcgacctgc agaagcttag atctattacc ctgttatccc
       61 tactcgagtt catgtgcagc tccatcagca aaaggggatg ataagtttat caccaccgac
      121 tatttgcaac agtgccgttg atcgtgctat gatcgactga tgtcatcagc ggtggagtgc
      181 aatgtcatga gggaagcggt gatcgccgaa gtatcgactc aactatcaga ggtagttggc
      241 gtcatcgagc gccatctcga accgacgttg ctggccgtac atttgtacgg ctccgcagtg
      301 gatggcggcc tgaagccaca cagtgatatt gatttgctgg ttacggtgac cgtaaggctt
      361 gatgaaacaa cgcggcgagc tttgatcaac gaccttttgg aaacttcggc ttcccctgga
      421 gagagcgaga ttctccgcgc tgtagaagtc accattgttg tgcacgacga catcattccg
      481 tggcgttatc cagctaagcg cgaactgcaa tttggagaat ggcagcgcaa tgacattctt
      541 gcaggtatct tcgagccagc cacgatcgac attgatctgg ctatcttgct gacaaaagca
      601 agagaacata gcgttgcctt ggtaggtcca gcggcggagg aactctttga tccggttcct
      661 gaacaggatc tatttgaggc gctaaatgaa accttaacgc tatggaactc gccgcccgac
      721 tgggctggcg atgagcgaaa tgtagtgctt acgttgtccc gcatttggta cagcgcagta
      781 accggcaaaa tcgcgccgaa ggatgtcgct gccgactggg caatggagcg cctgccggcc
      841 cagtatcagc ccgtcatact tgaagctaga caggcttatc ttggacaaga agaagatcgc
      901 ttggcctcgc gcgcagatca gttggaagaa tttgtccact acgtgaaagg cgagatcacc
      961 aaggtagtcg gcaaataaga tgccgctcgc cagtcgattg gctgagctca tgaagttcct
     1021 attccgaagt tccgcgaacg cgtaaaggat ctaggtgaag atcctttttg ataatctcat
     1081 gaccaaaatc ccttaacgTt cacacaacat agccacggGg ctcactcaaa ggcggtaata
     1141 cggttatcca cagaatcagg ggataacgca ggaaagaaca tgtgagcaaa aggccagcaa
     1201 aaggccagga accgtaaaaa ggccgcgttg ctggcgtttt tccataggct ccgcccccct
     1261 gacgagcatc acaaaaatcg acgctcaagt cagaggtggc gaaacccgac aggactataa
     1321 agataccagg cgtttccccc tggaagctcc ctcgtgcgct ctcctgttcc gaccctgccg
     1381 cttaccggat acctgtccgc ctttctccct tcgggaagcg tggcgctttc tcatagctca
     1441 cgctgtaggt atctcagttc ggtgtaggtc gttcgctcca agctgggctg tgtgcacgaa
     1501 ccccccgttc agcccgaccg ctgcgcctta tccggtaact atcgtcttga gtccaacccg
     1561 gtaagacacg acttatcgcc actggcagca gccactggta acaggattag cagagcgagg
     1621 tatgtaggcg gtgctacaga gttcttgaag tggtggccta actacggcta cactagaaga
     1681 acagtatttg gtatctgcgc tctgctgaag ccagttacct tcggaaaaag agttggtagc
     1741 tcttgatccg gcaaacaaac caccgctggt agcggtggtt tttttgtttg caagcagcag
     1801 attacgcgca gaaaaaaagg atctcaagaa gatcctttga tcttttctac ggggtctgac
     1861 gctcagtgga acgaaaactc acgttaaggg attttggtca tgagattatc aaaaaggatc
     1921 ttcacctaga tcctTtcaaa cagaaaggcc atggGGgaaa ctacccataa tacaagaaaa
     1981 gcccgtcacg ggcttctcag ggcgttttat ggcgggtctg ctatgtggtg ctatctgact
     2041 ttttgctgtt cagcagttcc tgccctctga ttttccagtc tgaccacttc ggattatccc
     2101 gtgacaggtc attcagactg gctaatgcac ccagtaaggc agcggtatca tcaacaggct
     2161 tacccgtctt actgtcggga attcgcgttg gccgattcat taatgcagct ggcacgacag
     2221 gtttcctcta gatttcagtg caatttatct cttcaaatgt agcacctgaa gtcagcccca
     2281 tacgatataa gttgtaattc tcatgttagt catgccccgc gcccaccgga aggagctgac
     2341 tgggttgaag gctctcaagg gcatcggtcg agatcccggt gcctaatgag tgagctaact
     2401 tacattaatt gcgttgcgct cactgcccgc tttccagtcg ggaaacctgt cgtgccagct
     2461 gcattaatga atcggccaac gcgcggggag aggcggtttg cgtattgggc gccagggtgg
     2521 tttttctttt caccagtgag acgggcaaca gctgattgcc cttcaccgcc tggccctgag
     2581 agagttgcag caagcggtcc acgctggttt gccccagcag gcgaaaatcc tgtttgatgg
     2641 tggttaacgg cgggatataa catgagctgt cttcggtatc gtcgtatccc actaccgaga
     2701 tgtccgcacc aacgcgcagc ccggactcgg taatggcgcg cattgcgccc agcgccatct
     2761 gatcgttggc aaccagcatc gcagtgggaa cgatgccctc attcagcatt tgcatggttt
     2821 gttgaaaacc ggacatggca ctccagtcgc cttcccgttc cgctatcggc tgaatttgat
     2881 tgcgagtgag atatttatgc cagccagcca gacgcagacg cgccgagaca gaacttaatg
     2941 ggcccgctaa cagcgcgatt tgctggtgac ccaatgcgac cagatgctcc acgcccagtc
     3001 gcgtaccgtc ttcatgggag aaaataatac tgttgatggg tgtctggtca gagacatcaa
     3061 gaaataacgc cggaacatta gtgcaggcag cttccacagc aatggcatcc tggtcatcca
     3121 gcggatagtt aatgatcagc ccactgacgc gttgcgcgag aagattgtgc accgccgctt
     3181 tacaggcttc gacgccgctt cgttctacca tcgacaccac cacgctggca cccagttgat
     3241 cggcgcgaga tttaatcgcc gcgacaattt gcgacggcgc gtgcagggcc agactggagg
     3301 tggcaacgcc aatcagcaac gactgtttgc ccgccagttg ttgtgccacg cggttgggaa
     3361 tgtaattcag ctccgccatc gccgcttcca ctttttcccg cgttttcgca gaaacgtggc
     3421 tggcctggtt caccacgcgg gaaacggtct gataagagac accggcatac tctgcgacat
     3481 cgtataacgt tactggtttc acattcacca ccctgaattg actctcttcc gggcgctatc
     3541 atgccatacc gcgaaaggtt ttgcgccatt cgatggtgtc cgggatctcg acgctctccc
     3601 ttatgcgact cctgcattag gaaattaata cgactcacta taggggaatt gtgagcggat
     3661 aacaattccc ctctagaaat aattttgttt aactttaaga aggagatata catatggttg
     3721 ctgaattgac cgcattacgc gatcaaattg atgaagtcga taaagcgctg ctgaatttat
     3781 tagcgaagcg tctggaactg gttgctgaag tgggcgaggt gaaaagccgc tttggactgc
     3841 ctatttatgt tccggagcgc gaggcatcta ttttggcctc gcgtcgtgca gaggcggaag
     3901 ctctgggtgt accgccagat ctgattgagg atgttttgcg tcgggtgatg cgtgaatctt
     3961 actccagtga aaacgacaaa ggatttaaaa cactttgtcc gtcactgcgt ccggtggtta
     4021 tcgtcggcgg tggcggtcag atgggacgcc tgttcgagaa gatgctgacc ctctcgggtt
     4081 atcaggtgcg gattctggag caacatgact gggatcgagc ggctgatatt gttgccgatg
     4141 ccggaatggt gattgttagt gtgccaatcc acgttactga gcaagttatt ggcaaattac
     4201 cgcctttacc gaaagattgt attctggtcg atctggcatc agtgaaaaat gggccattac
     4261 aggccatgct ggtggcgcat gatggtccgg tgctggggct acacccgatg ttcggtccgg
     4321 acagcggtag cctggcaaag caagttgtgg tctggtgtga tggacgtaaa ccggaagcat
     4381 accaatggtt tctggagcaa attcaggtct ggggcgctcg gctgcatcgt attagcgccg
     4441 tcgagcacga tcagaatatg gcgtttattc aggcactgcg ccactttgct acttttgctt
     4501 acgggctgca cctggcagaa gaaaatgttc agcttgagca acttctggcg ctctcttcgc
     4561 cgatttaccg ccttgagctg gcgatggtcg ggcgactgtt tgctcaggat ccgcagcttt
     4621 atgccgacat cattatgtcg tcagagcgta atctggcgtt aatcaaacgt tactataagc
     4681 gtttcggcga ggcgattgag ttgctggagc agggcgataa gcaggcgttt attgacagtt
     4741 tccgcaaggt ggagcactgg ttcggcgatt acgtacagcg ttttcagagt gaaagccgcg
     4801 tgttattgcg tcaggcgaat gacaatcgcc agTaaattaa ttgttctttt ttcaggtgaa
     4861 ggttcccatG aattatcaga acgacgattt acgcatcaaa gaaatcaaag agttacttcc
     4921 tcctgtcgca ttgctggaaa aattccccgc tactgaaaat gccgcgaata cggttgccca
     4981 tgcccgaaaa gcgatccata agatcctgaa aggtaatgat gatcgcctgt tggttgtgat
     5041 tggcccatgc tcaattcatg atcctgtcgc ggcaaaagag tatgccactc gcttgctggc
     5101 gctgcgtgaa gagctgaaag atgagctgga aatcgtaatg cgcgtctatt ttgaaaagcc
     5161 gcgtaccacg gtgggctgga aagggctgat taacgatccg catatggata atagcttcca
     5221 gatcaacgac ggtctgcgta tagcccgtaa attgctgctt gatattaacg acagcggtct
     5281 gccagcggca ggtgagtttc tcaatatgat caccccacaa tatctcgctg acctgatgag
     5341 ctggggcgca attggcgcac gtaccaccga atcgcaggtg caccgcgaac tggcatcagg
     5401 gctttcttgt ccggtcggct tcaaaaatgg caccgacggt acgattaaag tggctatcga
     5461 tgccattaat gccgccggtg cgccgcactg cttcctgtcc gtaacgaaat gggggcattc
     5521 ggcgattgtg aataccagcg gtaacggcga ttgccatatc attctgcgcg gcggtaaaga
     5581 gcctaactac agcgcgaagc acgttgctga agtgaaagaa gggctgaaca aagcaggcct
     5641 gccagcacag gtgatgatcg atttcagcca tgctaactcg tccaaacaat tcaaaaagca
     5701 gatggatgtt tgtgctgacg tttgccagca gattgccggt ggcgaaaagg ccattattgg
     5761 cgtgatggtg gaaagccatc tggtggaagg caatcagagc ctcgagagcg gggagccgct
     5821 ggcctacggt aagagcatca ccgatgcctg catcggctgg gaagataccg atgctctgtt
     5881 acgtcaactg gcgaatgcag taaaagcgcg tcgcgggTga tgggctgaag ggtttaaGgg
     5941 ctgctaacaa agcccgaaag gaagctgagt tggctgctgc caccgctgag caataactag
     6001 cataacccct tggggcctct aaacgggtct tgaggggttt tttgctgaaa ggaggaacta
     6061 tatccggata tcccgcaaga ggcccggcag taccggcata accaagccta tgcctacagc
     6121 atccagggtg acggtgcc
//
