# Supplementary material for: A standard for near-scarless plasmid construction using reusable DNA parts
Source: Nat Commun. 2019 Jul 23;10:3294. doi: 10.1038/s41467-019-11263-0 (PMC6650416; doi:10.1038/s41467-019-11263-0)
Supplement: Supplementary file 15 — Source Data [file 41467_2019_11263_MOESM15_ESM.zip › TPP13.gb]

LOCUS       TPP13 6729 bp ds-DNA     circular     21-SEP-2017
DEFINITION  .
FEATURES             Location/Qualifiers
     misc_feature    6509..6529
                     /label="N31"
                     /ApEinfo_revcolor=#f58a5e
                     /ApEinfo_fwdcolor=#f58a5e
     misc_feature    1..21
                     /label="LK3"
                     /ApEinfo_revcolor=#b7e6d7
                     /ApEinfo_fwdcolor=#b7e6d7
     misc_feature    4461..4463
                     /label="Met53-Ile"
                     /ApEinfo_revcolor=#ffef86
                     /ApEinfo_fwdcolor=#ffef86
     misc_feature    5424..5461
                     /label="RBS4stop"
                     /ApEinfo_revcolor=#ffef86
                     /ApEinfo_fwdcolor=#ffef86
     misc_feature    5894..5896
                     /label="Asp146-Asn"
                     /ApEinfo_revcolor=#d59687
                     /ApEinfo_fwdcolor=#d59687
     CDS             4308..5423
                     /label="tyrA\mutant"
                     /ApEinfo_revcolor=#c6c9d1
                     /ApEinfo_fwdcolor=#c6c9d1
     misc_feature    4265..4307
                     /label="RBS1"
                     /ApEinfo_revcolor=#f58a5e
                     /ApEinfo_fwdcolor=#f58a5e
     misc_feature    2987..3937
                     /label="repA/p5"
                     /ApEinfo_revcolor=#b1ff67
                     /ApEinfo_fwdcolor=#b1ff67
     misc_feature    1651..1671
                     /label="N21"
                     /ApEinfo_revcolor=#ffef86
                     /ApEinfo_fwdcolor=#ffef86
     promoter        4210..4240
                     /label="lac\promoter"
                     /ApEinfo_revcolor=#85dae9
                     /ApEinfo_fwdcolor=#85dae9
     misc_feature    2749..2769
                     /label="N22"
                     /ApEinfo_revcolor=#9eafd2
                     /ApEinfo_fwdcolor=#9eafd2
     CDS             complement(485..1567)
                     /label="lacI"
                     /ApEinfo_revcolor=#faac61
                     /ApEinfo_fwdcolor=#faac61
     CDS             5462..6508
                     /label="aroG\mutant"
                     /ApEinfo_revcolor=#ffef86
                     /ApEinfo_fwdcolor=#ffef86
     misc_feature    5364..5366
                     /label="tyrA Ala354-Val"
                     /ApEinfo_revcolor=#c7b0e3
                     /ApEinfo_fwdcolor=#c7b0e3
     CDS             1837..2629
                     /label="aadA"
                     /ApEinfo_revcolor=#f8d3a9
                     /ApEinfo_fwdcolor=#f8d3a9
     misc_feature    264..279
                     /label="F1\extra"
                     /ApEinfo_revcolor=#d6b295
                     /ApEinfo_fwdcolor=#d6b295
     misc_feature    372..386
                     /label="ter\of\lacI\F2"
                     /ApEinfo_revcolor=#d6b295
                     /ApEinfo_fwdcolor=#d6b295
     terminator      6533..6660
                     /label="T7\terminator"
                     /ApEinfo_revcolor=#ff9ccd
                     /ApEinfo_fwdcolor=#ff9ccd
     misc_feature    4144..4164
                     /label="N23"
                     /ApEinfo_revcolor=#f8d3a9
                     /ApEinfo_fwdcolor=#f8d3a9
     misc_feature    4248..4264
                     /label="lac\operator"
                     /ApEinfo_revcolor=#f58a5e
                     /ApEinfo_fwdcolor=#f58a5e
ORIGIN
        1 Tcaggctcgt cttcttcagg Ggaaactacc cataatacaa gaaaagcccg tcacgggctt
       61 ctcagggcgt tttatggcgg gtctgctatg tggtgctatc tgactttttg ctgttcagca
      121 gttcctgccc tctgattttc cagtctgacc acttcggatt atcccgtgac aggtcattca
      181 gactggctaa tgcacccagt aaggcagcgg tatcatcaac aggcttaccc gtcttactgt
      241 cgggaattcg cgttggccga ttcattaatg cagctggcac gacaggtttc ctctagattt
      301 cagtgcaatt tatctcttca aatgtagcac ctgaagtcag ccccatacga tataagttgt
      361 aattctcatg ttagtcatgc cccgcgccca ccggaaggag ctgactgggt tgaaggctct
      421 caagggcatc ggtcgagatc ccggtgccta atgagtgagc taacttacat taattgcgtt
      481 gcgctcactg cccgctttcc agtcgggaaa cctgtcgtgc cagctgcatt aatgaatcgg
      541 ccaacgcgcg gggagaggcg gtttgcgtat tgggcgccag ggtggttttt cttttcacca
      601 gtgagacggg caacagctga ttgcccttca ccgcctggcc ctgagagagt tgcagcaagc
      661 ggtccacgct ggtttgcccc agcaggcgaa aatcctgttt gatggtggtt aacggcggga
      721 tataacatga gctgtcttcg gtatcgtcgt atcccactac cgagatgtcc gcaccaacgc
      781 gcagcccgga ctcggtaatg gcgcgcattg cgcccagcgc catctgatcg ttggcaacca
      841 gcatcgcagt gggaacgatg ccctcattca gcatttgcat ggtttgttga aaaccggaca
      901 tggcactcca gtcgccttcc cgttccgcta tcggctgaat ttgattgcga gtgagatatt
      961 tatgccagcc agccagacgc agacgcgccg agacagaact taatgggccc gctaacagcg
     1021 cgatttgctg gtgacccaat gcgaccagat gctccacgcc cagtcgcgta ccgtcttcat
     1081 gggagaaaat aatactgttg atgggtgtct ggtcagagac atcaagaaat aacgccggaa
     1141 cattagtgca ggcagcttcc acagcaatgg catcctggtc atccagcgga tagttaatga
     1201 tcagcccact gacgcgttgc gcgagaagat tgtgcaccgc cgctttacag gcttcgacgc
     1261 cgcttcgttc taccatcgac accaccacgc tggcacccag ttgatcggcg cgagatttaa
     1321 tcgccgcgac aatttgcgac ggcgcgtgca gggccagact ggaggtggca acgccaatca
     1381 gcaacgactg tttgcccgcc agttgttgtg ccacgcggtt gggaatgtaa ttcagctccg
     1441 ccatcgccgc ttccactttt tcccgcgttt tcgcagaaac gtggctggcc tggttcacca
     1501 cgcgggaaac ggtctgataa gagacaccgg catactctgc gacatcgtat aacgttactg
     1561 gtttcacatt caccaccctg aattgactct cttccgggcg ctatcatgcc ataccgcgaa
     1621 aggttttgcg ccattcgatg gtgtccggga TTccctcgac tcacacttgG Gtcgacctgc
     1681 agaagcttag atctattacc ctgttatccc tactcgagtt catgtgcagc tccatcagca
     1741 aaaggggatg ataagtttat caccaccgac tatttgcaac agtgccgttg atcgtgctat
     1801 gatcgactga tgtcatcagc ggtggagtgc aatgtcatga gggaagcggt gatcgccgaa
     1861 gtatcgactc aactatcaga ggtagttggc gtcatcgagc gccatctcga accgacgttg
     1921 ctggccgtac atttgtacgg ctccgcagtg gatggcggcc tgaagccaca cagtgatatt
     1981 gatttgctgg ttacggtgac cgtaaggctt gatgaaacaa cgcggcgagc tttgatcaac
     2041 gaccttttgg aaacttcggc ttcccctgga gagagcgaga ttctccgcgc tgtagaagtc
     2101 accattgttg tgcacgacga catcattccg tggcgttatc cagctaagcg cgaactgcaa
     2161 tttggagaat ggcagcgcaa tgacattctt gcaggtatct tcgagccagc cacgatcgac
     2221 attgatctgg ctatcttgct gacaaaagca agagaacata gcgttgcctt ggtaggtcca
     2281 gcggcggagg aactctttga tccggttcct gaacaggatc tatttgaggc gctaaatgaa
     2341 accttaacgc tatggaactc gccgcccgac tgggctggcg atgagcgaaa tgtagtgctt
     2401 acgttgtccc gcatttggta cagcgcagta accggcaaaa tcgcgccgaa ggatgtcgct
     2461 gccgactggg caatggagcg cctgccggcc cagtatcagc ccgtcatact tgaagctaga
     2521 caggcttatc ttggacaaga agaagatcgc ttggcctcgc gcgcagatca gttggaagaa
     2581 tttgtccact acgtgaaagg cgagatcacc aaggtagtcg gcaaataaga tgccgctcgc
     2641 cagtcgattg gctgagctca tgaagttcct attccgaagt tccgcgaacg cgtaaaggat
     2701 ctaggtgaag atcctttttg ataatctcat gaccaaaatc ccttaacgTt cacacaacat
     2761 agccacggGc cgttttcatc tgtgcatatg gacagttttc cctttgatat gtaacggtga
     2821 acagttgttc tacttttgtt tgttagtctt gatgcttcac tgatagatac aagagccata
     2881 agaacctcag atccttccgt atttagccag tatgttctct agtgtggttc gttgtttttg
     2941 cgtgagccat gagaacgaac cattgagatc atacttactt tgcatgtcac tcaaaaattt
     3001 tgcctcaaaa ctggtgagct gaatttttgc agttaaagca tcgtgtagtg tttttcttag
     3061 tccgttatgt aggtaggaat ctgatgtaat ggttgttggt attttgtcac cattcatttt
     3121 tatctggttg ttctcaagtt cggttacgag atccatttgt ctatctagtt caacttggaa
     3181 aatcaacgta tcagtcgggc ggcctcgctt atcaaccacc aatttcatat tgctgtaagt
     3241 gtttaaatct ttacttattg gtttcaaaac ccattggtta agccttttaa actcatggta
     3301 gttattttca agcattaaca tgaacttaaa ttcatcaagg ctaatctcta tatttgcctt
     3361 gtgagttttc ttttgtgtta gttcttttaa taaccactca taaatcctca tagagtattt
     3421 gttttcaaaa gacttaacat gttccagatt atattttatg aattttttta actggaaaag
     3481 ataaggcaat atctcttcac taaaaactaa ttctaatttt tcgcttgaga acttggcata
     3541 gtttgtccac tggaaaatct caaagccttt aaccaaagga ttcctgattt ccacagttct
     3601 cgtcatcagc tctctggttg ctttagctaa tacaccataa gcattttccc tactgatgtt
     3661 catcatctga gcgtattggt tataagtgaa cgataccgtc cgttctttcc ttgtagggtt
     3721 ttcaatcgtg gggttgagta gtgccacaca gcataaaatt agcttggttt catgctccgt
     3781 taagtcatag cgactaatcg ctagttcatt tgctttgaaa acaactaatt cagacataca
     3841 tctcaattgg tctaggtgat tttaatcact ataccaattg agatgggcta gtcaatgata
     3901 attactagtc cttttccttt gagttgtggg tatctgtaaa ttctgctaga cctttgctgg
     3961 aaaacttgta aattctgcta gaccctctgt aaattccgct agacctttgt gtgttttttt
     4021 tgtttatatt caagtggtta taatttatag aataaagaaa gaataaaaaa agataaaaag
     4081 aatagatccc agccctgtgt ataactcact actttagtca gttccgcagt attacaaaag
     4141 gatTtcaaac agaaaggcca tggGcaacgc aattaatgtg agttagctca ctcattaggc
     4201 accccaggct ttacacttta tgcttccggc tcgtatgttg tgtggaattg tgagcggata
     4261 acaatagaaa taattttgtt taactttaag aaggagatat acatatggtt gctgaattga
     4321 ccgcattacg cgatcaaatt gatgaagtcg ataaagcgct gctgaattta ttagcgaagc
     4381 gtctggaact ggttgctgaa gtgggcgagg tgaaaagccg ctttggactg cctatttatg
     4441 ttccggagcg cgaggcatct attttggcct cgcgtcgtgc agaggcggaa gctctgggtg
     4501 taccgccaga tctgattgag gatgttttgc gtcgggtgat gcgtgaatct tactccagtg
     4561 aaaacgacaa aggatttaaa acactttgtc cgtcactgcg tccggtggtt atcgtcggcg
     4621 gtggcggtca gatgggacgc ctgttcgaga agatgctgac cctctcgggt tatcaggtgc
     4681 ggattctgga gcaacatgac tgggatcgag cggctgatat tgttgccgat gccggaatgg
     4741 tgattgttag tgtgccaatc cacgttactg agcaagttat tggcaaatta ccgcctttac
     4801 cgaaagattg tattctggtc gatctggcat cagtgaaaaa tgggccatta caggccatgc
     4861 tggtggcgca tgatggtccg gtgctggggc tacacccgat gttcggtccg gacagcggta
     4921 gcctggcaaa gcaagttgtg gtctggtgtg atggacgtaa accggaagca taccaatggt
     4981 ttctggagca aattcaggtc tggggcgctc ggctgcatcg tattagcgcc gtcgagcacg
     5041 atcagaatat ggcgtttatt caggcactgc gccactttgc tacttttgct tacgggctgc
     5101 acctggcaga agaaaatgtt cagcttgagc aacttctggc gctctcttcg ccgatttacc
     5161 gccttgagct ggcgatggtc gggcgactgt ttgctcagga tccgcagctt tatgccgaca
     5221 tcattatgtc gtcagagcgt aatctggcgt taatcaaacg ttactataag cgtttcggcg
     5281 aggcgattga gttgctggag cagggcgata agcaggcgtt tattgacagt ttccgcaagg
     5341 tggagcactg gttcggcgat tacgtacagc gttttcagag tgaaagccgc gtgttattgc
     5401 gtcaggcgaa tgacaatcgc cagTaaatta attgttcttt tttcaggtga aggttcccat
     5461 Gaattatcag aacgacgatt tacgcatcaa agaaatcaaa gagttacttc ctcctgtcgc
     5521 attgctggaa aaattccccg ctactgaaaa tgccgcgaat acggttgccc atgcccgaaa
     5581 agcgatccat aagatcctga aaggtaatga tgatcgcctg ttggttgtga ttggcccatg
     5641 ctcaattcat gatcctgtcg cggcaaaaga gtatgccact cgcttgctgg cgctgcgtga
     5701 agagctgaaa gatgagctgg aaatcgtaat gcgcgtctat tttgaaaagc cgcgtaccac
     5761 ggtgggctgg aaagggctga ttaacgatcc gcatatggat aatagcttcc agatcaacga
     5821 cggtctgcgt atagcccgta aattgctgct tgatattaac gacagcggtc tgccagcggc
     5881 aggtgagttt ctcaatatga tcaccccaca atatctcgct gacctgatga gctggggcgc
     5941 aattggcgca cgtaccaccg aatcgcaggt gcaccgcgaa ctggcatcag ggctttcttg
     6001 tccggtcggc ttcaaaaatg gcaccgacgg tacgattaaa gtggctatcg atgccattaa
     6061 tgccgccggt gcgccgcact gcttcctgtc cgtaacgaaa tgggggcatt cggcgattgt
     6121 gaataccagc ggtaacggcg attgccatat cattctgcgc ggcggtaaag agcctaacta
     6181 cagcgcgaag cacgttgctg aagtgaaaga agggctgaac aaagcaggcc tgccagcaca
     6241 ggtgatgatc gatttcagcc atgctaactc gtccaaacaa ttcaaaaagc agatggatgt
     6301 ttgtgctgac gtttgccagc agattgccgg tggcgaaaag gccattattg gcgtgatggt
     6361 ggaaagccat ctggtggaag gcaatcagag cctcgagagc ggggagccgc tggcctacgg
     6421 taagagcatc accgatgcct gcatcggctg ggaagatacc gatgctctgt tacgtcaact
     6481 ggcgaatgca gtaaaagcgc gtcgcgggTg atgggctgaa gggtttaaGg gctgctaaca
     6541 aagcccgaaa ggaagctgag ttggctgctg ccaccgctga gcaataacta gcataacccc
     6601 ttggggcctc taaacgggtc ttgaggggtt ttttgctgaa aggaggaact atatccggat
     6661 atcccgcaag aggcccggca gtaccggcat aaccaagcct atgcctacag catccagggt
     6721 gacggtgcc
//
