# Supplementary material for: A standard for near-scarless plasmid construction using reusable DNA parts
Source: Nat Commun. 2019 Jul 23;10:3294. doi: 10.1038/s41467-019-11263-0 (PMC6650416; doi:10.1038/s41467-019-11263-0)
Supplement: Supplementary file 15 — Source Data [file 41467_2019_11263_MOESM15_ESM.zip › TPP14.gb]

LOCUS       TPP14 6443 bp ds-DNA     circular     20-SEP-2017
DEFINITION  .
FEATURES             Location/Qualifiers
     misc_feature    4158..4178
                     /label="N31"
                     /ApEinfo_revcolor=#f58a5e
                     /ApEinfo_fwdcolor=#f58a5e
     misc_feature    6029..6049
                     /label="N21"
                     /ApEinfo_revcolor=#ffef86
                     /ApEinfo_fwdcolor=#ffef86
     misc_feature    3013..3015
                     /label="tyrA Ala354-Val"
                     /ApEinfo_revcolor=#c7b0e3
                     /ApEinfo_fwdcolor=#c7b0e3
     misc_feature    3543..3545
                     /label="Asp146-Asn"
                     /ApEinfo_revcolor=#d59687
                     /ApEinfo_fwdcolor=#d59687
     misc_feature    3073..3110
                     /label="RBS4stop"
                     /ApEinfo_revcolor=#ffef86
                     /ApEinfo_fwdcolor=#ffef86
     misc_feature    2110..2112
                     /label="Met53-Ile"
                     /ApEinfo_revcolor=#ffef86
                     /ApEinfo_fwdcolor=#ffef86
     misc_feature    1897..1913
                     /label="lac\operator"
                     /ApEinfo_revcolor=#f58a5e
                     /ApEinfo_fwdcolor=#f58a5e
     misc_feature    758..1670
                     /label="PAC(P15A\ori\)"
                     /ApEinfo_revcolor=#c7b0e3
                     /ApEinfo_fwdcolor=#c7b0e3
     promoter        1859..1889
                     /label="lac\promoter"
                     /ApEinfo_revcolor=#85dae9
                     /ApEinfo_fwdcolor=#85dae9
     CDS             3111..4157
                     /label="aroG\mutant"
                     /ApEinfo_revcolor=#ffef86
                     /ApEinfo_fwdcolor=#ffef86
     misc_feature    4750..4764
                     /label="ter\of\lacI\F2"
                     /ApEinfo_revcolor=#d6b295
                     /ApEinfo_fwdcolor=#d6b295
     misc_feature    1914..1956
                     /label="RBS1"
                     /ApEinfo_revcolor=#f58a5e
                     /ApEinfo_fwdcolor=#f58a5e
     misc_feature    1793..1813
                     /label="N23"
                     /ApEinfo_revcolor=#f8d3a9
                     /ApEinfo_fwdcolor=#f8d3a9
     CDS             complement(4863..5945)
                     /label="lacI"
                     /ApEinfo_revcolor=#faac61
                     /ApEinfo_fwdcolor=#faac61
     misc_feature    684..704
                     /label="N22"
                     /ApEinfo_revcolor=#9eafd2
                     /ApEinfo_fwdcolor=#9eafd2
     terminator      4182..4309
                     /label="T7\terminator"
                     /ApEinfo_revcolor=#ff9ccd
                     /ApEinfo_fwdcolor=#ff9ccd
     CDS             1957..3072
                     /label="tyrA\mutant"
                     /ApEinfo_revcolor=#c6c9d1
                     /ApEinfo_fwdcolor=#c6c9d1
     CDS             join(6215..6443,1..564)
                     /label="aadA"
                     /ApEinfo_revcolor=#f8d3a9
                     /ApEinfo_fwdcolor=#f8d3a9
     misc_feature    4642..4657
                     /label="F1\extra"
                     /ApEinfo_revcolor=#d6b295
                     /ApEinfo_fwdcolor=#d6b295
     misc_feature    4379..4399
                     /label="LK3"
                     /ApEinfo_revcolor=#b7e6d7
                     /ApEinfo_fwdcolor=#b7e6d7
ORIGIN
        1 ctggagagag cgagattctc cgcgctgtag aagtcaccat tgttgtgcac gacgacatca
       61 ttccgtggcg ttatccagct aagcgcgaac tgcaatttgg agaatggcag cgcaatgaca
      121 ttcttgcagg tatcttcgag ccagccacga tcgacattga tctggctatc ttgctgacaa
      181 aagcaagaga acatagcgtt gccttggtag gtccagcggc ggaggaactc tttgatccgg
      241 ttcctgaaca ggatctattt gaggcgctaa atgaaacctt aacgctatgg aactcgccgc
      301 ccgactgggc tggcgatgag cgaaatgtag tgcttacgtt gtcccgcatt tggtacagcg
      361 cagtaaccgg caaaatcgcg ccgaaggatg tcgctgccga ctgggcaatg gagcgcctgc
      421 cggcccagta tcagcccgtc atacttgaag ctagacaggc ttatcttgga caagaagaag
      481 atcgcttggc ctcgcgcgca gatcagttgg aagaatttgt ccactacgtg aaaggcgaga
      541 tcaccaaggt agtcggcaaa taagatgccg ctcgccagtc gattggctga gctcatgaag
      601 ttcctattcc gaagttccgc gaacgcgtaa aggatctagg tgaagatcct ttttgataat
      661 ctcatgacca aaatccctta acgTtcacac aacatagcca cggGtgttca gctactgacg
      721 gggtggtgcg taacggcaaa agcaccgccg gacatcagcg ctagcggagt gtatactggc
      781 ttactatgtt ggcactgatg agggtgtcag tgaagtgctt catgtggcag gagaaaaaag
      841 gctgcaccgg tgcgtcagca gaatatgtga tacaggatat attccgcttc ctcgctcact
      901 gactcgctac gctcggtcgt tcgactgcgg cgagcggaaa tggcttacga acggggcgga
      961 gatttcctgg aagatgccag gaagatactt aacagggaag tgagagggcc gcggcaaagc
     1021 cgtttttcca taggctccgc ccccctgaca agcatcacga aatctgacgc tcaaatcagt
     1081 ggtggcgaaa cccgacagga ctataaagat accaggcgtt tccccctggc ggctccctcg
     1141 tgcgctctcc tgttcctgcc tttcggttta ccggtgtcat tccgctgtta tggccgcgtt
     1201 tgtctcattc cacgcctgac actcagttcc gggtaggcag ttcgctccaa gctggactgt
     1261 atgcacgaac cccccgttca gtccgaccgc tgcgccttat ccggtaacta tcgtcttgag
     1321 tccaacccgg aaagacatgc aaaagcacca ctggcagcag ccactggtaa ttgatttaga
     1381 ggagttagtc ttgaagtcat gcgccggtta aggctaaact gaaaggacaa gttttggtga
     1441 ctgcgctcct ccaagccagt tacctcggtt caaagagttg gtagctcaga gaaccttcga
     1501 aaaaccgccc tgcaaggcgg ttttttcgtt ttcagagcaa gagattacgc gcagaccaaa
     1561 acgatctcaa gaagatcatc ttattaatca gataaaatat ttctagattt cagtgcaatt
     1621 tatctcttca aatgtagcac ctgaagtcag ccccatacga tataagttgt aattctcatg
     1681 tttgacagct tatcacccag tcctgctcgc ttcgctactt ggccataccc acgccgaaac
     1741 aagcgctcat gagcccgaag tggcgagccc gatcttcccc atcggtgatg tcTtcaaaca
     1801 gaaaggccat ggGcaacgca attaatgtga gttagctcac tcattaggca ccccaggctt
     1861 tacactttat gcttccggct cgtatgttgt gtggaattgt gagcggataa caatagaaat
     1921 aattttgttt aactttaaga aggagatata catatggttg ctgaattgac cgcattacgc
     1981 gatcaaattg atgaagtcga taaagcgctg ctgaatttat tagcgaagcg tctggaactg
     2041 gttgctgaag tgggcgaggt gaaaagccgc tttggactgc ctatttatgt tccggagcgc
     2101 gaggcatcta ttttggcctc gcgtcgtgca gaggcggaag ctctgggtgt accgccagat
     2161 ctgattgagg atgttttgcg tcgggtgatg cgtgaatctt actccagtga aaacgacaaa
     2221 ggatttaaaa cactttgtcc gtcactgcgt ccggtggtta tcgtcggcgg tggcggtcag
     2281 atgggacgcc tgttcgagaa gatgctgacc ctctcgggtt atcaggtgcg gattctggag
     2341 caacatgact gggatcgagc ggctgatatt gttgccgatg ccggaatggt gattgttagt
     2401 gtgccaatcc acgttactga gcaagttatt ggcaaattac cgcctttacc gaaagattgt
     2461 attctggtcg atctggcatc agtgaaaaat gggccattac aggccatgct ggtggcgcat
     2521 gatggtccgg tgctggggct acacccgatg ttcggtccgg acagcggtag cctggcaaag
     2581 caagttgtgg tctggtgtga tggacgtaaa ccggaagcat accaatggtt tctggagcaa
     2641 attcaggtct ggggcgctcg gctgcatcgt attagcgccg tcgagcacga tcagaatatg
     2701 gcgtttattc aggcactgcg ccactttgct acttttgctt acgggctgca cctggcagaa
     2761 gaaaatgttc agcttgagca acttctggcg ctctcttcgc cgatttaccg ccttgagctg
     2821 gcgatggtcg ggcgactgtt tgctcaggat ccgcagcttt atgccgacat cattatgtcg
     2881 tcagagcgta atctggcgtt aatcaaacgt tactataagc gtttcggcga ggcgattgag
     2941 ttgctggagc agggcgataa gcaggcgttt attgacagtt tccgcaaggt ggagcactgg
     3001 ttcggcgatt acgtacagcg ttttcagagt gaaagccgcg tgttattgcg tcaggcgaat
     3061 gacaatcgcc agTaaattaa ttgttctttt ttcaggtgaa ggttcccatG aattatcaga
     3121 acgacgattt acgcatcaaa gaaatcaaag agttacttcc tcctgtcgca ttgctggaaa
     3181 aattccccgc tactgaaaat gccgcgaata cggttgccca tgcccgaaaa gcgatccata
     3241 agatcctgaa aggtaatgat gatcgcctgt tggttgtgat tggcccatgc tcaattcatg
     3301 atcctgtcgc ggcaaaagag tatgccactc gcttgctggc gctgcgtgaa gagctgaaag
     3361 atgagctgga aatcgtaatg cgcgtctatt ttgaaaagcc gcgtaccacg gtgggctgga
     3421 aagggctgat taacgatccg catatggata atagcttcca gatcaacgac ggtctgcgta
     3481 tagcccgtaa attgctgctt gatattaacg acagcggtct gccagcggca ggtgagtttc
     3541 tcaatatgat caccccacaa tatctcgctg acctgatgag ctggggcgca attggcgcac
     3601 gtaccaccga atcgcaggtg caccgcgaac tggcatcagg gctttcttgt ccggtcggct
     3661 tcaaaaatgg caccgacggt acgattaaag tggctatcga tgccattaat gccgccggtg
     3721 cgccgcactg cttcctgtcc gtaacgaaat gggggcattc ggcgattgtg aataccagcg
     3781 gtaacggcga ttgccatatc attctgcgcg gcggtaaaga gcctaactac agcgcgaagc
     3841 acgttgctga agtgaaagaa gggctgaaca aagcaggcct gccagcacag gtgatgatcg
     3901 atttcagcca tgctaactcg tccaaacaat tcaaaaagca gatggatgtt tgtgctgacg
     3961 tttgccagca gattgccggt ggcgaaaagg ccattattgg cgtgatggtg gaaagccatc
     4021 tggtggaagg caatcagagc ctcgagagcg gggagccgct ggcctacggt aagagcatca
     4081 ccgatgcctg catcggctgg gaagataccg atgctctgtt acgtcaactg gcgaatgcag
     4141 taaaagcgcg tcgcgggTga tgggctgaag ggtttaaGgg ctgctaacaa agcccgaaag
     4201 gaagctgagt tggctgctgc caccgctgag caataactag cataacccct tggggcctct
     4261 aaacgggtct tgaggggttt tttgctgaaa ggaggaacta tatccggata tcccgcaaga
     4321 ggcccggcag taccggcata accaagccta tgcctacagc atccagggtg acggtgccTc
     4381 aggctcgtct tcttcaggGg aaactaccca taatacaaga aaagcccgtc acgggcttct
     4441 cagggcgttt tatggcgggt ctgctatgtg gtgctatctg actttttgct gttcagcagt
     4501 tcctgccctc tgattttcca gtctgaccac ttcggattat cccgtgacag gtcattcaga
     4561 ctggctaatg cacccagtaa ggcagcggta tcatcaacag gcttacccgt cttactgtcg
     4621 ggaattcgcg ttggccgatt cattaatgca gctggcacga caggtttcct ctagatttca
     4681 gtgcaattta tctcttcaaa tgtagcacct gaagtcagcc ccatacgata taagttgtaa
     4741 ttctcatgtt agtcatgccc cgcgcccacc ggaaggagct gactgggttg aaggctctca
     4801 agggcatcgg tcgagatccc ggtgcctaat gagtgagcta acttacatta attgcgttgc
     4861 gctcactgcc cgctttccag tcgggaaacc tgtcgtgcca gctgcattaa tgaatcggcc
     4921 aacgcgcggg gagaggcggt ttgcgtattg ggcgccaggg tggtttttct tttcaccagt
     4981 gagacgggca acagctgatt gcccttcacc gcctggccct gagagagttg cagcaagcgg
     5041 tccacgctgg tttgccccag caggcgaaaa tcctgtttga tggtggttaa cggcgggata
     5101 taacatgagc tgtcttcggt atcgtcgtat cccactaccg agatgtccgc accaacgcgc
     5161 agcccggact cggtaatggc gcgcattgcg cccagcgcca tctgatcgtt ggcaaccagc
     5221 atcgcagtgg gaacgatgcc ctcattcagc atttgcatgg tttgttgaaa accggacatg
     5281 gcactccagt cgccttcccg ttccgctatc ggctgaattt gattgcgagt gagatattta
     5341 tgccagccag ccagacgcag acgcgccgag acagaactta atgggcccgc taacagcgcg
     5401 atttgctggt gacccaatgc gaccagatgc tccacgccca gtcgcgtacc gtcttcatgg
     5461 gagaaaataa tactgttgat gggtgtctgg tcagagacat caagaaataa cgccggaaca
     5521 ttagtgcagg cagcttccac agcaatggca tcctggtcat ccagcggata gttaatgatc
     5581 agcccactga cgcgttgcgc gagaagattg tgcaccgccg ctttacaggc ttcgacgccg
     5641 cttcgttcta ccatcgacac caccacgctg gcacccagtt gatcggcgcg agatttaatc
     5701 gccgcgacaa tttgcgacgg cgcgtgcagg gccagactgg aggtggcaac gccaatcagc
     5761 aacgactgtt tgcccgccag ttgttgtgcc acgcggttgg gaatgtaatt cagctccgcc
     5821 atcgccgctt ccactttttc ccgcgttttc gcagaaacgt ggctggcctg gttcaccacg
     5881 cgggaaacgg tctgataaga gacaccggca tactctgcga catcgtataa cgttactggt
     5941 ttcacattca ccaccctgaa ttgactctct tccgggcgct atcatgccat accgcgaaag
     6001 gttttgcgcc attcgatggt gtccgggaTT ccctcgactc acacttgGGt cgacctgcag
     6061 aagcttagat ctattaccct gttatcccta ctcgagttca tgtgcagctc catcagcaaa
     6121 aggggatgat aagtttatca ccaccgacta tttgcaacag tgccgttgat cgtgctatga
     6181 tcgactgatg tcatcagcgg tggagtgcaa tgtcatgagg gaagcggtga tcgccgaagt
     6241 atcgactcaa ctatcagagg tagttggcgt catcgagcgc catctcgaac cgacgttgct
     6301 ggccgtacat ttgtacggct ccgcagtgga tggcggcctg aagccacaca gtgatattga
     6361 tttgctggtt acggtgaccg taaggcttga tgaaacaacg cggcgagctt tgatcaacga
     6421 ccttttggaa acttcggctt ccc
//
