# Supplementary material for: A standard for near-scarless plasmid construction using reusable DNA parts
Source: Nat Commun. 2019 Jul 23;10:3294. doi: 10.1038/s41467-019-11263-0 (PMC6650416; doi:10.1038/s41467-019-11263-0)
Supplement: Supplementary file 15 — Source Data [file 41467_2019_11263_MOESM15_ESM.zip › TPP15.gb]

LOCUS       TPP15 6243 bp ds-DNA     circular     22-NOV-2017
DEFINITION  .
FEATURES             Location/Qualifiers
     misc_feature    1651..1671
                     /label="N21"
                     /ApEinfo_revcolor=#ffef86
                     /ApEinfo_fwdcolor=#ffef86
     misc_feature    1..21
                     /label="LK3"
                     /ApEinfo_revcolor=#b7e6d7
                     /ApEinfo_fwdcolor=#b7e6d7
     promoter        3724..3754
                     /label="lac\promoter"
                     /ApEinfo_revcolor=#85dae9
                     /ApEinfo_fwdcolor=#85dae9
     misc_feature    6023..6043
                     /label="N31"
                     /ApEinfo_revcolor=#f58a5e
                     /ApEinfo_fwdcolor=#f58a5e
     CDS             2822..3410
                     /label="pMB1"
                     /ApEinfo_revcolor=#b7e6d7
                     /ApEinfo_fwdcolor=#b7e6d7
     CDS             4976..6022
                     /label="aroG\mutant"
                     /ApEinfo_revcolor=#ffef86
                     /ApEinfo_fwdcolor=#ffef86
     misc_feature    3975..3977
                     /label="Met53-Ile"
                     /ApEinfo_revcolor=#ffef86
                     /ApEinfo_fwdcolor=#ffef86
     misc_feature    2749..2769
                     /label="N22"
                     /ApEinfo_revcolor=#9eafd2
                     /ApEinfo_fwdcolor=#9eafd2
     misc_feature    3779..3821
                     /label="RBS1"
                     /ApEinfo_revcolor=#f58a5e
                     /ApEinfo_fwdcolor=#f58a5e
     terminator      6047..6174
                     /label="T7\terminator"
                     /ApEinfo_revcolor=#ff9ccd
                     /ApEinfo_fwdcolor=#ff9ccd
     misc_feature    5408..5410
                     /label="Asp146-Asn"
                     /ApEinfo_revcolor=#d59687
                     /ApEinfo_fwdcolor=#d59687
     misc_feature    372..386
                     /label="ter\of\lacI\F2"
                     /ApEinfo_revcolor=#d6b295
                     /ApEinfo_fwdcolor=#d6b295
     misc_feature    3762..3778
                     /label="lac\operator"
                     /ApEinfo_revcolor=#f58a5e
                     /ApEinfo_fwdcolor=#f58a5e
     misc_feature    4938..4975
                     /label="RBS4stop"
                     /ApEinfo_revcolor=#ffef86
                     /ApEinfo_fwdcolor=#ffef86
     misc_feature    264..279
                     /label="F1\extra"
                     /ApEinfo_revcolor=#d6b295
                     /ApEinfo_fwdcolor=#d6b295
     CDS             3822..4937
                     /label="tyrA\mutant"
                     /ApEinfo_revcolor=#c6c9d1
                     /ApEinfo_fwdcolor=#c6c9d1
     CDS             1837..2629
                     /label="aadA"
                     /ApEinfo_revcolor=#f8d3a9
                     /ApEinfo_fwdcolor=#f8d3a9
     misc_feature    4878..4880
                     /label="tyrA Ala354-Val"
                     /ApEinfo_revcolor=#c7b0e3
                     /ApEinfo_fwdcolor=#c7b0e3
     misc_feature    3658..3678
                     /label="N23"
                     /ApEinfo_revcolor=#f8d3a9
                     /ApEinfo_fwdcolor=#f8d3a9
     CDS             complement(485..1567)
                     /label="lacI"
                     /ApEinfo_revcolor=#faac61
                     /ApEinfo_fwdcolor=#faac61
ORIGIN
        1 Tcaggctcgt cttcttcagg Ggaaactacc cataatacaa gaaaagcccg tcacgggctt
       61 ctcagggcgt tttatggcgg gtctgctatg tggtgctatc tgactttttg ctgttcagca
      121 gttcctgccc tctgattttc cagtctgacc acttcggatt atcccgtgac aggtcattca
      181 gactggctaa tgcacccagt aaggcagcgg tatcatcaac aggcttaccc gtcttactgt
      241 cgggaattcg cgttggccga ttcattaatg cagctggcac gacaggtttc ctctagattt
      301 cagtgcaatt tatctcttca aatgtagcac ctgaagtcag ccccatacga tataagttgt
      361 aattctcatg ttagtcatgc cccgcgccca ccggaaggag ctgactgggt tgaaggctct
      421 caagggcatc ggtcgagatc ccggtgccta atgagtgagc taacttacat taattgcgtt
      481 gcgctcactg cccgctttcc agtcgggaaa cctgtcgtgc cagctgcatt aatgaatcgg
      541 ccaacgcgcg gggagaggcg gtttgcgtat tgggcgccag ggtggttttt cttttcacca
      601 gtgagacggg caacagctga ttgcccttca ccgcctggcc ctgagagagt tgcagcaagc
      661 ggtccacgct ggtttgcccc agcaggcgaa aatcctgttt gatggtggtt aacggcggga
      721 tataacatga gctgtcttcg gtatcgtcgt atcccactac cgagatgtcc gcaccaacgc
      781 gcagcccgga ctcggtaatg gcgcgcattg cgcccagcgc catctgatcg ttggcaacca
      841 gcatcgcagt gggaacgatg ccctcattca gcatttgcat ggtttgttga aaaccggaca
      901 tggcactcca gtcgccttcc cgttccgcta tcggctgaat ttgattgcga gtgagatatt
      961 tatgccagcc agccagacgc agacgcgccg agacagaact taatgggccc gctaacagcg
     1021 cgatttgctg gtgacccaat gcgaccagat gctccacgcc cagtcgcgta ccgtcttcat
     1081 gggagaaaat aatactgttg atgggtgtct ggtcagagac atcaagaaat aacgccggaa
     1141 cattagtgca ggcagcttcc acagcaatgg catcctggtc atccagcgga tagttaatga
     1201 tcagcccact gacgcgttgc gcgagaagat tgtgcaccgc cgctttacag gcttcgacgc
     1261 cgcttcgttc taccatcgac accaccacgc tggcacccag ttgatcggcg cgagatttaa
     1321 tcgccgcgac aatttgcgac ggcgcgtgca gggccagact ggaggtggca acgccaatca
     1381 gcaacgactg tttgcccgcc agttgttgtg ccacgcggtt gggaatgtaa ttcagctccg
     1441 ccatcgccgc ttccactttt tcccgcgttt tcgcagaaac gtggctggcc tggttcacca
     1501 cgcgggaaac ggtctgataa gagacaccgg catactctgc gacatcgtat aacgttactg
     1561 gtttcacatt caccaccctg aattgactct cttccgggcg ctatcatgcc ataccgcgaa
     1621 aggttttgcg ccattcgatg gtgtccggga TTccctcgac tcacacttgG Gtcgacctgc
     1681 agaagcttag atctattacc ctgttatccc tactcgagtt catgtgcagc tccatcagca
     1741 aaaggggatg ataagtttat caccaccgac tatttgcaac agtgccgttg atcgtgctat
     1801 gatcgactga tgtcatcagc ggtggagtgc aatgtcatga gggaagcggt gatcgccgaa
     1861 gtatcgactc aactatcaga ggtagttggc gtcatcgagc gccatctcga accgacgttg
     1921 ctggccgtac atttgtacgg ctccgcagtg gatggcggcc tgaagccaca cagtgatatt
     1981 gatttgctgg ttacggtgac cgtaaggctt gatgaaacaa cgcggcgagc tttgatcaac
     2041 gaccttttgg aaacttcggc ttcccctgga gagagcgaga ttctccgcgc tgtagaagtc
     2101 accattgttg tgcacgacga catcattccg tggcgttatc cagctaagcg cgaactgcaa
     2161 tttggagaat ggcagcgcaa tgacattctt gcaggtatct tcgagccagc cacgatcgac
     2221 attgatctgg ctatcttgct gacaaaagca agagaacata gcgttgcctt ggtaggtcca
     2281 gcggcggagg aactctttga tccggttcct gaacaggatc tatttgaggc gctaaatgaa
     2341 accttaacgc tatggaactc gccgcccgac tgggctggcg atgagcgaaa tgtagtgctt
     2401 acgttgtccc gcatttggta cagcgcagta accggcaaaa tcgcgccgaa ggatgtcgct
     2461 gccgactggg caatggagcg cctgccggcc cagtatcagc ccgtcatact tgaagctaga
     2521 caggcttatc ttggacaaga agaagatcgc ttggcctcgc gcgcagatca gttggaagaa
     2581 tttgtccact acgtgaaagg cgagatcacc aaggtagtcg gcaaataaga tgccgctcgc
     2641 cagtcgattg gctgagctca tgaagttcct attccgaagt tccgcgaacg cgtaaaggat
     2701 ctaggtgaag atcctttttg ataatctcat gaccaaaatc ccttaacgTt cacacaacat
     2761 agccacggGa gttttcgttc cactgagcgt cagaccccgt agaaaagatc aaaggatctt
     2821 cttgagatcc tttttttctg cgcgtaatct gctgcttgca aacaaaaaaa ccaccgctac
     2881 cagcggtggt ttgtttgccg gatcaagagc taccaactct ttttccgaag gtaactggct
     2941 tcagcagagc gcagatacca aatactgtcc ttctagtgta gccgtagtta ggccaccact
     3001 tcaagaactc tgtagcaccg cctacatacc tcgctctgct aatcctgtta ccagtggctg
     3061 ctgccagtgg cgataagtcg tgtcttaccg ggttggactc aagacgatag ttaccggata
     3121 aggcgcagcg gtcgggctga acggggggtt cgtgcacaca gcccagcttg gagcgaacga
     3181 cctacaccga actgagatac ctacagcgtg agctatgaga aagcgccacg cttcccgaag
     3241 ggagaaaggc ggacaggtat ccggtaagcg gcagggtcgg aacaggagag cgcacgaggg
     3301 agcttccagg gggaaacgcc tggtatcttt atagtcctgt cgggtttcgc cacctctgac
     3361 ttgagcgtcg atttttgtga tgctcgtcag gggggcggag cctatggaaa aacgccagca
     3421 acgcggcctt tttacggttc ctggcctttt gctggccttt tgctcacatg ttctttcctg
     3481 cgttatcccc tgattctgtg gataaccgta ttaccgcctt tgagtgagct gataccgctc
     3541 gccgcagccg aacgaccgag cgcagcgagt cagtgagcga ggaagcggaa gagcgcctga
     3601 tgcggtattt tctccttacg catctgtgcg gtatttcaca ccgcatatgc tggatccTtc
     3661 aaacagaaag gccatggGca acgcaattaa tgtgagttag ctcactcatt aggcacccca
     3721 ggctttacac tttatgcttc cggctcgtat gttgtgtgga attgtgagcg gataacaata
     3781 gaaataattt tgtttaactt taagaaggag atatacatat ggttgctgaa ttgaccgcat
     3841 tacgcgatca aattgatgaa gtcgataaag cgctgctgaa tttattagcg aagcgtctgg
     3901 aactggttgc tgaagtgggc gaggtgaaaa gccgctttgg actgcctatt tatgttccgg
     3961 agcgcgaggc atctattttg gcctcgcgtc gtgcagaggc ggaagctctg ggtgtaccgc
     4021 cagatctgat tgaggatgtt ttgcgtcggg tgatgcgtga atcttactcc agtgaaaacg
     4081 acaaaggatt taaaacactt tgtccgtcac tgcgtccggt ggttatcgtc ggcggtggcg
     4141 gtcagatggg acgcctgttc gagaagatgc tgaccctctc gggttatcag gtgcggattc
     4201 tggagcaaca tgactgggat cgagcggctg atattgttgc cgatgccgga atggtgattg
     4261 ttagtgtgcc aatccacgtt actgagcaag ttattggcaa attaccgcct ttaccgaaag
     4321 attgtattct ggtcgatctg gcatcagtga aaaatgggcc attacaggcc atgctggtgg
     4381 cgcatgatgg tccggtgctg gggctacacc cgatgttcgg tccggacagc ggtagcctgg
     4441 caaagcaagt tgtggtctgg tgtgatggac gtaaaccgga agcataccaa tggtttctgg
     4501 agcaaattca ggtctggggc gctcggctgc atcgtattag cgccgtcgag cacgatcaga
     4561 atatggcgtt tattcaggca ctgcgccact ttgctacttt tgcttacggg ctgcacctgg
     4621 cagaagaaaa tgttcagctt gagcaacttc tggcgctctc ttcgccgatt taccgccttg
     4681 agctggcgat ggtcgggcga ctgtttgctc aggatccgca gctttatgcc gacatcatta
     4741 tgtcgtcaga gcgtaatctg gcgttaatca aacgttacta taagcgtttc ggcgaggcga
     4801 ttgagttgct ggagcagggc gataagcagg cgtttattga cagtttccgc aaggtggagc
     4861 actggttcgg cgattacgta cagcgttttc agagtgaaag ccgcgtgtta ttgcgtcagg
     4921 cgaatgacaa tcgccagTaa attaattgtt cttttttcag gtgaaggttc ccatGaatta
     4981 tcagaacgac gatttacgca tcaaagaaat caaagagtta cttcctcctg tcgcattgct
     5041 ggaaaaattc cccgctactg aaaatgccgc gaatacggtt gcccatgccc gaaaagcgat
     5101 ccataagatc ctgaaaggta atgatgatcg cctgttggtt gtgattggcc catgctcaat
     5161 tcatgatcct gtcgcggcaa aagagtatgc cactcgcttg ctggcgctgc gtgaagagct
     5221 gaaagatgag ctggaaatcg taatgcgcgt ctattttgaa aagccgcgta ccacggtggg
     5281 ctggaaaggg ctgattaacg atccgcatat ggataatagc ttccagatca acgacggtct
     5341 gcgtatagcc cgtaaattgc tgcttgatat taacgacagc ggtctgccag cggcaggtga
     5401 gtttctcaat atgatcaccc cacaatatct cgctgacctg atgagctggg gcgcaattgg
     5461 cgcacgtacc accgaatcgc aggtgcaccg cgaactggca tcagggcttt cttgtccggt
     5521 cggcttcaaa aatggcaccg acggtacgat taaagtggct atcgatgcca ttaatgccgc
     5581 cggtgcgccg cactgcttcc tgtccgtaac gaaatggggg cattcggcga ttgtgaatac
     5641 cagcggtaac ggcgattgcc atatcattct gcgcggcggt aaagagccta actacagcgc
     5701 gaagcacgtt gctgaagtga aagaagggct gaacaaagca ggcctgccag cacaggtgat
     5761 gatcgatttc agccatgcta actcgtccaa acaattcaaa aagcagatgg atgtttgtgc
     5821 tgacgtttgc cagcagattg ccggtggcga aaaggccatt attggcgtga tggtggaaag
     5881 ccatctggtg gaaggcaatc agagcctcga gagcggggag ccgctggcct acggtaagag
     5941 catcaccgat gcctgcatcg gctgggaaga taccgatgct ctgttacgtc aactggcgaa
     6001 tgcagtaaaa gcgcgtcgcg ggTgatgggc tgaagggttt aaGggctgct aacaaagccc
     6061 gaaaggaagc tgagttggct gctgccaccg ctgagcaata actagcataa ccccttgggg
     6121 cctctaaacg ggtcttgagg ggttttttgc tgaaaggagg aactatatcc ggatatcccg
     6181 caagaggccc ggcagtaccg gcataaccaa gcctatgcct acagcatcca gggtgacggt
     6241 gcc
//
