# Supplementary material for: A standard for near-scarless plasmid construction using reusable DNA parts
Source: Nat Commun. 2019 Jul 23;10:3294. doi: 10.1038/s41467-019-11263-0 (PMC6650416; doi:10.1038/s41467-019-11263-0)
Supplement: Supplementary file 15 — Source Data [file 41467_2019_11263_MOESM15_ESM.zip › TPP16.gb]

LOCUS       TPP16 6170 bp ds-DNA     circular     20-SEP-2017
DEFINITION  .
FEATURES             Location/Qualifiers
     CDS             3749..4864
                     /label="tyrA\mutant"
                     /ApEinfo_revcolor=#c6c9d1
                     /ApEinfo_fwdcolor=#c6c9d1
     misc_feature    1..21
                     /label="LK3"
                     /ApEinfo_revcolor=#b7e6d7
                     /ApEinfo_fwdcolor=#b7e6d7
     CDS             1837..2629
                     /label="aadA"
                     /ApEinfo_revcolor=#f8d3a9
                     /ApEinfo_fwdcolor=#f8d3a9
     terminator      5974..6101
                     /label="T7\terminator"
                     /ApEinfo_revcolor=#ff9ccd
                     /ApEinfo_fwdcolor=#ff9ccd
     rep_origin      complement(2889..3477)
                     /label="Rep/pUC"
                     /ApEinfo_revcolor=#75c6a9
                     /ApEinfo_fwdcolor=#75c6a9
     misc_feature    3706..3748
                     /label="RBS1"
                     /ApEinfo_revcolor=#f58a5e
                     /ApEinfo_fwdcolor=#f58a5e
     misc_feature    372..386
                     /label="ter\of\lacI\F2"
                     /ApEinfo_revcolor=#d6b295
                     /ApEinfo_fwdcolor=#d6b295
     misc_feature    5950..5970
                     /label="N31"
                     /ApEinfo_revcolor=#f58a5e
                     /ApEinfo_fwdcolor=#f58a5e
     misc_feature    3902..3904
                     /label="Met53-Ile"
                     /ApEinfo_revcolor=#ffef86
                     /ApEinfo_fwdcolor=#ffef86
     misc_feature    2749..2769
                     /label="N22"
                     /ApEinfo_revcolor=#9eafd2
                     /ApEinfo_fwdcolor=#9eafd2
     CDS             4903..5949
                     /label="aroG\mutant"
                     /ApEinfo_revcolor=#ffef86
                     /ApEinfo_fwdcolor=#ffef86
     misc_feature    5335..5337
                     /label="Asp146-Asn"
                     /ApEinfo_revcolor=#d59687
                     /ApEinfo_fwdcolor=#d59687
     misc_feature    1651..1671
                     /label="N21"
                     /ApEinfo_revcolor=#ffef86
                     /ApEinfo_fwdcolor=#ffef86
     misc_feature    264..279
                     /label="F1\extra"
                     /ApEinfo_revcolor=#d6b295
                     /ApEinfo_fwdcolor=#d6b295
     misc_feature    4865..4902
                     /label="RBS4stop"
                     /ApEinfo_revcolor=#ffef86
                     /ApEinfo_fwdcolor=#ffef86
     promoter        3651..3681
                     /label="lac\promoter"
                     /ApEinfo_revcolor=#85dae9
                     /ApEinfo_fwdcolor=#85dae9
     misc_feature    3689..3705
                     /label="lac\operator"
                     /ApEinfo_revcolor=#f58a5e
                     /ApEinfo_fwdcolor=#f58a5e
     CDS             complement(485..1567)
                     /label="lacI"
                     /ApEinfo_revcolor=#faac61
                     /ApEinfo_fwdcolor=#faac61
     misc_feature    4805..4807
                     /label="tyrA Ala354-Val"
                     /ApEinfo_revcolor=#c7b0e3
                     /ApEinfo_fwdcolor=#c7b0e3
     misc_feature    3585..3605
                     /label="N23"
                     /ApEinfo_revcolor=#f8d3a9
                     /ApEinfo_fwdcolor=#f8d3a9
ORIGIN
        1 Tcaggctcgt cttcttcagg Ggaaactacc cataatacaa gaaaagcccg tcacgggctt
       61 ctcagggcgt tttatggcgg gtctgctatg tggtgctatc tgactttttg ctgttcagca
      121 gttcctgccc tctgattttc cagtctgacc acttcggatt atcccgtgac aggtcattca
      181 gactggctaa tgcacccagt aaggcagcgg tatcatcaac aggcttaccc gtcttactgt
      241 cgggaattcg cgttggccga ttcattaatg cagctggcac gacaggtttc ctctagattt
      301 cagtgcaatt tatctcttca aatgtagcac ctgaagtcag ccccatacga tataagttgt
      361 aattctcatg ttagtcatgc cccgcgccca ccggaaggag ctgactgggt tgaaggctct
      421 caagggcatc ggtcgagatc ccggtgccta atgagtgagc taacttacat taattgcgtt
      481 gcgctcactg cccgctttcc agtcgggaaa cctgtcgtgc cagctgcatt aatgaatcgg
      541 ccaacgcgcg gggagaggcg gtttgcgtat tgggcgccag ggtggttttt cttttcacca
      601 gtgagacggg caacagctga ttgcccttca ccgcctggcc ctgagagagt tgcagcaagc
      661 ggtccacgct ggtttgcccc agcaggcgaa aatcctgttt gatggtggtt aacggcggga
      721 tataacatga gctgtcttcg gtatcgtcgt atcccactac cgagatgtcc gcaccaacgc
      781 gcagcccgga ctcggtaatg gcgcgcattg cgcccagcgc catctgatcg ttggcaacca
      841 gcatcgcagt gggaacgatg ccctcattca gcatttgcat ggtttgttga aaaccggaca
      901 tggcactcca gtcgccttcc cgttccgcta tcggctgaat ttgattgcga gtgagatatt
      961 tatgccagcc agccagacgc agacgcgccg agacagaact taatgggccc gctaacagcg
     1021 cgatttgctg gtgacccaat gcgaccagat gctccacgcc cagtcgcgta ccgtcttcat
     1081 gggagaaaat aatactgttg atgggtgtct ggtcagagac atcaagaaat aacgccggaa
     1141 cattagtgca ggcagcttcc acagcaatgg catcctggtc atccagcgga tagttaatga
     1201 tcagcccact gacgcgttgc gcgagaagat tgtgcaccgc cgctttacag gcttcgacgc
     1261 cgcttcgttc taccatcgac accaccacgc tggcacccag ttgatcggcg cgagatttaa
     1321 tcgccgcgac aatttgcgac ggcgcgtgca gggccagact ggaggtggca acgccaatca
     1381 gcaacgactg tttgcccgcc agttgttgtg ccacgcggtt gggaatgtaa ttcagctccg
     1441 ccatcgccgc ttccactttt tcccgcgttt tcgcagaaac gtggctggcc tggttcacca
     1501 cgcgggaaac ggtctgataa gagacaccgg catactctgc gacatcgtat aacgttactg
     1561 gtttcacatt caccaccctg aattgactct cttccgggcg ctatcatgcc ataccgcgaa
     1621 aggttttgcg ccattcgatg gtgtccggga TTccctcgac tcacacttgG Gtcgacctgc
     1681 agaagcttag atctattacc ctgttatccc tactcgagtt catgtgcagc tccatcagca
     1741 aaaggggatg ataagtttat caccaccgac tatttgcaac agtgccgttg atcgtgctat
     1801 gatcgactga tgtcatcagc ggtggagtgc aatgtcatga gggaagcggt gatcgccgaa
     1861 gtatcgactc aactatcaga ggtagttggc gtcatcgagc gccatctcga accgacgttg
     1921 ctggccgtac atttgtacgg ctccgcagtg gatggcggcc tgaagccaca cagtgatatt
     1981 gatttgctgg ttacggtgac cgtaaggctt gatgaaacaa cgcggcgagc tttgatcaac
     2041 gaccttttgg aaacttcggc ttcccctgga gagagcgaga ttctccgcgc tgtagaagtc
     2101 accattgttg tgcacgacga catcattccg tggcgttatc cagctaagcg cgaactgcaa
     2161 tttggagaat ggcagcgcaa tgacattctt gcaggtatct tcgagccagc cacgatcgac
     2221 attgatctgg ctatcttgct gacaaaagca agagaacata gcgttgcctt ggtaggtcca
     2281 gcggcggagg aactctttga tccggttcct gaacaggatc tatttgaggc gctaaatgaa
     2341 accttaacgc tatggaactc gccgcccgac tgggctggcg atgagcgaaa tgtagtgctt
     2401 acgttgtccc gcatttggta cagcgcagta accggcaaaa tcgcgccgaa ggatgtcgct
     2461 gccgactggg caatggagcg cctgccggcc cagtatcagc ccgtcatact tgaagctaga
     2521 caggcttatc ttggacaaga agaagatcgc ttggcctcgc gcgcagatca gttggaagaa
     2581 tttgtccact acgtgaaagg cgagatcacc aaggtagtcg gcaaataaga tgccgctcgc
     2641 cagtcgattg gctgagctca tgaagttcct attccgaagt tccgcgaacg cgtaaaggat
     2701 ctaggtgaag atcctttttg ataatctcat gaccaaaatc ccttaacgTt cacacaacat
     2761 agccacggGg ctcactcaaa ggcggtaata cggttatcca cagaatcagg ggataacgca
     2821 ggaaagaaca tgtgagcaaa aggccagcaa aaggccagga accgtaaaaa ggccgcgttg
     2881 ctggcgtttt tccataggct ccgcccccct gacgagcatc acaaaaatcg acgctcaagt
     2941 cagaggtggc gaaacccgac aggactataa agataccagg cgtttccccc tggaagctcc
     3001 ctcgtgcgct ctcctgttcc gaccctgccg cttaccggat acctgtccgc ctttctccct
     3061 tcgggaagcg tggcgctttc tcatagctca cgctgtaggt atctcagttc ggtgtaggtc
     3121 gttcgctcca agctgggctg tgtgcacgaa ccccccgttc agcccgaccg ctgcgcctta
     3181 tccggtaact atcgtcttga gtccaacccg gtaagacacg acttatcgcc actggcagca
     3241 gccactggta acaggattag cagagcgagg tatgtaggcg gtgctacaga gttcttgaag
     3301 tggtggccta actacggcta cactagaaga acagtatttg gtatctgcgc tctgctgaag
     3361 ccagttacct tcggaaaaag agttggtagc tcttgatccg gcaaacaaac caccgctggt
     3421 agcggtggtt tttttgtttg caagcagcag attacgcgca gaaaaaaagg atctcaagaa
     3481 gatcctttga tcttttctac ggggtctgac gctcagtgga acgaaaactc acgttaaggg
     3541 attttggtca tgagattatc aaaaaggatc ttcacctaga tcctTtcaaa cagaaaggcc
     3601 atggGcaacg caattaatgt gagttagctc actcattagg caccccaggc tttacacttt
     3661 atgcttccgg ctcgtatgtt gtgtggaatt gtgagcggat aacaatagaa ataattttgt
     3721 ttaactttaa gaaggagata tacatatggt tgctgaattg accgcattac gcgatcaaat
     3781 tgatgaagtc gataaagcgc tgctgaattt attagcgaag cgtctggaac tggttgctga
     3841 agtgggcgag gtgaaaagcc gctttggact gcctatttat gttccggagc gcgaggcatc
     3901 tattttggcc tcgcgtcgtg cagaggcgga agctctgggt gtaccgccag atctgattga
     3961 ggatgttttg cgtcgggtga tgcgtgaatc ttactccagt gaaaacgaca aaggatttaa
     4021 aacactttgt ccgtcactgc gtccggtggt tatcgtcggc ggtggcggtc agatgggacg
     4081 cctgttcgag aagatgctga ccctctcggg ttatcaggtg cggattctgg agcaacatga
     4141 ctgggatcga gcggctgata ttgttgccga tgccggaatg gtgattgtta gtgtgccaat
     4201 ccacgttact gagcaagtta ttggcaaatt accgccttta ccgaaagatt gtattctggt
     4261 cgatctggca tcagtgaaaa atgggccatt acaggccatg ctggtggcgc atgatggtcc
     4321 ggtgctgggg ctacacccga tgttcggtcc ggacagcggt agcctggcaa agcaagttgt
     4381 ggtctggtgt gatggacgta aaccggaagc ataccaatgg tttctggagc aaattcaggt
     4441 ctggggcgct cggctgcatc gtattagcgc cgtcgagcac gatcagaata tggcgtttat
     4501 tcaggcactg cgccactttg ctacttttgc ttacgggctg cacctggcag aagaaaatgt
     4561 tcagcttgag caacttctgg cgctctcttc gccgatttac cgccttgagc tggcgatggt
     4621 cgggcgactg tttgctcagg atccgcagct ttatgccgac atcattatgt cgtcagagcg
     4681 taatctggcg ttaatcaaac gttactataa gcgtttcggc gaggcgattg agttgctgga
     4741 gcagggcgat aagcaggcgt ttattgacag tttccgcaag gtggagcact ggttcggcga
     4801 ttacgtacag cgttttcaga gtgaaagccg cgtgttattg cgtcaggcga atgacaatcg
     4861 ccagTaaatt aattgttctt ttttcaggtg aaggttccca tGaattatca gaacgacgat
     4921 ttacgcatca aagaaatcaa agagttactt cctcctgtcg cattgctgga aaaattcccc
     4981 gctactgaaa atgccgcgaa tacggttgcc catgcccgaa aagcgatcca taagatcctg
     5041 aaaggtaatg atgatcgcct gttggttgtg attggcccat gctcaattca tgatcctgtc
     5101 gcggcaaaag agtatgccac tcgcttgctg gcgctgcgtg aagagctgaa agatgagctg
     5161 gaaatcgtaa tgcgcgtcta ttttgaaaag ccgcgtacca cggtgggctg gaaagggctg
     5221 attaacgatc cgcatatgga taatagcttc cagatcaacg acggtctgcg tatagcccgt
     5281 aaattgctgc ttgatattaa cgacagcggt ctgccagcgg caggtgagtt tctcaatatg
     5341 atcaccccac aatatctcgc tgacctgatg agctggggcg caattggcgc acgtaccacc
     5401 gaatcgcagg tgcaccgcga actggcatca gggctttctt gtccggtcgg cttcaaaaat
     5461 ggcaccgacg gtacgattaa agtggctatc gatgccatta atgccgccgg tgcgccgcac
     5521 tgcttcctgt ccgtaacgaa atgggggcat tcggcgattg tgaataccag cggtaacggc
     5581 gattgccata tcattctgcg cggcggtaaa gagcctaact acagcgcgaa gcacgttgct
     5641 gaagtgaaag aagggctgaa caaagcaggc ctgccagcac aggtgatgat cgatttcagc
     5701 catgctaact cgtccaaaca attcaaaaag cagatggatg tttgtgctga cgtttgccag
     5761 cagattgccg gtggcgaaaa ggccattatt ggcgtgatgg tggaaagcca tctggtggaa
     5821 ggcaatcaga gcctcgagag cggggagccg ctggcctacg gtaagagcat caccgatgcc
     5881 tgcatcggct gggaagatac cgatgctctg ttacgtcaac tggcgaatgc agtaaaagcg
     5941 cgtcgcgggT gatgggctga agggtttaaG ggctgctaac aaagcccgaa aggaagctga
     6001 gttggctgct gccaccgctg agcaataact agcataaccc cttggggcct ctaaacgggt
     6061 cttgaggggt tttttgctga aaggaggaac tatatccgga tatcccgcaa gaggcccggc
     6121 agtaccggca taaccaagcc tatgcctaca gcatccaggg tgacggtgcc
//
