# Supplementary material for: A standard for near-scarless plasmid construction using reusable DNA parts
Source: Nat Commun. 2019 Jul 23;10:3294. doi: 10.1038/s41467-019-11263-0 (PMC6650416; doi:10.1038/s41467-019-11263-0)
Supplement: Supplementary file 15 — Source Data [file 41467_2019_11263_MOESM15_ESM.zip › TPP17.gb]

LOCUS       TPP17 5029 bp ds-DNA     circular     26-JUL-2018
DEFINITION  .
FEATURES             Location/Qualifiers
     misc_feature    312..321
                     /label="stem1rc"
                     /ApEinfo_revcolor=#d6b295
                     /ApEinfo_fwdcolor=#d6b295
     CDS             413..1459
                     /label="aroG\mutant"
                     /ApEinfo_revcolor=#ffef86
                     /ApEinfo_fwdcolor=#ffef86
     misc_feature    327..340
                     /label="stem2 rc"
                     /ApEinfo_revcolor=#f58a5e
                     /ApEinfo_fwdcolor=#f58a5e
     gene            223..288
                     /label="thrL -open leader peptide"
                     /ApEinfo_revcolor=#d6b295
                     /ApEinfo_fwdcolor=#d6b295
     misc_feature    2835..2855
                     /label="N21"
                     /ApEinfo_revcolor=#f8d3a9
                     /ApEinfo_fwdcolor=#f8d3a9
     misc_feature    1651..1653
                     /label="Met53-Ile"
                     /ApEinfo_revcolor=#ffef86
                     /ApEinfo_fwdcolor=#ffef86
     CDS             3021..3813
                     /label="aadA"
                     /ApEinfo_revcolor=#f8d3a9
                     /ApEinfo_fwdcolor=#f8d3a9
     misc_feature    307..320
                     /label="stem2"
                     /ApEinfo_revcolor=#c6c9d1
                     /ApEinfo_fwdcolor=#c6c9d1
     misc_feature    4007..4919
                     /label="PAC(P15A\ori\)"
                     /ApEinfo_revcolor=#c7b0e3
                     /ApEinfo_fwdcolor=#c7b0e3
     misc_feature    275..276
                     /label="MM"
                     /ApEinfo_revcolor=#c6c9d1
                     /ApEinfo_fwdcolor=#c6c9d1
     misc_feature    260..305
                     /label="PthrC3 mutation f"
                     /ApEinfo_revcolor=#ff9ccd
                     /ApEinfo_fwdcolor=#ff9ccd
     misc_feature    206..221
                     /label="SE-assembly"
                     /ApEinfo_revcolor=#85dae9
                     /ApEinfo_fwdcolor=#85dae9
     misc_feature    34..204
                     /label="PthrC"
                     /ApEinfo_revcolor=#f8d3a9
                     /ApEinfo_fwdcolor=#f8d3a9
     misc_feature    2554..2556
                     /label="Ala354-Val"
                     /ApEinfo_revcolor=#b1ff67
                     /ApEinfo_fwdcolor=#b1ff67
     misc_feature    370..412
                     /label="RBS1"
                     /ApEinfo_revcolor=#f58a5e
                     /ApEinfo_fwdcolor=#f58a5e
     misc_feature    845..847
                     /label="Asp146-Asn"
                     /ApEinfo_revcolor=#d59687
                     /ApEinfo_fwdcolor=#d59687
     misc_feature    1460..1497
                     /label="RBS4stop"
                     /ApEinfo_revcolor=#ffef86
                     /ApEinfo_fwdcolor=#ffef86
     misc_feature    3933..3953
                     /label="N22"
                     /ApEinfo_revcolor=#9eafd2
                     /ApEinfo_fwdcolor=#9eafd2
     misc_feature    307..343
                     /label="Rho Independed Terminator"
                     /ApEinfo_revcolor=#c7b0e3
                     /ApEinfo_fwdcolor=#c7b0e3
     CDS             1498..2613
                     /label="tyrA\mutant"
                     /ApEinfo_revcolor=#c6c9d1
                     /ApEinfo_fwdcolor=#c6c9d1
     CDS             223..288
                     /label="thrL CDS"
                     /ApEinfo_revcolor=#75c6a9
                     /ApEinfo_fwdcolor=#75c6a9
     misc_feature    2614..2634
                     /label="N31"
                     /ApEinfo_revcolor=#f58a5e
                     /ApEinfo_fwdcolor=#f58a5e
     misc_feature    287..288
                     /label="KW"
                     /ApEinfo_revcolor=#c6c9d1
                     /ApEinfo_fwdcolor=#c6c9d1
     terminator      2638..2765
                     /label="T7\terminator"
                     /ApEinfo_revcolor=#ff9ccd
                     /ApEinfo_fwdcolor=#ff9ccd
     misc_feature    204..204
                     /label="SE"
                     /ApEinfo_revcolor=#75c6a9
                     /ApEinfo_fwdcolor=#75c6a9
     misc_feature    225..225
                     /label="SE"
                     /ApEinfo_revcolor=#75c6a9
                     /ApEinfo_fwdcolor=#75c6a9
     misc_feature    13..33
                     /label="N23"
                     /ApEinfo_revcolor=#f8d3a9
                     /ApEinfo_fwdcolor=#f8d3a9
     misc_feature    277..286
                     /label="stem1"
                     /ApEinfo_revcolor=#c6c9d1
                     /ApEinfo_fwdcolor=#c6c9d1
ORIGIN
        1 atcggtgatg tcTtcaaaca gaaaggccat ggGagctttt cattctgact gcaacgggca
       61 atatgtctct gtgtggatta aaaaaagagt gtctgatagc agcttctgaa ctggttacct
      121 gccgtgagta aattaaaatt ttattgactt aggtcactaa atactttaac caatataggc
      181 atagcgcaca gacagataaa aattacagag tacacaacat ccatgaaacg cattagcacc
      241 accattacca ccaccatcac cattaccaca ggtaacggtg cgggctgacg cgtacaggaa
      301 acacagaaaa aagcccgcac ctgacagtgc gggctttttt tttcgaccaa aggtaacgag
      361 gtaacaacct agaaataatt ttgtttaact ttaagaagga gatatacata tgaattatca
      421 gaacgacgat ttacgcatca aagaaatcaa agagttactt cctcctgtcg cattgctgga
      481 aaaattcccc gctactgaaa atgccgcgaa tacggttgcc catgcccgaa aagcgatcca
      541 taagatcctg aaaggtaatg atgatcgcct gttggttgtg attggcccat gctcaattca
      601 tgatcctgtc gcggcaaaag agtatgccac tcgcttgctg gcgctgcgtg aagagctgaa
      661 agatgagctg gaaatcgtaa tgcgcgtcta ttttgaaaag ccgcgtacca cggtgggctg
      721 gaaagggctg attaacgatc cgcatatgga taatagcttc cagatcaacg acggtctgcg
      781 tatagcccgt aaattgctgc ttgatattaa cgacagcggt ctgccagcgg caggtgagtt
      841 tctcaatatg atcaccccac aatatctcgc tgacctgatg agctggggcg caattggcgc
      901 acgtaccacc gaatcgcagg tgcaccgcga actggcatca gggctttctt gtccggtcgg
      961 cttcaaaaat ggcaccgacg gtacgattaa agtggctatc gatgccatta atgccgccgg
     1021 tgcgccgcac tgcttcctgt ccgtaacgaa atgggggcat tcggcgattg tgaataccag
     1081 cggtaacggc gattgccata tcattctgcg cggcggtaaa gagcctaact acagcgcgaa
     1141 gcacgttgct gaagtgaaag aagggctgaa caaagcaggc ctgccagcac aggtgatgat
     1201 cgatttcagc catgctaact cgtccaaaca attcaaaaag cagatggatg tttgtgctga
     1261 cgtttgccag cagattgccg gtggcgaaaa ggccattatt ggcgtgatgg tggaaagcca
     1321 tctggtggaa ggcaatcaga gcctcgagag cggggagccg ctggcctacg gtaagagcat
     1381 caccgatgcc tgcatcggct gggaagatac cgatgctctg ttacgtcaac tggcgaatgc
     1441 agtaaaagcg cgtcgcgggT aaattaattg ttcttttttc aggtgaaggt tcccatGgtt
     1501 gctgaattga ccgcattacg cgatcaaatt gatgaagtcg ataaagcgct gctgaattta
     1561 ttagcgaagc gtctggaact ggttgctgaa gtgggcgagg tgaaaagccg ctttggactg
     1621 cctatttatg ttccggagcg cgaggcatct attttggcct cgcgtcgtgc agaggcggaa
     1681 gctctgggtg taccgccaga tctgattgag gatgttttgc gtcgggtgat gcgtgaatct
     1741 tactccagtg aaaacgacaa aggatttaaa acactttgtc cgtcactgcg tccggtggtt
     1801 atcgtcggcg gtggcggtca gatgggacgc ctgttcgaga agatgctgac cctctcgggt
     1861 tatcaggtgc ggattctgga gcaacatgac tgggatcgag cggctgatat tgttgccgat
     1921 gccggaatgg tgattgttag tgtgccaatc cacgttactg agcaagttat tggcaaatta
     1981 ccgcctttac cgaaagattg tattctggtc gatctggcat cagtgaaaaa tgggccatta
     2041 caggccatgc tggtggcgca tgatggtccg gtgctggggc tacacccgat gttcggtccg
     2101 gacagcggta gcctggcaaa gcaagttgtg gtctggtgtg atggacgtaa accggaagca
     2161 taccaatggt ttctggagca aattcaggtc tggggcgctc ggctgcatcg tattagcgcc
     2221 gtcgagcacg atcagaatat ggcgtttatt caggcactgc gccactttgc tacttttgct
     2281 tacgggctgc acctggcaga agaaaatgtt cagcttgagc aacttctggc gctctcttcg
     2341 ccgatttacc gccttgagct ggcgatggtc gggcgactgt ttgctcagga tccgcagctt
     2401 tatgccgaca tcattatgtc gtcagagcgt aatctggcgt taatcaaacg ttactataag
     2461 cgtttcggcg aggcgattga gttgctggag cagggcgata agcaggcgtt tattgacagt
     2521 ttccgcaagg tggagcactg gttcggcgat tacgtacagc gttttcagag tgaaagccgc
     2581 gtgttattgc gtcaggcgaa tgacaatcgc cagTgatggg ctgaagggtt taaGggctgc
     2641 taacaaagcc cgaaaggaag ctgagttggc tgctgccacc gctgagcaat aactagcata
     2701 accccttggg gcctctaaac gggtcttgag gggttttttg ctgaaaggag gaactatatc
     2761 cggatatccc gcaagaggcc cggcagtacc ggcataacca agcctatgcc tacagcatcc
     2821 agggtgacgg tgccTTccct cgactcacac ttgGGtcgac ctgcagaagc ttagatctat
     2881 taccctgtta tccctactcg agttcatgtg cagctccatc agcaaaaggg gatgataagt
     2941 ttatcaccac cgactatttg caacagtgcc gttgatcgtg ctatgatcga ctgatgtcat
     3001 cagcggtgga gtgcaatgtc atgagggaag cggtgatcgc cgaagtatcg actcaactat
     3061 cagaggtagt tggcgtcatc gagcgccatc tcgaaccgac gttgctggcc gtacatttgt
     3121 acggctccgc agtggatggc ggcctgaagc cacacagtga tattgatttg ctggttacgg
     3181 tgaccgtaag gcttgatgaa acaacgcggc gagctttgat caacgacctt ttggaaactt
     3241 cggcttcccc tggagagagc gagattctcc gcgctgtaga agtcaccatt gttgtgcacg
     3301 acgacatcat tccgtggcgt tatccagcta agcgcgaact gcaatttgga gaatggcagc
     3361 gcaatgacat tcttgcaggt atcttcgagc cagccacgat cgacattgat ctggctatct
     3421 tgctgacaaa agcaagagaa catagcgttg ccttggtagg tccagcggcg gaggaactct
     3481 ttgatccggt tcctgaacag gatctatttg aggcgctaaa tgaaacctta acgctatgga
     3541 actcgccgcc cgactgggct ggcgatgagc gaaatgtagt gcttacgttg tcccgcattt
     3601 ggtacagcgc agtaaccggc aaaatcgcgc cgaaggatgt cgctgccgac tgggcaatgg
     3661 agcgcctgcc ggcccagtat cagcccgtca tacttgaagc tagacaggct tatcttggac
     3721 aagaagaaga tcgcttggcc tcgcgcgcag atcagttgga agaatttgtc cactacgtga
     3781 aaggcgagat caccaaggta gtcggcaaat aagatgccgc tcgccagtcg attggctgag
     3841 ctcatgaagt tcctattccg aagttccgcg aacgcgtaaa ggatctaggt gaagatcctt
     3901 tttgataatc tcatgaccaa aatcccttaa cgTtcacaca acatagccac ggGtgttcag
     3961 ctactgacgg ggtggtgcgt aacggcaaaa gcaccgccgg acatcagcgc tagcggagtg
     4021 tatactggct tactatgttg gcactgatga gggtgtcagt gaagtgcttc atgtggcagg
     4081 agaaaaaagg ctgcaccggt gcgtcagcag aatatgtgat acaggatata ttccgcttcc
     4141 tcgctcactg actcgctacg ctcggtcgtt cgactgcggc gagcggaaat ggcttacgaa
     4201 cggggcggag atttcctgga agatgccagg aagatactta acagggaagt gagagggccg
     4261 cggcaaagcc gtttttccat aggctccgcc cccctgacaa gcatcacgaa atctgacgct
     4321 caaatcagtg gtggcgaaac ccgacaggac tataaagata ccaggcgttt ccccctggcg
     4381 gctccctcgt gcgctctcct gttcctgcct ttcggtttac cggtgtcatt ccgctgttat
     4441 ggccgcgttt gtctcattcc acgcctgaca ctcagttccg ggtaggcagt tcgctccaag
     4501 ctggactgta tgcacgaacc ccccgttcag tccgaccgct gcgccttatc cggtaactat
     4561 cgtcttgagt ccaacccgga aagacatgca aaagcaccac tggcagcagc cactggtaat
     4621 tgatttagag gagttagtct tgaagtcatg cgccggttaa ggctaaactg aaaggacaag
     4681 ttttggtgac tgcgctcctc caagccagtt acctcggttc aaagagttgg tagctcagag
     4741 aaccttcgaa aaaccgccct gcaaggcggt tttttcgttt tcagagcaag agattacgcg
     4801 cagaccaaaa cgatctcaag aagatcatct tattaatcag ataaaatatt tctagatttc
     4861 agtgcaattt atctcttcaa atgtagcacc tgaagtcagc cccatacgat ataagttgta
     4921 attctcatgt ttgacagctt atcacccagt cctgctcgct tcgctacttg gccataccca
     4981 cgccgaaaca agcgctcatg agcccgaagt ggcgagcccg atcttcccc
//
