# Supplementary material for: A standard for near-scarless plasmid construction using reusable DNA parts
Source: Nat Commun. 2019 Jul 23;10:3294. doi: 10.1038/s41467-019-11263-0 (PMC6650416; doi:10.1038/s41467-019-11263-0)
Supplement: Supplementary file 15 — Source Data [file 41467_2019_11263_MOESM15_ESM.zip › TPP18.gb]

LOCUS       TPP18 4672 bp ds-DNA     circular     07-AUG-2018
DEFINITION  .
FEATURES             Location/Qualifiers
     CDS             1129..2244
                     /label="tyrA\mutant"
                     /ApEinfo_revcolor=#c6c9d1
                     /ApEinfo_fwdcolor=#c6c9d1
     misc_feature    2245..2265
                     /label="N31"
                     /ApEinfo_revcolor=#f58a5e
                     /ApEinfo_fwdcolor=#f58a5e
     CDS             44..1090
                     /label="aroG\mutant"
                     /ApEinfo_revcolor=#ffef86
                     /ApEinfo_fwdcolor=#ffef86
     misc_feature    476..478
                     /label="Asp146-Asn"
                     /ApEinfo_revcolor=#d59687
                     /ApEinfo_fwdcolor=#d59687
     misc_feature    2466..2486
                     /label="N21"
                     /ApEinfo_revcolor=#f8d3a9
                     /ApEinfo_fwdcolor=#f8d3a9
     CDS             2652..3444
                     /label="aadA"
                     /ApEinfo_revcolor=#f8d3a9
                     /ApEinfo_fwdcolor=#f8d3a9
     misc_feature    3564..3584
                     /label="N22"
                     /ApEinfo_revcolor=#9eafd2
                     /ApEinfo_fwdcolor=#9eafd2
     terminator      2269..2396
                     /label="T7\terminator"
                     /ApEinfo_revcolor=#ff9ccd
                     /ApEinfo_fwdcolor=#ff9ccd
     misc_feature    1282..1284
                     /label="Met53-Ile"
                     /ApEinfo_revcolor=#ffef86
                     /ApEinfo_fwdcolor=#ffef86
     misc_feature    1..43
                     /label="RBS1"
                     /ApEinfo_revcolor=#f58a5e
                     /ApEinfo_fwdcolor=#f58a5e
     misc_feature    1091..1128
                     /label="RBS4stop"
                     /ApEinfo_revcolor=#ffef86
                     /ApEinfo_fwdcolor=#ffef86
     misc_feature    3638..4550
                     /label="PAC(P15A\ori\)"
                     /ApEinfo_revcolor=#c7b0e3
                     /ApEinfo_fwdcolor=#c7b0e3
     misc_feature    2185..2187
                     /label="Ala354-Val"
                     /ApEinfo_revcolor=#b1ff67
                     /ApEinfo_fwdcolor=#b1ff67
ORIGIN
        1 tagaaataat tttgtttaac tttaagaagg agatatacat atgaattatc agaacgacga
       61 tttacgcatc aaagaaatca aagagttact tcctcctgtc gcattgctgg aaaaattccc
      121 cgctactgaa aatgccgcga atacggttgc ccatgcccga aaagcgatcc ataagatcct
      181 gaaaggtaat gatgatcgcc tgttggttgt gattggccca tgctcaattc atgatcctgt
      241 cgcggcaaaa gagtatgcca ctcgcttgct ggcgctgcgt gaagagctga aagatgagct
      301 ggaaatcgta atgcgcgtct attttgaaaa gccgcgtacc acggtgggct ggaaagggct
      361 gattaacgat ccgcatatgg ataatagctt ccagatcaac gacggtctgc gtatagcccg
      421 taaattgctg cttgatatta acgacagcgg tctgccagcg gcaggtgagt ttctcaatat
      481 gatcacccca caatatctcg ctgacctgat gagctggggc gcaattggcg cacgtaccac
      541 cgaatcgcag gtgcaccgcg aactggcatc agggctttct tgtccggtcg gcttcaaaaa
      601 tggcaccgac ggtacgatta aagtggctat cgatgccatt aatgccgccg gtgcgccgca
      661 ctgcttcctg tccgtaacga aatgggggca ttcggcgatt gtgaatacca gcggtaacgg
      721 cgattgccat atcattctgc gcggcggtaa agagcctaac tacagcgcga agcacgttgc
      781 tgaagtgaaa gaagggctga acaaagcagg cctgccagca caggtgatga tcgatttcag
      841 ccatgctaac tcgtccaaac aattcaaaaa gcagatggat gtttgtgctg acgtttgcca
      901 gcagattgcc ggtggcgaaa aggccattat tggcgtgatg gtggaaagcc atctggtgga
      961 aggcaatcag agcctcgaga gcggggagcc gctggcctac ggtaagagca tcaccgatgc
     1021 ctgcatcggc tgggaagata ccgatgctct gttacgtcaa ctggcgaatg cagtaaaagc
     1081 gcgtcgcggg Taaattaatt gttctttttt caggtgaagg ttcccatGgt tgctgaattg
     1141 accgcattac gcgatcaaat tgatgaagtc gataaagcgc tgctgaattt attagcgaag
     1201 cgtctggaac tggttgctga agtgggcgag gtgaaaagcc gctttggact gcctatttat
     1261 gttccggagc gcgaggcatc tattttggcc tcgcgtcgtg cagaggcgga agctctgggt
     1321 gtaccgccag atctgattga ggatgttttg cgtcgggtga tgcgtgaatc ttactccagt
     1381 gaaaacgaca aaggatttaa aacactttgt ccgtcactgc gtccggtggt tatcgtcggc
     1441 ggtggcggtc agatgggacg cctgttcgag aagatgctga ccctctcggg ttatcaggtg
     1501 cggattctgg agcaacatga ctgggatcga gcggctgata ttgttgccga tgccggaatg
     1561 gtgattgtta gtgtgccaat ccacgttact gagcaagtta ttggcaaatt accgccttta
     1621 ccgaaagatt gtattctggt cgatctggca tcagtgaaaa atgggccatt acaggccatg
     1681 ctggtggcgc atgatggtcc ggtgctgggg ctacacccga tgttcggtcc ggacagcggt
     1741 agcctggcaa agcaagttgt ggtctggtgt gatggacgta aaccggaagc ataccaatgg
     1801 tttctggagc aaattcaggt ctggggcgct cggctgcatc gtattagcgc cgtcgagcac
     1861 gatcagaata tggcgtttat tcaggcactg cgccactttg ctacttttgc ttacgggctg
     1921 cacctggcag aagaaaatgt tcagcttgag caacttctgg cgctctcttc gccgatttac
     1981 cgccttgagc tggcgatggt cgggcgactg tttgctcagg atccgcagct ttatgccgac
     2041 atcattatgt cgtcagagcg taatctggcg ttaatcaaac gttactataa gcgtttcggc
     2101 gaggcgattg agttgctgga gcagggcgat aagcaggcgt ttattgacag tttccgcaag
     2161 gtggagcact ggttcggcga ttacgtacag cgttttcaga gtgaaagccg cgtgttattg
     2221 cgtcaggcga atgacaatcg ccagTgatgg gctgaagggt ttaaGggctg ctaacaaagc
     2281 ccgaaaggaa gctgagttgg ctgctgccac cgctgagcaa taactagcat aaccccttgg
     2341 ggcctctaaa cgggtcttga ggggtttttt gctgaaagga ggaactatat ccggatatcc
     2401 cgcaagaggc ccggcagtac cggcataacc aagcctatgc ctacagcatc cagggtgacg
     2461 gtgccTTccc tcgactcaca cttgGGtcga cctgcagaag cttagatcta ttaccctgtt
     2521 atccctactc gagttcatgt gcagctccat cagcaaaagg ggatgataag tttatcacca
     2581 ccgactattt gcaacagtgc cgttgatcgt gctatgatcg actgatgtca tcagcggtgg
     2641 agtgcaatgt catgagggaa gcggtgatcg ccgaagtatc gactcaacta tcagaggtag
     2701 ttggcgtcat cgagcgccat ctcgaaccga cgttgctggc cgtacatttg tacggctccg
     2761 cagtggatgg cggcctgaag ccacacagtg atattgattt gctggttacg gtgaccgtaa
     2821 ggcttgatga aacaacgcgg cgagctttga tcaacgacct tttggaaact tcggcttccc
     2881 ctggagagag cgagattctc cgcgctgtag aagtcaccat tgttgtgcac gacgacatca
     2941 ttccgtggcg ttatccagct aagcgcgaac tgcaatttgg agaatggcag cgcaatgaca
     3001 ttcttgcagg tatcttcgag ccagccacga tcgacattga tctggctatc ttgctgacaa
     3061 aagcaagaga acatagcgtt gccttggtag gtccagcggc ggaggaactc tttgatccgg
     3121 ttcctgaaca ggatctattt gaggcgctaa atgaaacctt aacgctatgg aactcgccgc
     3181 ccgactgggc tggcgatgag cgaaatgtag tgcttacgtt gtcccgcatt tggtacagcg
     3241 cagtaaccgg caaaatcgcg ccgaaggatg tcgctgccga ctgggcaatg gagcgcctgc
     3301 cggcccagta tcagcccgtc atacttgaag ctagacaggc ttatcttgga caagaagaag
     3361 atcgcttggc ctcgcgcgca gatcagttgg aagaatttgt ccactacgtg aaaggcgaga
     3421 tcaccaaggt agtcggcaaa taagatgccg ctcgccagtc gattggctga gctcatgaag
     3481 ttcctattcc gaagttccgc gaacgcgtaa aggatctagg tgaagatcct ttttgataat
     3541 ctcatgacca aaatccctta acgTtcacac aacatagcca cggGtgttca gctactgacg
     3601 gggtggtgcg taacggcaaa agcaccgccg gacatcagcg ctagcggagt gtatactggc
     3661 ttactatgtt ggcactgatg agggtgtcag tgaagtgctt catgtggcag gagaaaaaag
     3721 gctgcaccgg tgcgtcagca gaatatgtga tacaggatat attccgcttc ctcgctcact
     3781 gactcgctac gctcggtcgt tcgactgcgg cgagcggaaa tggcttacga acggggcgga
     3841 gatttcctgg aagatgccag gaagatactt aacagggaag tgagagggcc gcggcaaagc
     3901 cgtttttcca taggctccgc ccccctgaca agcatcacga aatctgacgc tcaaatcagt
     3961 ggtggcgaaa cccgacagga ctataaagat accaggcgtt tccccctggc ggctccctcg
     4021 tgcgctctcc tgttcctgcc tttcggttta ccggtgtcat tccgctgtta tggccgcgtt
     4081 tgtctcattc cacgcctgac actcagttcc gggtaggcag ttcgctccaa gctggactgt
     4141 atgcacgaac cccccgttca gtccgaccgc tgcgccttat ccggtaacta tcgtcttgag
     4201 tccaacccgg aaagacatgc aaaagcacca ctggcagcag ccactggtaa ttgatttaga
     4261 ggagttagtc ttgaagtcat gcgccggtta aggctaaact gaaaggacaa gttttggtga
     4321 ctgcgctcct ccaagccagt tacctcggtt caaagagttg gtagctcaga gaaccttcga
     4381 aaaaccgccc tgcaaggcgg ttttttcgtt ttcagagcaa gagattacgc gcagaccaaa
     4441 acgatctcaa gaagatcatc ttattaatca gataaaatat ttctagattt cagtgcaatt
     4501 tatctcttca aatgtagcac ctgaagtcag ccccatacga tataagttgt aattctcatg
     4561 tttgacagct tatcacccag tcctgctcgc ttcgctactt ggccataccc acgccgaaac
     4621 aagcgctcat gagcccgaag tggcgagccc gatcttcccc atcggtgatg tc
//
