# Supplementary material for: A standard for near-scarless plasmid construction using reusable DNA parts
Source: Nat Commun. 2019 Jul 23;10:3294. doi: 10.1038/s41467-019-11263-0 (PMC6650416; doi:10.1038/s41467-019-11263-0)
Supplement: Supplementary file 15 — Source Data [file 41467_2019_11263_MOESM15_ESM.zip › TPP2.gb]

LOCUS       TPP2 6410 bp ds-DNA     circular     05-JUN-2019
DEFINITION  .
FEATURES             Location/Qualifiers
     misc_feature    105..120
                     /label="F1\extra"
                     /ApEinfo_revcolor=#d6b295
                     /ApEinfo_fwdcolor=#d6b295
     promoter        1529..1553
                     /label="T7p"
                     /ApEinfo_revcolor=#b4abac
                     /ApEinfo_fwdcolor=#b4abac
     misc_feature    2670..2707
                     /label="RBS4stop"
                     /ApEinfo_revcolor=#ffef86
                     /ApEinfo_fwdcolor=#ffef86
     misc_feature    5143..5163
                     /label="N22"
                     /ApEinfo_revcolor=#9eafd2
                     /ApEinfo_fwdcolor=#9eafd2
     CDS             complement(326..1408)
                     /label="lacI"
                     /ApEinfo_revcolor=#faac61
                     /ApEinfo_fwdcolor=#faac61
     misc_feature    2055..2057
                     /label="Asp146-Asn"
                     /ApEinfo_revcolor=#d59687
                     /ApEinfo_fwdcolor=#d59687
     misc_feature    4045..4065
                     /label="N21"
                     /ApEinfo_revcolor=#f8d3a9
                     /ApEinfo_fwdcolor=#f8d3a9
     misc_feature    5217..6129
                     /label="PAC(P15A\ori\)"
                     /ApEinfo_revcolor=#c7b0e3
                     /ApEinfo_fwdcolor=#c7b0e3
     misc_feature    3764..3766
                     /label="Ala354-Val"
                     /ApEinfo_revcolor=#b1ff67
                     /ApEinfo_fwdcolor=#b1ff67
     CDS             2708..3823
                     /label="tyrA\mutant"
                     /ApEinfo_revcolor=#c6c9d1
                     /ApEinfo_fwdcolor=#c6c9d1
     CDS             4231..5023
                     /label="aadA"
                     /ApEinfo_revcolor=#f8d3a9
                     /ApEinfo_fwdcolor=#f8d3a9
     misc_feature    6252..6272
                     /label="N23"
                     /ApEinfo_revcolor=#f8d3a9
                     /ApEinfo_fwdcolor=#f8d3a9
     misc_feature    3824..3844
                     /label="N31"
                     /ApEinfo_revcolor=#f58a5e
                     /ApEinfo_fwdcolor=#f58a5e
     misc_feature    1580..1622
                     /label="RBS1"
                     /ApEinfo_revcolor=#f58a5e
                     /ApEinfo_fwdcolor=#f58a5e
     primer          1489..1508
                     /label="ACYCDuetUP1\Primer\#71178-3"
                     /ApEinfo_revcolor=#faac61
                     /ApEinfo_fwdcolor=#faac61
     misc_feature    213..227
                     /label="ter\of\lacI\F2"
                     /ApEinfo_revcolor=#d6b295
                     /ApEinfo_fwdcolor=#d6b295
     terminator      3848..3975
                     /label="T7\terminator"
                     /ApEinfo_revcolor=#ff9ccd
                     /ApEinfo_fwdcolor=#ff9ccd
     CDS             1623..2669
                     /label="aroG\mutant"
                     /ApEinfo_revcolor=#ffef86
                     /ApEinfo_fwdcolor=#ffef86
     misc_feature    1551..1573
                     /label="LacO"
                     /ApEinfo_revcolor=#d6b295
                     /ApEinfo_fwdcolor=#d6b295
     misc_feature    2861..2863
                     /label="Met53-Ile"
                     /ApEinfo_revcolor=#ffef86
                     /ApEinfo_fwdcolor=#ffef86
ORIGIN
        1 tatcccgtga caggtcattc agactggcta atgcacccag taaggcagcg gtatcatcaa
       61 caggcttacc cgtcttactg tcgggaattc gcgttggccg attcattaat gcagctggca
      121 cgacaggttt cctctagatt tcagtgcaat ttatctcttc aaatgtagca cctgaagtca
      181 gccccatacg atataagttg taattctcat gttagtcatg ccccgcgccc accggaagga
      241 gctgactggg ttgaaggctc tcaagggcat cggtcgagat cccggtgcct aatgagtgag
      301 ctaacttaca ttaattgcgt tgcgctcact gcccgctttc cagtcgggaa acctgtcgtg
      361 ccagctgcat taatgaatcg gccaacgcgc ggggagaggc ggtttgcgta ttgggcgcca
      421 gggtggtttt tcttttcacc agtgagacgg gcaacagctg attgcccttc accgcctggc
      481 cctgagagag ttgcagcaag cggtccacgc tggtttgccc cagcaggcga aaatcctgtt
      541 tgatggtggt taacggcggg atataacatg agctgtcttc ggtatcgtcg tatcccacta
      601 ccgagatgtc cgcaccaacg cgcagcccgg actcggtaat ggcgcgcatt gcgcccagcg
      661 ccatctgatc gttggcaacc agcatcgcag tgggaacgat gccctcattc agcatttgca
      721 tggtttgttg aaaaccggac atggcactcc agtcgccttc ccgttccgct atcggctgaa
      781 tttgattgcg agtgagatat ttatgccagc cagccagacg cagacgcgcc gagacagaac
      841 ttaatgggcc cgctaacagc gcgatttgct ggtgacccaa tgcgaccaga tgctccacgc
      901 ccagtcgcgt accgtcttca tgggagaaaa taatactgtt gatgggtgtc tggtcagaga
      961 catcaagaaa taacgccgga acattagtgc aggcagcttc cacagcaatg gcatcctggt
     1021 catccagcgg atagttaatg atcagcccac tgacgcgttg cgcgagaaga ttgtgcaccg
     1081 ccgctttaca ggcttcgacg ccgcttcgtt ctaccatcga caccaccacg ctggcaccca
     1141 gttgatcggc gcgagattta atcgccgcga caatttgcga cggcgcgtgc agggccagac
     1201 tggaggtggc aacgccaatc agcaacgact gtttgcccgc cagttgttgt gccacgcggt
     1261 tgggaatgta attcagctcc gccatcgccg cttccacttt ttcccgcgtt ttcgcagaaa
     1321 cgtggctggc ctggttcacc acgcgggaaa cggtctgata agagacaccg gcatactctg
     1381 cgacatcgta taacgttact ggtttcacat tcaccaccct gaattgactc tcttccgggc
     1441 gctatcatgc cataccgcga aaggttttgc gccattcgat ggtgtccggg atctcgacgc
     1501 tctcccttat gcgactcctg cattaggaaa ttaatacgac tcactatagg ggaattgtga
     1561 gcggataaca attcccctct agaaataatt ttgtttaact ttaagaagga gatatacata
     1621 tgaattatca gaacgacgat ttacgcatca aagaaatcaa agagttactt cctcctgtcg
     1681 cattgctgga aaaattcccc gctactgaaa atgccgcgaa tacggttgcc catgcccgaa
     1741 aagcgatcca taagatcctg aaaggtaatg atgatcgcct gttggttgtg attggcccat
     1801 gctcaattca tgatcctgtc gcggcaaaag agtatgccac tcgcttgctg gcgctgcgtg
     1861 aagagctgaa agatgagctg gaaatcgtaa tgcgcgtcta ttttgaaaag ccgcgtacca
     1921 cggtgggctg gaaagggctg attaacgatc cgcatatgga taatagcttc cagatcaacg
     1981 acggtctgcg tatagcccgt aaattgctgc ttgatattaa cgacagcggt ctgccagcgg
     2041 caggtgagtt tctcaatatg atcaccccac aatatctcgc tgacctgatg agctggggcg
     2101 caattggcgc acgtaccacc gaatcgcagg tgcaccgcga actggcatca gggctttctt
     2161 gtccggtcgg cttcaaaaat ggcaccgacg gtacgattaa agtggctatc gatgccatta
     2221 atgccgccgg tgcgccgcac tgcttcctgt ccgtaacgaa atgggggcat tcggcgattg
     2281 tgaataccag cggtaacggc gattgccata tcattctgcg cggcggtaaa gagcctaact
     2341 acagcgcgaa gcacgttgct gaagtgaaag aagggctgaa caaagcaggc ctgccagcac
     2401 aggtgatgat cgatttcagc catgctaact cgtccaaaca attcaaaaag cagatggatg
     2461 tttgtgctga cgtttgccag cagattgccg gtggcgaaaa ggccattatt ggcgtgatgg
     2521 tggaaagcca tctggtggaa ggcaatcaga gcctcgagag cggggagccg ctggcctacg
     2581 gtaagagcat caccgatgcc tgcatcggct gggaagatac cgatgctctg ttacgtcaac
     2641 tggcgaatgc agtaaaagcg cgtcgcgggT aaattaattg ttcttttttc aggtgaaggt
     2701 tcccatGgtt gctgaattga ccgcattacg cgatcaaatt gatgaagtcg ataaagcgct
     2761 gctgaattta ttagcgaagc gtctggaact ggttgctgaa gtgggcgagg tgaaaagccg
     2821 ctttggactg cctatttatg ttccggagcg cgaggcatct attttggcct cgcgtcgtgc
     2881 agaggcggaa gctctgggtg taccgccaga tctgattgag gatgttttgc gtcgggtgat
     2941 gcgtgaatct tactccagtg aaaacgacaa aggatttaaa acactttgtc cgtcactgcg
     3001 tccggtggtt atcgtcggcg gtggcggtca gatgggacgc ctgttcgaga agatgctgac
     3061 cctctcgggt tatcaggtgc ggattctgga gcaacatgac tgggatcgag cggctgatat
     3121 tgttgccgat gccggaatgg tgattgttag tgtgccaatc cacgttactg agcaagttat
     3181 tggcaaatta ccgcctttac cgaaagattg tattctggtc gatctggcat cagtgaaaaa
     3241 tgggccatta caggccatgc tggtggcgca tgatggtccg gtgctggggc tacacccgat
     3301 gttcggtccg gacagcggta gcctggcaaa gcaagttgtg gtctggtgtg atggacgtaa
     3361 accggaagca taccaatggt ttctggagca aattcaggtc tggggcgctc ggctgcatcg
     3421 tattagcgcc gtcgagcacg atcagaatat ggcgtttatt caggcactgc gccactttgc
     3481 tacttttgct tacgggctgc acctggcaga agaaaatgtt cagcttgagc aacttctggc
     3541 gctctcttcg ccgatttacc gccttgagct ggcgatggtc gggcgactgt ttgctcagga
     3601 tccgcagctt tatgccgaca tcattatgtc gtcagagcgt aatctggcgt taatcaaacg
     3661 ttactataag cgtttcggcg aggcgattga gttgctggag cagggcgata agcaggcgtt
     3721 tattgacagt ttccgcaagg tggagcactg gttcggcgat tacgtacagc gttttcagag
     3781 tgaaagccgc gtgttattgc gtcaggcgaa tgacaatcgc cagTgatggg ctgaagggtt
     3841 taaGggctgc taacaaagcc cgaaaggaag ctgagttggc tgctgccacc gctgagcaat
     3901 aactagcata accccttggg gcctctaaac gggtcttgag gggttttttg ctgaaaggag
     3961 gaactatatc cggatatccc gcaagaggcc cggcagtacc ggcataacca agcctatgcc
     4021 tacagcatcc agggtgacgg tgccTTccct cgactcacac ttgGGtcgac ctgcagaagc
     4081 ttagatctat taccctgtta tccctactcg agttcatgtg cagctccatc agcaaaaggg
     4141 gatgataagt ttatcaccac cgactatttg caacagtgcc gttgatcgtg ctatgatcga
     4201 ctgatgtcat cagcggtgga gtgcaatgtc atgagggaag cggtgatcgc cgaagtatcg
     4261 actcaactat cagaggtagt tggcgtcatc gagcgccatc tcgaaccgac gttgctggcc
     4321 gtacatttgt acggctccgc agtggatggc ggcctgaagc cacacagtga tattgatttg
     4381 ctggttacgg tgaccgtaag gcttgatgaa acaacgcggc gagctttgat caacgacctt
     4441 ttggaaactt cggcttcccc tggagagagc gagattctcc gcgctgtaga agtcaccatt
     4501 gttgtgcacg acgacatcat tccgtggcgt tatccagcta agcgcgaact gcaatttgga
     4561 gaatggcagc gcaatgacat tcttgcaggt atcttcgagc cagccacgat cgacattgat
     4621 ctggctatct tgctgacaaa agcaagagaa catagcgttg ccttggtagg tccagcggcg
     4681 gaggaactct ttgatccggt tcctgaacag gatctatttg aggcgctaaa tgaaacctta
     4741 acgctatgga actcgccgcc cgactgggct ggcgatgagc gaaatgtagt gcttacgttg
     4801 tcccgcattt ggtacagcgc agtaaccggc aaaatcgcgc cgaaggatgt cgctgccgac
     4861 tgggcaatgg agcgcctgcc ggcccagtat cagcccgtca tacttgaagc tagacaggct
     4921 tatcttggac aagaagaaga tcgcttggcc tcgcgcgcag atcagttgga agaatttgtc
     4981 cactacgtga aaggcgagat caccaaggta gtcggcaaat aagatgccgc tcgccagtcg
     5041 attggctgag ctcatgaagt tcctattccg aagttccgcg aacgcgtaaa ggatctaggt
     5101 gaagatcctt tttgataatc tcatgaccaa aatcccttaa cgTtcacaca acatagccac
     5161 ggGtgttcag ctactgacgg ggtggtgcgt aacggcaaaa gcaccgccgg acatcagcgc
     5221 tagcggagtg tatactggct tactatgttg gcactgatga gggtgtcagt gaagtgcttc
     5281 atgtggcagg agaaaaaagg ctgcaccggt gcgtcagcag aatatgtgat acaggatata
     5341 ttccgcttcc tcgctcactg actcgctacg ctcggtcgtt cgactgcggc gagcggaaat
     5401 ggcttacgaa cggggcggag atttcctgga agatgccagg aagatactta acagggaagt
     5461 gagagggccg cggcaaagcc gtttttccat aggctccgcc cccctgacaa gcatcacgaa
     5521 atctgacgct caaatcagtg gtggcgaaac ccgacaggac tataaagata ccaggcgttt
     5581 ccccctggcg gctccctcgt gcgctctcct gttcctgcct ttcggtttac cggtgtcatt
     5641 ccgctgttat ggccgcgttt gtctcattcc acgcctgaca ctcagttccg ggtaggcagt
     5701 tcgctccaag ctggactgta tgcacgaacc ccccgttcag tccgaccgct gcgccttatc
     5761 cggtaactat cgtcttgagt ccaacccgga aagacatgca aaagcaccac tggcagcagc
     5821 cactggtaat tgatttagag gagttagtct tgaagtcatg cgccggttaa ggctaaactg
     5881 aaaggacaag ttttggtgac tgcgctcctc caagccagtt acctcggttc aaagagttgg
     5941 tagctcagag aaccttcgaa aaaccgccct gcaaggcggt tttttcgttt tcagagcaag
     6001 agattacgcg cagaccaaaa cgatctcaag aagatcatct tattaatcag ataaaatatt
     6061 tctagatttc agtgcaattt atctcttcaa atgtagcacc tgaagtcagc cccatacgat
     6121 ataagttgta attctcatgt ttgacagctt atcacccagt cctgctcgct tcgctacttg
     6181 gccataccca cgccgaaaca agcgctcatg agcccgaagt ggcgagcccg atcttcccca
     6241 tcggtgatgt cTtcaaacag aaaggccatg gGgaaactac ccataataca agaaaagccc
     6301 gtcacgggct tctcagggcg ttttatggcg ggtctgctat gtggtgctat ctgacttttt
     6361 gctgttcagc agttcctgcc ctctgatttt ccagtctgac cacttcggat
//
