# Supplementary material for: A standard for near-scarless plasmid construction using reusable DNA parts
Source: Nat Commun. 2019 Jul 23;10:3294. doi: 10.1038/s41467-019-11263-0 (PMC6650416; doi:10.1038/s41467-019-11263-0)
Supplement: Supplementary file 15 — Source Data [file 41467_2019_11263_MOESM15_ESM.zip › TPP3.gb]

LOCUS       TPP3 6210 bp ds-DNA     circular     20-SEP-2017
DEFINITION  .
FEATURES             Location/Qualifiers
     misc_feature    3746..3788
                     /label="RBS1"
                     /ApEinfo_revcolor=#f58a5e
                     /ApEinfo_fwdcolor=#f58a5e
     misc_feature    3717..3739
                     /label="LacO"
                     /ApEinfo_revcolor=#d6b295
                     /ApEinfo_fwdcolor=#d6b295
     CDS             complement(2492..3574)
                     /label="lacI"
                     /ApEinfo_revcolor=#faac61
                     /ApEinfo_fwdcolor=#faac61
     promoter        3695..3719
                     /label="T7p"
                     /ApEinfo_revcolor=#b4abac
                     /ApEinfo_fwdcolor=#b4abac
     primer          3655..3674
                     /label="ACYCDuetUP1\Primer\#71178-3"
                     /ApEinfo_revcolor=#faac61
                     /ApEinfo_fwdcolor=#faac61
     misc_feature    4836..4873
                     /label="RBS4stop"
                     /ApEinfo_revcolor=#ffef86
                     /ApEinfo_fwdcolor=#ffef86
     terminator      6014..6141
                     /label="T7\terminator"
                     /ApEinfo_revcolor=#ff9ccd
                     /ApEinfo_fwdcolor=#ff9ccd
     CDS             4874..5989
                     /label="tyrA\mutant"
                     /ApEinfo_revcolor=#c6c9d1
                     /ApEinfo_fwdcolor=#c6c9d1
     misc_feature    5990..6010
                     /label="N31"
                     /ApEinfo_revcolor=#f58a5e
                     /ApEinfo_fwdcolor=#f58a5e
     CDS             187..979
                     /label="aadA"
                     /ApEinfo_revcolor=#f8d3a9
                     /ApEinfo_fwdcolor=#f8d3a9
     misc_feature    5027..5029
                     /label="Met53-Ile"
                     /ApEinfo_revcolor=#ffef86
                     /ApEinfo_fwdcolor=#ffef86
     misc_feature    2379..2393
                     /label="ter\of\lacI\F2"
                     /ApEinfo_revcolor=#d6b295
                     /ApEinfo_fwdcolor=#d6b295
     misc_feature    1..21
                     /label="N21"
                     /ApEinfo_revcolor=#ffef86
                     /ApEinfo_fwdcolor=#ffef86
     CDS             1172..1760
                     /label="pMB1"
                     /ApEinfo_revcolor=#b7e6d7
                     /ApEinfo_fwdcolor=#b7e6d7
     misc_feature    5930..5932
                     /label="tyrA Ala354-Val"
                     /ApEinfo_revcolor=#c7b0e3
                     /ApEinfo_fwdcolor=#c7b0e3
     misc_feature    2008..2028
                     /label="N23"
                     /ApEinfo_revcolor=#f8d3a9
                     /ApEinfo_fwdcolor=#f8d3a9
     misc_feature    4221..4223
                     /label="Asp146-Asn"
                     /ApEinfo_revcolor=#d59687
                     /ApEinfo_fwdcolor=#d59687
     misc_feature    1099..1119
                     /label="N22"
                     /ApEinfo_revcolor=#9eafd2
                     /ApEinfo_fwdcolor=#9eafd2
     CDS             3789..4835
                     /label="aroG\mutant"
                     /ApEinfo_revcolor=#ffef86
                     /ApEinfo_fwdcolor=#ffef86
     misc_feature    2271..2286
                     /label="F1\extra"
                     /ApEinfo_revcolor=#d6b295
                     /ApEinfo_fwdcolor=#d6b295
ORIGIN
        1 TTccctcgac tcacacttgG Gtcgacctgc agaagcttag atctattacc ctgttatccc
       61 tactcgagtt catgtgcagc tccatcagca aaaggggatg ataagtttat caccaccgac
      121 tatttgcaac agtgccgttg atcgtgctat gatcgactga tgtcatcagc ggtggagtgc
      181 aatgtcatga gggaagcggt gatcgccgaa gtatcgactc aactatcaga ggtagttggc
      241 gtcatcgagc gccatctcga accgacgttg ctggccgtac atttgtacgg ctccgcagtg
      301 gatggcggcc tgaagccaca cagtgatatt gatttgctgg ttacggtgac cgtaaggctt
      361 gatgaaacaa cgcggcgagc tttgatcaac gaccttttgg aaacttcggc ttcccctgga
      421 gagagcgaga ttctccgcgc tgtagaagtc accattgttg tgcacgacga catcattccg
      481 tggcgttatc cagctaagcg cgaactgcaa tttggagaat ggcagcgcaa tgacattctt
      541 gcaggtatct tcgagccagc cacgatcgac attgatctgg ctatcttgct gacaaaagca
      601 agagaacata gcgttgcctt ggtaggtcca gcggcggagg aactctttga tccggttcct
      661 gaacaggatc tatttgaggc gctaaatgaa accttaacgc tatggaactc gccgcccgac
      721 tgggctggcg atgagcgaaa tgtagtgctt acgttgtccc gcatttggta cagcgcagta
      781 accggcaaaa tcgcgccgaa ggatgtcgct gccgactggg caatggagcg cctgccggcc
      841 cagtatcagc ccgtcatact tgaagctaga caggcttatc ttggacaaga agaagatcgc
      901 ttggcctcgc gcgcagatca gttggaagaa tttgtccact acgtgaaagg cgagatcacc
      961 aaggtagtcg gcaaataaga tgccgctcgc cagtcgattg gctgagctca tgaagttcct
     1021 attccgaagt tccgcgaacg cgtaaaggat ctaggtgaag atcctttttg ataatctcat
     1081 gaccaaaatc ccttaacgTt cacacaacat agccacggGa gttttcgttc cactgagcgt
     1141 cagaccccgt agaaaagatc aaaggatctt cttgagatcc tttttttctg cgcgtaatct
     1201 gctgcttgca aacaaaaaaa ccaccgctac cagcggtggt ttgtttgccg gatcaagagc
     1261 taccaactct ttttccgaag gtaactggct tcagcagagc gcagatacca aatactgtcc
     1321 ttctagtgta gccgtagtta ggccaccact tcaagaactc tgtagcaccg cctacatacc
     1381 tcgctctgct aatcctgtta ccagtggctg ctgccagtgg cgataagtcg tgtcttaccg
     1441 ggttggactc aagacgatag ttaccggata aggcgcagcg gtcgggctga acggggggtt
     1501 cgtgcacaca gcccagcttg gagcgaacga cctacaccga actgagatac ctacagcgtg
     1561 agctatgaga aagcgccacg cttcccgaag ggagaaaggc ggacaggtat ccggtaagcg
     1621 gcagggtcgg aacaggagag cgcacgaggg agcttccagg gggaaacgcc tggtatcttt
     1681 atagtcctgt cgggtttcgc cacctctgac ttgagcgtcg atttttgtga tgctcgtcag
     1741 gggggcggag cctatggaaa aacgccagca acgcggcctt tttacggttc ctggcctttt
     1801 gctggccttt tgctcacatg ttctttcctg cgttatcccc tgattctgtg gataaccgta
     1861 ttaccgcctt tgagtgagct gataccgctc gccgcagccg aacgaccgag cgcagcgagt
     1921 cagtgagcga ggaagcggaa gagcgcctga tgcggtattt tctccttacg catctgtgcg
     1981 gtatttcaca ccgcatatgc tggatccTtc aaacagaaag gccatggGga aactacccat
     2041 aatacaagaa aagcccgtca cgggcttctc agggcgtttt atggcgggtc tgctatgtgg
     2101 tgctatctga ctttttgctg ttcagcagtt cctgccctct gattttccag tctgaccact
     2161 tcggattatc ccgtgacagg tcattcagac tggctaatgc acccagtaag gcagcggtat
     2221 catcaacagg cttacccgtc ttactgtcgg gaattcgcgt tggccgattc attaatgcag
     2281 ctggcacgac aggtttcctc tagatttcag tgcaatttat ctcttcaaat gtagcacctg
     2341 aagtcagccc catacgatat aagttgtaat tctcatgtta gtcatgcccc gcgcccaccg
     2401 gaaggagctg actgggttga aggctctcaa gggcatcggt cgagatcccg gtgcctaatg
     2461 agtgagctaa cttacattaa ttgcgttgcg ctcactgccc gctttccagt cgggaaacct
     2521 gtcgtgccag ctgcattaat gaatcggcca acgcgcgggg agaggcggtt tgcgtattgg
     2581 gcgccagggt ggtttttctt ttcaccagtg agacgggcaa cagctgattg cccttcaccg
     2641 cctggccctg agagagttgc agcaagcggt ccacgctggt ttgccccagc aggcgaaaat
     2701 cctgtttgat ggtggttaac ggcgggatat aacatgagct gtcttcggta tcgtcgtatc
     2761 ccactaccga gatgtccgca ccaacgcgca gcccggactc ggtaatggcg cgcattgcgc
     2821 ccagcgccat ctgatcgttg gcaaccagca tcgcagtggg aacgatgccc tcattcagca
     2881 tttgcatggt ttgttgaaaa ccggacatgg cactccagtc gccttcccgt tccgctatcg
     2941 gctgaatttg attgcgagtg agatatttat gccagccagc cagacgcaga cgcgccgaga
     3001 cagaacttaa tgggcccgct aacagcgcga tttgctggtg acccaatgcg accagatgct
     3061 ccacgcccag tcgcgtaccg tcttcatggg agaaaataat actgttgatg ggtgtctggt
     3121 cagagacatc aagaaataac gccggaacat tagtgcaggc agcttccaca gcaatggcat
     3181 cctggtcatc cagcggatag ttaatgatca gcccactgac gcgttgcgcg agaagattgt
     3241 gcaccgccgc tttacaggct tcgacgccgc ttcgttctac catcgacacc accacgctgg
     3301 cacccagttg atcggcgcga gatttaatcg ccgcgacaat ttgcgacggc gcgtgcaggg
     3361 ccagactgga ggtggcaacg ccaatcagca acgactgttt gcccgccagt tgttgtgcca
     3421 cgcggttggg aatgtaattc agctccgcca tcgccgcttc cactttttcc cgcgttttcg
     3481 cagaaacgtg gctggcctgg ttcaccacgc gggaaacggt ctgataagag acaccggcat
     3541 actctgcgac atcgtataac gttactggtt tcacattcac caccctgaat tgactctctt
     3601 ccgggcgcta tcatgccata ccgcgaaagg ttttgcgcca ttcgatggtg tccgggatct
     3661 cgacgctctc ccttatgcga ctcctgcatt aggaaattaa tacgactcac tataggggaa
     3721 ttgtgagcgg ataacaattc ccctctagaa ataattttgt ttaactttaa gaaggagata
     3781 tacatatgaa ttatcagaac gacgatttac gcatcaaaga aatcaaagag ttacttcctc
     3841 ctgtcgcatt gctggaaaaa ttccccgcta ctgaaaatgc cgcgaatacg gttgcccatg
     3901 cccgaaaagc gatccataag atcctgaaag gtaatgatga tcgcctgttg gttgtgattg
     3961 gcccatgctc aattcatgat cctgtcgcgg caaaagagta tgccactcgc ttgctggcgc
     4021 tgcgtgaaga gctgaaagat gagctggaaa tcgtaatgcg cgtctatttt gaaaagccgc
     4081 gtaccacggt gggctggaaa gggctgatta acgatccgca tatggataat agcttccaga
     4141 tcaacgacgg tctgcgtata gcccgtaaat tgctgcttga tattaacgac agcggtctgc
     4201 cagcggcagg tgagtttctc aatatgatca ccccacaata tctcgctgac ctgatgagct
     4261 ggggcgcaat tggcgcacgt accaccgaat cgcaggtgca ccgcgaactg gcatcagggc
     4321 tttcttgtcc ggtcggcttc aaaaatggca ccgacggtac gattaaagtg gctatcgatg
     4381 ccattaatgc cgccggtgcg ccgcactgct tcctgtccgt aacgaaatgg gggcattcgg
     4441 cgattgtgaa taccagcggt aacggcgatt gccatatcat tctgcgcggc ggtaaagagc
     4501 ctaactacag cgcgaagcac gttgctgaag tgaaagaagg gctgaacaaa gcaggcctgc
     4561 cagcacaggt gatgatcgat ttcagccatg ctaactcgtc caaacaattc aaaaagcaga
     4621 tggatgtttg tgctgacgtt tgccagcaga ttgccggtgg cgaaaaggcc attattggcg
     4681 tgatggtgga aagccatctg gtggaaggca atcagagcct cgagagcggg gagccgctgg
     4741 cctacggtaa gagcatcacc gatgcctgca tcggctggga agataccgat gctctgttac
     4801 gtcaactggc gaatgcagta aaagcgcgtc gcgggTaaat taattgttct tttttcaggt
     4861 gaaggttccc atGgttgctg aattgaccgc attacgcgat caaattgatg aagtcgataa
     4921 agcgctgctg aatttattag cgaagcgtct ggaactggtt gctgaagtgg gcgaggtgaa
     4981 aagccgcttt ggactgccta tttatgttcc ggagcgcgag gcatctattt tggcctcgcg
     5041 tcgtgcagag gcggaagctc tgggtgtacc gccagatctg attgaggatg ttttgcgtcg
     5101 ggtgatgcgt gaatcttact ccagtgaaaa cgacaaagga tttaaaacac tttgtccgtc
     5161 actgcgtccg gtggttatcg tcggcggtgg cggtcagatg ggacgcctgt tcgagaagat
     5221 gctgaccctc tcgggttatc aggtgcggat tctggagcaa catgactggg atcgagcggc
     5281 tgatattgtt gccgatgccg gaatggtgat tgttagtgtg ccaatccacg ttactgagca
     5341 agttattggc aaattaccgc ctttaccgaa agattgtatt ctggtcgatc tggcatcagt
     5401 gaaaaatggg ccattacagg ccatgctggt ggcgcatgat ggtccggtgc tggggctaca
     5461 cccgatgttc ggtccggaca gcggtagcct ggcaaagcaa gttgtggtct ggtgtgatgg
     5521 acgtaaaccg gaagcatacc aatggtttct ggagcaaatt caggtctggg gcgctcggct
     5581 gcatcgtatt agcgccgtcg agcacgatca gaatatggcg tttattcagg cactgcgcca
     5641 ctttgctact tttgcttacg ggctgcacct ggcagaagaa aatgttcagc ttgagcaact
     5701 tctggcgctc tcttcgccga tttaccgcct tgagctggcg atggtcgggc gactgtttgc
     5761 tcaggatccg cagctttatg ccgacatcat tatgtcgtca gagcgtaatc tggcgttaat
     5821 caaacgttac tataagcgtt tcggcgaggc gattgagttg ctggagcagg gcgataagca
     5881 ggcgtttatt gacagtttcc gcaaggtgga gcactggttc ggcgattacg tacagcgttt
     5941 tcagagtgaa agccgcgtgt tattgcgtca ggcgaatgac aatcgccagT gatgggctga
     6001 agggtttaaG ggctgctaac aaagcccgaa aggaagctga gttggctgct gccaccgctg
     6061 agcaataact agcataaccc cttggggcct ctaaacgggt cttgaggggt tttttgctga
     6121 aaggaggaac tatatccgga tatcccgcaa gaggcccggc agtaccggca taaccaagcc
     6181 tatgcctaca gcatccaggg tgacggtgcc
//
