# Supplementary material for: A standard for near-scarless plasmid construction using reusable DNA parts
Source: Nat Commun. 2019 Jul 23;10:3294. doi: 10.1038/s41467-019-11263-0 (PMC6650416; doi:10.1038/s41467-019-11263-0)
Supplement: Supplementary file 15 — Source Data [file 41467_2019_11263_MOESM15_ESM.zip › TPP5.gb]

LOCUS       TPP5 6728 bp ds-DNA     circular     22-NOV-2017
DEFINITION  .
FEATURES             Location/Qualifiers
     misc_feature    4463..4483
                     /label="N21"
                     /ApEinfo_revcolor=#ffef86
                     /ApEinfo_fwdcolor=#ffef86
     promoter        293..323
                     /label="lac\promoter"
                     /ApEinfo_revcolor=#85dae9
                     /ApEinfo_fwdcolor=#85dae9
     misc_feature    3076..3091
                     /label="F1\extra"
                     /ApEinfo_revcolor=#d6b295
                     /ApEinfo_fwdcolor=#d6b295
     misc_feature    1629..1631
                     /label="Met53-Ile"
                     /ApEinfo_revcolor=#ffef86
                     /ApEinfo_fwdcolor=#ffef86
     misc_feature    2813..2833
                     /label="LK3"
                     /ApEinfo_revcolor=#b7e6d7
                     /ApEinfo_fwdcolor=#b7e6d7
     misc_feature    331..347
                     /label="lac\operator"
                     /ApEinfo_revcolor=#f58a5e
                     /ApEinfo_fwdcolor=#f58a5e
     misc_feature    1438..1475
                     /label="RBS4stop"
                     /ApEinfo_revcolor=#ffef86
                     /ApEinfo_fwdcolor=#ffef86
     CDS             complement(3297..4379)
                     /label="lacI"
                     /ApEinfo_revcolor=#faac61
                     /ApEinfo_fwdcolor=#faac61
     misc_feature    2532..2534
                     /label="tyrA Ala354-Val"
                     /ApEinfo_revcolor=#c7b0e3
                     /ApEinfo_fwdcolor=#c7b0e3
     misc_feature    5561..5581
                     /label="N22"
                     /ApEinfo_revcolor=#9eafd2
                     /ApEinfo_fwdcolor=#9eafd2
     terminator      2616..2743
                     /label="T7\terminator"
                     /ApEinfo_revcolor=#ff9ccd
                     /ApEinfo_fwdcolor=#ff9ccd
     CDS             391..1437
                     /label="aroG\mutant"
                     /ApEinfo_revcolor=#ffef86
                     /ApEinfo_fwdcolor=#ffef86
     misc_feature    3184..3198
                     /label="ter\of\lacI\F2"
                     /ApEinfo_revcolor=#d6b295
                     /ApEinfo_fwdcolor=#d6b295
     CDS             4649..5441
                     /label="aadA"
                     /ApEinfo_revcolor=#f8d3a9
                     /ApEinfo_fwdcolor=#f8d3a9
     misc_feature    823..825
                     /label="Asp146-Asn"
                     /ApEinfo_revcolor=#d59687
                     /ApEinfo_fwdcolor=#d59687
     misc_feature    227..247
                     /label="N23"
                     /ApEinfo_revcolor=#f8d3a9
                     /ApEinfo_fwdcolor=#f8d3a9
     misc_feature    2592..2612
                     /label="N31"
                     /ApEinfo_revcolor=#f58a5e
                     /ApEinfo_fwdcolor=#f58a5e
     CDS             1476..2591
                     /label="tyrA\mutant"
                     /ApEinfo_revcolor=#c6c9d1
                     /ApEinfo_fwdcolor=#c6c9d1
     misc_feature    join(5799..6728,1..21)
                     /label="repA/p5"
                     /ApEinfo_revcolor=#b1ff67
                     /ApEinfo_fwdcolor=#b1ff67
     misc_feature    348..390
                     /label="RBS1"
                     /ApEinfo_revcolor=#f58a5e
                     /ApEinfo_fwdcolor=#f58a5e
ORIGIN
        1 ctttgagttg tgggtatctg taaattctgc tagacctttg ctggaaaact tgtaaattct
       61 gctagaccct ctgtaaattc cgctagacct ttgtgtgttt tttttgttta tattcaagtg
      121 gttataattt atagaataaa gaaagaataa aaaaagataa aaagaataga tcccagccct
      181 gtgtataact cactacttta gtcagttccg cagtattaca aaaggaTtca aacagaaagg
      241 ccatggGcaa cgcaattaat gtgagttagc tcactcatta ggcaccccag gctttacact
      301 ttatgcttcc ggctcgtatg ttgtgtggaa ttgtgagcgg ataacaatag aaataatttt
      361 gtttaacttt aagaaggaga tatacatatg aattatcaga acgacgattt acgcatcaaa
      421 gaaatcaaag agttacttcc tcctgtcgca ttgctggaaa aattccccgc tactgaaaat
      481 gccgcgaata cggttgccca tgcccgaaaa gcgatccata agatcctgaa aggtaatgat
      541 gatcgcctgt tggttgtgat tggcccatgc tcaattcatg atcctgtcgc ggcaaaagag
      601 tatgccactc gcttgctggc gctgcgtgaa gagctgaaag atgagctgga aatcgtaatg
      661 cgcgtctatt ttgaaaagcc gcgtaccacg gtgggctgga aagggctgat taacgatccg
      721 catatggata atagcttcca gatcaacgac ggtctgcgta tagcccgtaa attgctgctt
      781 gatattaacg acagcggtct gccagcggca ggtgagtttc tcaatatgat caccccacaa
      841 tatctcgctg acctgatgag ctggggcgca attggcgcac gtaccaccga atcgcaggtg
      901 caccgcgaac tggcatcagg gctttcttgt ccggtcggct tcaaaaatgg caccgacggt
      961 acgattaaag tggctatcga tgccattaat gccgccggtg cgccgcactg cttcctgtcc
     1021 gtaacgaaat gggggcattc ggcgattgtg aataccagcg gtaacggcga ttgccatatc
     1081 attctgcgcg gcggtaaaga gcctaactac agcgcgaagc acgttgctga agtgaaagaa
     1141 gggctgaaca aagcaggcct gccagcacag gtgatgatcg atttcagcca tgctaactcg
     1201 tccaaacaat tcaaaaagca gatggatgtt tgtgctgacg tttgccagca gattgccggt
     1261 ggcgaaaagg ccattattgg cgtgatggtg gaaagccatc tggtggaagg caatcagagc
     1321 ctcgagagcg gggagccgct ggcctacggt aagagcatca ccgatgcctg catcggctgg
     1381 gaagataccg atgctctgtt acgtcaactg gcgaatgcag taaaagcgcg tcgcgggTaa
     1441 attaattgtt cttttttcag gtgaaggttc ccatGgttgc tgaattgacc gcattacgcg
     1501 atcaaattga tgaagtcgat aaagcgctgc tgaatttatt agcgaagcgt ctggaactgg
     1561 ttgctgaagt gggcgaggtg aaaagccgct ttggactgcc tatttatgtt ccggagcgcg
     1621 aggcatctat tttggcctcg cgtcgtgcag aggcggaagc tctgggtgta ccgccagatc
     1681 tgattgagga tgttttgcgt cgggtgatgc gtgaatctta ctccagtgaa aacgacaaag
     1741 gatttaaaac actttgtccg tcactgcgtc cggtggttat cgtcggcggt ggcggtcaga
     1801 tgggacgcct gttcgagaag atgctgaccc tctcgggtta tcaggtgcgg attctggagc
     1861 aacatgactg ggatcgagcg gctgatattg ttgccgatgc cggaatggtg attgttagtg
     1921 tgccaatcca cgttactgag caagttattg gcaaattacc gcctttaccg aaagattgta
     1981 ttctggtcga tctggcatca gtgaaaaatg ggccattaca ggccatgctg gtggcgcatg
     2041 atggtccggt gctggggcta cacccgatgt tcggtccgga cagcggtagc ctggcaaagc
     2101 aagttgtggt ctggtgtgat ggacgtaaac cggaagcata ccaatggttt ctggagcaaa
     2161 ttcaggtctg gggcgctcgg ctgcatcgta ttagcgccgt cgagcacgat cagaatatgg
     2221 cgtttattca ggcactgcgc cactttgcta cttttgctta cgggctgcac ctggcagaag
     2281 aaaatgttca gcttgagcaa cttctggcgc tctcttcgcc gatttaccgc cttgagctgg
     2341 cgatggtcgg gcgactgttt gctcaggatc cgcagcttta tgccgacatc attatgtcgt
     2401 cagagcgtaa tctggcgtta atcaaacgtt actataagcg tttcggcgag gcgattgagt
     2461 tgctggagca gggcgataag caggcgttta ttgacagttt ccgcaaggtg gagcactggt
     2521 tcggcgatta cgtacagcgt tttcagagtg aaagccgcgt gttattgcgt caggcgaatg
     2581 acaatcgcca gTgatgggct gaagggttta aGggctgcta acaaagcccg aaaggaagct
     2641 gagttggctg ctgccaccgc tgagcaataa ctagcataac cccttggggc ctctaaacgg
     2701 gtcttgaggg gttttttgct gaaaggagga actatatccg gatatcccgc aagaggcccg
     2761 gcagtaccgg cataaccaag cctatgccta cagcatccag ggtgacggtg ccTcaggctc
     2821 gtcttcttca ggGgaaacta cccataatac aagaaaagcc cgtcacgggc ttctcagggc
     2881 gttttatggc gggtctgcta tgtggtgcta tctgactttt tgctgttcag cagttcctgc
     2941 cctctgattt tccagtctga ccacttcgga ttatcccgtg acaggtcatt cagactggct
     3001 aatgcaccca gtaaggcagc ggtatcatca acaggcttac ccgtcttact gtcgggaatt
     3061 cgcgttggcc gattcattaa tgcagctggc acgacaggtt tcctctagat ttcagtgcaa
     3121 tttatctctt caaatgtagc acctgaagtc agccccatac gatataagtt gtaattctca
     3181 tgttagtcat gccccgcgcc caccggaagg agctgactgg gttgaaggct ctcaagggca
     3241 tcggtcgaga tcccggtgcc taatgagtga gctaacttac attaattgcg ttgcgctcac
     3301 tgcccgcttt ccagtcggga aacctgtcgt gccagctgca ttaatgaatc ggccaacgcg
     3361 cggggagagg cggtttgcgt attgggcgcc agggtggttt ttcttttcac cagtgagacg
     3421 ggcaacagct gattgccctt caccgcctgg ccctgagaga gttgcagcaa gcggtccacg
     3481 ctggtttgcc ccagcaggcg aaaatcctgt ttgatggtgg ttaacggcgg gatataacat
     3541 gagctgtctt cggtatcgtc gtatcccact accgagatgt ccgcaccaac gcgcagcccg
     3601 gactcggtaa tggcgcgcat tgcgcccagc gccatctgat cgttggcaac cagcatcgca
     3661 gtgggaacga tgccctcatt cagcatttgc atggtttgtt gaaaaccgga catggcactc
     3721 cagtcgcctt cccgttccgc tatcggctga atttgattgc gagtgagata tttatgccag
     3781 ccagccagac gcagacgcgc cgagacagaa cttaatgggc ccgctaacag cgcgatttgc
     3841 tggtgaccca atgcgaccag atgctccacg cccagtcgcg taccgtcttc atgggagaaa
     3901 ataatactgt tgatgggtgt ctggtcagag acatcaagaa ataacgccgg aacattagtg
     3961 caggcagctt ccacagcaat ggcatcctgg tcatccagcg gatagttaat gatcagccca
     4021 ctgacgcgtt gcgcgagaag attgtgcacc gccgctttac aggcttcgac gccgcttcgt
     4081 tctaccatcg acaccaccac gctggcaccc agttgatcgg cgcgagattt aatcgccgcg
     4141 acaatttgcg acggcgcgtg cagggccaga ctggaggtgg caacgccaat cagcaacgac
     4201 tgtttgcccg ccagttgttg tgccacgcgg ttgggaatgt aattcagctc cgccatcgcc
     4261 gcttccactt tttcccgcgt tttcgcagaa acgtggctgg cctggttcac cacgcgggaa
     4321 acggtctgat aagagacacc ggcatactct gcgacatcgt ataacgttac tggtttcaca
     4381 ttcaccaccc tgaattgact ctcttccggg cgctatcatg ccataccgcg aaaggttttg
     4441 cgccattcga tggtgtccgg gaTTccctcg actcacactt gGGtcgacct gcagaagctt
     4501 agatctatta ccctgttatc cctactcgag ttcatgtgca gctccatcag caaaagggga
     4561 tgataagttt atcaccaccg actatttgca acagtgccgt tgatcgtgct atgatcgact
     4621 gatgtcatca gcggtggagt gcaatgtcat gagggaagcg gtgatcgccg aagtatcgac
     4681 tcaactatca gaggtagttg gcgtcatcga gcgccatctc gaaccgacgt tgctggccgt
     4741 acatttgtac ggctccgcag tggatggcgg cctgaagcca cacagtgata ttgatttgct
     4801 ggttacggtg accgtaaggc ttgatgaaac aacgcggcga gctttgatca acgacctttt
     4861 ggaaacttcg gcttcccctg gagagagcga gattctccgc gctgtagaag tcaccattgt
     4921 tgtgcacgac gacatcattc cgtggcgtta tccagctaag cgcgaactgc aatttggaga
     4981 atggcagcgc aatgacattc ttgcaggtat cttcgagcca gccacgatcg acattgatct
     5041 ggctatcttg ctgacaaaag caagagaaca tagcgttgcc ttggtaggtc cagcggcgga
     5101 ggaactcttt gatccggttc ctgaacagga tctatttgag gcgctaaatg aaaccttaac
     5161 gctatggaac tcgccgcccg actgggctgg cgatgagcga aatgtagtgc ttacgttgtc
     5221 ccgcatttgg tacagcgcag taaccggcaa aatcgcgccg aaggatgtcg ctgccgactg
     5281 ggcaatggag cgcctgccgg cccagtatca gcccgtcata cttgaagcta gacaggctta
     5341 tcttggacaa gaagaagatc gcttggcctc gcgcgcagat cagttggaag aatttgtcca
     5401 ctacgtgaaa ggcgagatca ccaaggtagt cggcaaataa gatgccgctc gccagtcgat
     5461 tggctgagct catgaagttc ctattccgaa gttccgcgaa cgcgtaaagg atctaggtga
     5521 agatcctttt tgataatctc atgaccaaaa tcccttaacg Ttcacacaac atagccacgg
     5581 Gccgttttca tctgtgcata tggacagttt tccctttgat atgtaacggt gaacagttgt
     5641 tctacttttg tttgttagtc ttgatgcttc actgatagat acaagagcca taagaacctc
     5701 agatccttcc gtatttagcc agtatgttct ctagtgtggt tcgttgtttt tgcgtgagcc
     5761 atgagaacga accattgaga tcatacttac tttgcatgtc actcaaaaat tttgcctcaa
     5821 aactggtgag ctgaattttt gcagttaaag catcgtgtag tgtttttctt agtccgttat
     5881 gtaggtagga atctgatgta atggttgttg gtattttgtc accattcatt tttatctggt
     5941 tgttctcaag ttcggttacg agatccattt gtctatctag ttcaacttgg aaaatcaacg
     6001 tatcagtcgg gcggcctcgc ttatcaacca ccaatttcat attgctgtaa gtgtttaaat
     6061 ctttacttat tggtttcaaa acccattggt taagcctttt aaactcatgg tagttatttt
     6121 caagcattaa catgaactta aattcatcaa ggctaatctc tatatttgcc ttgtgagttt
     6181 tcttttgtgt tagttctttt aataaccact cataaatcct catagagtat ttgttttcaa
     6241 aagacttaac atgttccaga ttatatttta tgaatttttt taactggaaa agataaggca
     6301 atatctcttc actaaaaact aattctaatt tttcgcttga gaacttggca tagtttgtcc
     6361 actggaaaat ctcaaagcct ttaaccaaag gattcctgat ttccacagtt ctcgtcatca
     6421 gctctctggt tgctttagct aatacaccat aagcattttc cctactgatg ttcatcatct
     6481 gagcgtattg gttataagtg aacgataccg tccgttcttt ccttgtaggg ttttcaatcg
     6541 tggggttgag tagtgccaca cagcataaaa ttagcttggt ttcatgctcc gttaagtcat
     6601 agcgactaat cgctagttca tttgctttga aaacaactaa ttcagacata catctcaatt
     6661 ggtctaggtg attttaatca ctataccaat tgagatgggc tagtcaatga taattactag
     6721 tccttttc
//
