# Supplementary material for: A standard for near-scarless plasmid construction using reusable DNA parts
Source: Nat Commun. 2019 Jul 23;10:3294. doi: 10.1038/s41467-019-11263-0 (PMC6650416; doi:10.1038/s41467-019-11263-0)
Supplement: Supplementary file 15 — Source Data [file 41467_2019_11263_MOESM15_ESM.zip › TPP7.gb]

LOCUS       TPP7 6254 bp ds-DNA     circular     15-FEB-2019
DEFINITION  .
FEATURES             Location/Qualifiers
     CDS             4413..5205
                     /label="aadA"
                     /ApEinfo_revcolor=#f8d3a9
                     /ApEinfo_fwdcolor=#f8d3a9
     misc_feature    84..100
                     /label="lac\operator"
                     /ApEinfo_revcolor=#f58a5e
                     /ApEinfo_fwdcolor=#f58a5e
     misc_feature    4227..4247
                     /label="N21"
                     /ApEinfo_revcolor=#ffef86
                     /ApEinfo_fwdcolor=#ffef86
     CDS             complement(3061..4143)
                     /label="lacI"
                     /ApEinfo_revcolor=#faac61
                     /ApEinfo_fwdcolor=#faac61
     promoter        46..76
                     /label="lac\promoter"
                     /ApEinfo_revcolor=#85dae9
                     /ApEinfo_fwdcolor=#85dae9
     misc_feature    576..578
                     /label="Asp146-Asn"
                     /ApEinfo_revcolor=#d59687
                     /ApEinfo_fwdcolor=#d59687
     CDS             144..1190
                     /label="aroG\mutant"
                     /ApEinfo_revcolor=#ffef86
                     /ApEinfo_fwdcolor=#ffef86
     misc_feature    2285..2287
                     /label="tyrA Ala354-Val"
                     /ApEinfo_revcolor=#c7b0e3
                     /ApEinfo_fwdcolor=#c7b0e3
     misc_feature    5325..5345
                     /label="N22"
                     /ApEinfo_revcolor=#9eafd2
                     /ApEinfo_fwdcolor=#9eafd2
     CDS             5398..5986
                     /label="pMB1"
                     /ApEinfo_revcolor=#b7e6d7
                     /ApEinfo_fwdcolor=#b7e6d7
     misc_feature    1382..1384
                     /label="Met53-Ile"
                     /ApEinfo_revcolor=#ffef86
                     /ApEinfo_fwdcolor=#ffef86
     misc_feature    2345..2365
                     /label="N31"
                     /ApEinfo_revcolor=#f58a5e
                     /ApEinfo_fwdcolor=#f58a5e
     misc_feature    101..143
                     /label="RBS1"
                     /ApEinfo_revcolor=#f58a5e
                     /ApEinfo_fwdcolor=#f58a5e
     terminator      2369..2496
                     /label="T7\terminator"
                     /ApEinfo_revcolor=#ff9ccd
                     /ApEinfo_fwdcolor=#ff9ccd
     CDS             1229..2344
                     /label="tyrA\mutant"
                     /ApEinfo_revcolor=#c6c9d1
                     /ApEinfo_fwdcolor=#c6c9d1
     misc_feature    2840..2855
                     /label="F1\extra"
                     /ApEinfo_revcolor=#d6b295
                     /ApEinfo_fwdcolor=#d6b295
     misc_feature    6234..6254
                     /label="N23"
                     /ApEinfo_revcolor=#f8d3a9
                     /ApEinfo_fwdcolor=#f8d3a9
     misc_feature    1191..1228
                     /label="RBS4stop"
                     /ApEinfo_revcolor=#ffef86
                     /ApEinfo_fwdcolor=#ffef86
     misc_feature    2948..2962
                     /label="ter\of\lacI\F2"
                     /ApEinfo_revcolor=#d6b295
                     /ApEinfo_fwdcolor=#d6b295
ORIGIN
        1 caacgcaatt aatgtgagtt agctcactca ttaggcaccc caggctttac actttatgct
       61 tccggctcgt atgttgtgtg gaattgtgag cggataacaa tagaaataat tttgtttaac
      121 tttaagaagg agatatacat atgaattatc agaacgacga tttacgcatc aaagaaatca
      181 aagagttact tcctcctgtc gcattgctgg aaaaattccc cgctactgaa aatgccgcga
      241 atacggttgc ccatgcccga aaagcgatcc ataagatcct gaaaggtaat gatgatcgcc
      301 tgttggttgt gattggccca tgctcaattc atgatcctgt cgcggcaaaa gagtatgcca
      361 ctcgcttgct ggcgctgcgt gaagagctga aagatgagct ggaaatcgta atgcgcgtct
      421 attttgaaaa gccgcgtacc acggtgggct ggaaagggct gattaacgat ccgcatatgg
      481 ataatagctt ccagatcaac gacggtctgc gtatagcccg taaattgctg cttgatatta
      541 acgacagcgg tctgccagcg gcaggtgagt ttctcaatat gatcacccca caatatctcg
      601 ctgacctgat gagctggggc gcaattggcg cacgtaccac cgaatcgcag gtgcaccgcg
      661 aactggcatc agggctttct tgtccggtcg gcttcaaaaa tggcaccgac ggtacgatta
      721 aagtggctat cgatgccatt aatgccgccg gtgcgccgca ctgcttcctg tccgtaacga
      781 aatgggggca ttcggcgatt gtgaatacca gcggtaacgg cgattgccat atcattctgc
      841 gcggcggtaa agagcctaac tacagcgcga agcacgttgc tgaagtgaaa gaagggctga
      901 acaaagcagg cctgccagca caggtgatga tcgatttcag ccatgctaac tcgtccaaac
      961 aattcaaaaa gcagatggat gtttgtgctg acgtttgcca gcagattgcc ggtggcgaaa
     1021 aggccattat tggcgtgatg gtggaaagcc atctggtgga aggcaatcag agcctcgaga
     1081 gcggggagcc gctggcctac ggtaagagca tcaccgatgc ctgcatcggc tgggaagata
     1141 ccgatgctct gttacgtcaa ctggcgaatg cagtaaaagc gcgtcgcggg Taaattaatt
     1201 gttctttttt caggtgaagg ttcccatGgt tgctgaattg accgcattac gcgatcaaat
     1261 tgatgaagtc gataaagcgc tgctgaattt attagcgaag cgtctggaac tggttgctga
     1321 agtgggcgag gtgaaaagcc gctttggact gcctatttat gttccggagc gcgaggcatc
     1381 tattttggcc tcgcgtcgtg cagaggcgga agctctgggt gtaccgccag atctgattga
     1441 ggatgttttg cgtcgggtga tgcgtgaatc ttactccagt gaaaacgaca aaggatttaa
     1501 aacactttgt ccgtcactgc gtccggtggt tatcgtcggc ggtggcggtc agatgggacg
     1561 cctgttcgag aagatgctga ccctctcggg ttatcaggtg cggattctgg agcaacatga
     1621 ctgggatcga gcggctgata ttgttgccga tgccggaatg gtgattgtta gtgtgccaat
     1681 ccacgttact gagcaagtta ttggcaaatt accgccttta ccgaaagatt gtattctggt
     1741 cgatctggca tcagtgaaaa atgggccatt acaggccatg ctggtggcgc atgatggtcc
     1801 ggtgctgggg ctacacccga tgttcggtcc ggacagcggt agcctggcaa agcaagttgt
     1861 ggtctggtgt gatggacgta aaccggaagc ataccaatgg tttctggagc aaattcaggt
     1921 ctggggcgct cggctgcatc gtattagcgc cgtcgagcac gatcagaata tggcgtttat
     1981 tcaggcactg cgccactttg ctacttttgc ttacgggctg cacctggcag aagaaaatgt
     2041 tcagcttgag caacttctgg cgctctcttc gccgatttac cgccttgagc tggcgatggt
     2101 cgggcgactg tttgctcagg atccgcagct ttatgccgac atcattatgt cgtcagagcg
     2161 taatctggcg ttaatcaaac gttactataa gcgtttcggc gaggcgattg agttgctgga
     2221 gcagggcgat aagcaggcgt ttattgacag tttccgcaag gtggagcact ggttcggcga
     2281 ttacgtacag cgttttcaga gtgaaagccg cgtgttattg cgtcaggcga atgacaatcg
     2341 ccagTgatgg gctgaagggt ttaaGggctg ctaacaaagc ccgaaaggaa gctgagttgg
     2401 ctgctgccac cgctgagcaa taactagcat aaccccttgg ggcctctaaa cgggtcttga
     2461 ggggtttttt gctgaaagga ggaactatat ccggatatcc cgcaagaggc ccggcagtac
     2521 cggcataacc aagcctatgc ctacagcatc cagggtgacg gtgccTagca atctaatcta
     2581 agttttctag aaaaatGgaa actacccata atacaagaaa agcccgtcac gggcttctca
     2641 gggcgtttta tggcgggtct gctatgtggt gctatctgac tttttgctgt tcagcagttc
     2701 ctgccctctg attttccagt ctgaccactt cggattatcc cgtgacaggt cattcagact
     2761 ggctaatgca cccagtaagg cagcggtatc atcaacaggc ttacccgtct tactgtcggg
     2821 aattcgcgtt ggccgattca ttaatgcagc tggcacgaca ggtttcctct agatttcagt
     2881 gcaatttatc tcttcaaatg tagcacctga agtcagcccc atacgatata agttgtaatt
     2941 ctcatgttag tcatgccccg cgcccaccgg aaggagctga ctgggttgaa ggctctcaag
     3001 ggcatcggtc gagatcccgg tgcctaatga gtgagctaac ttacattaat tgcgttgcgc
     3061 tcactgcccg ctttccagtc gggaaacctg tcgtgccagc tgcattaatg aatcggccaa
     3121 cgcgcgggga gaggcggttt gcgtattggg cgccagggtg gtttttcttt tcaccagtga
     3181 gacgggcaac agctgattgc ccttcaccgc ctggccctga gagagttgca gcaagcggtc
     3241 cacgctggtt tgccccagca ggcgaaaatc ctgtttgatg gtggttaacg gcgggatata
     3301 acatgagctg tcttcggtat cgtcgtatcc cactaccgag atgtccgcac caacgcgcag
     3361 cccggactcg gtaatggcgc gcattgcgcc cagcgccatc tgatcgttgg caaccagcat
     3421 cgcagtggga acgatgccct cattcagcat ttgcatggtt tgttgaaaac cggacatggc
     3481 actccagtcg ccttcccgtt ccgctatcgg ctgaatttga ttgcgagtga gatatttatg
     3541 ccagccagcc agacgcagac gcgccgagac agaacttaat gggcccgcta acagcgcgat
     3601 ttgctggtga cccaatgcga ccagatgctc cacgcccagt cgcgtaccgt cttcatggga
     3661 gaaaataata ctgttgatgg gtgtctggtc agagacatca agaaataacg ccggaacatt
     3721 agtgcaggca gcttccacag caatggcatc ctggtcatcc agcggatagt taatgatcag
     3781 cccactgacg cgttgcgcga gaagattgtg caccgccgct ttacaggctt cgacgccgct
     3841 tcgttctacc atcgacacca ccacgctggc acccagttga tcggcgcgag atttaatcgc
     3901 cgcgacaatt tgcgacggcg cgtgcagggc cagactggag gtggcaacgc caatcagcaa
     3961 cgactgtttg cccgccagtt gttgtgccac gcggttggga atgtaattca gctccgccat
     4021 cgccgcttcc actttttccc gcgttttcgc agaaacgtgg ctggcctggt tcaccacgcg
     4081 ggaaacggtc tgataagaga caccggcata ctctgcgaca tcgtataacg ttactggttt
     4141 cacattcacc accctgaatt gactctcttc cgggcgctat catgccatac cgcgaaaggt
     4201 tttgcgccat tcgatggtgt ccgggaTTcc ctcgactcac acttgGGtcg acctgcagaa
     4261 gcttagatct attaccctgt tatccctact cgagttcatg tgcagctcca tcagcaaaag
     4321 gggatgataa gtttatcacc accgactatt tgcaacagtg ccgttgatcg tgctatgatc
     4381 gactgatgtc atcagcggtg gagtgcaatg tcatgaggga agcggtgatc gccgaagtat
     4441 cgactcaact atcagaggta gttggcgtca tcgagcgcca tctcgaaccg acgttgctgg
     4501 ccgtacattt gtacggctcc gcagtggatg gcggcctgaa gccacacagt gatattgatt
     4561 tgctggttac ggtgaccgta aggcttgatg aaacaacgcg gcgagctttg atcaacgacc
     4621 ttttggaaac ttcggcttcc cctggagaga gcgagattct ccgcgctgta gaagtcacca
     4681 ttgttgtgca cgacgacatc attccgtggc gttatccagc taagcgcgaa ctgcaatttg
     4741 gagaatggca gcgcaatgac attcttgcag gtatcttcga gccagccacg atcgacattg
     4801 atctggctat cttgctgaca aaagcaagag aacatagcgt tgccttggta ggtccagcgg
     4861 cggaggaact ctttgatccg gttcctgaac aggatctatt tgaggcgcta aatgaaacct
     4921 taacgctatg gaactcgccg cccgactggg ctggcgatga gcgaaatgta gtgcttacgt
     4981 tgtcccgcat ttggtacagc gcagtaaccg gcaaaatcgc gccgaaggat gtcgctgccg
     5041 actgggcaat ggagcgcctg ccggcccagt atcagcccgt catacttgaa gctagacagg
     5101 cttatcttgg acaagaagaa gatcgcttgg cctcgcgcgc agatcagttg gaagaatttg
     5161 tccactacgt gaaaggcgag atcaccaagg tagtcggcaa ataagatgcc gctcgccagt
     5221 cgattggctg agctcatgaa gttcctattc cgaagttccg cgaacgcgta aaggatctag
     5281 gtgaagatcc tttttgataa tctcatgacc aaaatccctt aacgTtcaca caacatagcc
     5341 acggGagttt tcgttccact gagcgtcaga ccccgtagaa aagatcaaag gatcttcttg
     5401 agatcctttt tttctgcgcg taatctgctg cttgcaaaca aaaaaaccac cgctaccagc
     5461 ggtggtttgt ttgccggatc aagagctacc aactcttttt ccgaaggtaa ctggcttcag
     5521 cagagcgcag ataccaaata ctgtccttct agtgtagccg tagttaggcc accacttcaa
     5581 gaactctgta gcaccgccta catacctcgc tctgctaatc ctgttaccag tggctgctgc
     5641 cagtggcgat aagtcgtgtc ttaccgggtt ggactcaaga cgatagttac cggataaggc
     5701 gcagcggtcg ggctgaacgg ggggttcgtg cacacagccc agcttggagc gaacgaccta
     5761 caccgaactg agatacctac agcgtgagct atgagaaagc gccacgcttc ccgaagggag
     5821 aaaggcggac aggtatccgg taagcggcag ggtcggaaca ggagagcgca cgagggagct
     5881 tccaggggga aacgcctggt atctttatag tcctgtcggg tttcgccacc tctgacttga
     5941 gcgtcgattt ttgtgatgct cgtcaggggg gcggagccta tggaaaaacg ccagcaacgc
     6001 ggccttttta cggttcctgg ccttttgctg gccttttgct cacatgttct ttcctgcgtt
     6061 atcccctgat tctgtggata accgtattac cgcctttgag tgagctgata ccgctcgccg
     6121 cagccgaacg accgagcgca gcgagtcagt gagcgaggaa gcggaagagc gcctgatgcg
     6181 gtattttctc cttacgcatc tgtgcggtat ttcacaccgc atatgctgga tccTtcaaac
     6241 agaaaggcca tggG
//
