# Supplementary material for: A standard for near-scarless plasmid construction using reusable DNA parts
Source: Nat Commun. 2019 Jul 23;10:3294. doi: 10.1038/s41467-019-11263-0 (PMC6650416; doi:10.1038/s41467-019-11263-0)
Supplement: Supplementary file 15 — Source Data [file 41467_2019_11263_MOESM15_ESM.zip › TPP8.gb]

LOCUS       TPP8 6170 bp ds-DNA     circular     21-SEP-2017
DEFINITION  .
FEATURES             Location/Qualifiers
     rep_origin      complement(5454..6042)
                     /label="Rep/pUC"
                     /ApEinfo_revcolor=#75c6a9
                     /ApEinfo_fwdcolor=#75c6a9
     misc_feature    576..578
                     /label="Asp146-Asn"
                     /ApEinfo_revcolor=#d59687
                     /ApEinfo_fwdcolor=#d59687
     CDS             144..1190
                     /label="aroG\mutant"
                     /ApEinfo_revcolor=#ffef86
                     /ApEinfo_fwdcolor=#ffef86
     promoter        46..76
                     /label="lac\promoter"
                     /ApEinfo_revcolor=#85dae9
                     /ApEinfo_fwdcolor=#85dae9
     misc_feature    2937..2951
                     /label="ter\of\lacI\F2"
                     /ApEinfo_revcolor=#d6b295
                     /ApEinfo_fwdcolor=#d6b295
     misc_feature    2566..2586
                     /label="LK3"
                     /ApEinfo_revcolor=#b7e6d7
                     /ApEinfo_fwdcolor=#b7e6d7
     CDS             complement(3050..4132)
                     /label="lacI"
                     /ApEinfo_revcolor=#faac61
                     /ApEinfo_fwdcolor=#faac61
     misc_feature    1382..1384
                     /label="Met53-Ile"
                     /ApEinfo_revcolor=#ffef86
                     /ApEinfo_fwdcolor=#ffef86
     terminator      2369..2496
                     /label="T7\terminator"
                     /ApEinfo_revcolor=#ff9ccd
                     /ApEinfo_fwdcolor=#ff9ccd
     CDS             1229..2344
                     /label="tyrA\mutant"
                     /ApEinfo_revcolor=#c6c9d1
                     /ApEinfo_fwdcolor=#c6c9d1
     misc_feature    84..100
                     /label="lac\operator"
                     /ApEinfo_revcolor=#f58a5e
                     /ApEinfo_fwdcolor=#f58a5e
     CDS             4402..5194
                     /label="aadA"
                     /ApEinfo_revcolor=#f8d3a9
                     /ApEinfo_fwdcolor=#f8d3a9
     misc_feature    6150..6170
                     /label="N23"
                     /ApEinfo_revcolor=#f8d3a9
                     /ApEinfo_fwdcolor=#f8d3a9
     misc_feature    101..143
                     /label="RBS1"
                     /ApEinfo_revcolor=#f58a5e
                     /ApEinfo_fwdcolor=#f58a5e
     misc_feature    2345..2365
                     /label="N31"
                     /ApEinfo_revcolor=#f58a5e
                     /ApEinfo_fwdcolor=#f58a5e
     misc_feature    5314..5334
                     /label="N22"
                     /ApEinfo_revcolor=#9eafd2
                     /ApEinfo_fwdcolor=#9eafd2
     misc_feature    4216..4236
                     /label="N21"
                     /ApEinfo_revcolor=#ffef86
                     /ApEinfo_fwdcolor=#ffef86
     misc_feature    1191..1228
                     /label="RBS4stop"
                     /ApEinfo_revcolor=#ffef86
                     /ApEinfo_fwdcolor=#ffef86
     misc_feature    2829..2844
                     /label="F1\extra"
                     /ApEinfo_revcolor=#d6b295
                     /ApEinfo_fwdcolor=#d6b295
     misc_feature    2285..2287
                     /label="tyrA Ala354-Val"
                     /ApEinfo_revcolor=#c7b0e3
                     /ApEinfo_fwdcolor=#c7b0e3
ORIGIN
        1 caacgcaatt aatgtgagtt agctcactca ttaggcaccc caggctttac actttatgct
       61 tccggctcgt atgttgtgtg gaattgtgag cggataacaa tagaaataat tttgtttaac
      121 tttaagaagg agatatacat atgaattatc agaacgacga tttacgcatc aaagaaatca
      181 aagagttact tcctcctgtc gcattgctgg aaaaattccc cgctactgaa aatgccgcga
      241 atacggttgc ccatgcccga aaagcgatcc ataagatcct gaaaggtaat gatgatcgcc
      301 tgttggttgt gattggccca tgctcaattc atgatcctgt cgcggcaaaa gagtatgcca
      361 ctcgcttgct ggcgctgcgt gaagagctga aagatgagct ggaaatcgta atgcgcgtct
      421 attttgaaaa gccgcgtacc acggtgggct ggaaagggct gattaacgat ccgcatatgg
      481 ataatagctt ccagatcaac gacggtctgc gtatagcccg taaattgctg cttgatatta
      541 acgacagcgg tctgccagcg gcaggtgagt ttctcaatat gatcacccca caatatctcg
      601 ctgacctgat gagctggggc gcaattggcg cacgtaccac cgaatcgcag gtgcaccgcg
      661 aactggcatc agggctttct tgtccggtcg gcttcaaaaa tggcaccgac ggtacgatta
      721 aagtggctat cgatgccatt aatgccgccg gtgcgccgca ctgcttcctg tccgtaacga
      781 aatgggggca ttcggcgatt gtgaatacca gcggtaacgg cgattgccat atcattctgc
      841 gcggcggtaa agagcctaac tacagcgcga agcacgttgc tgaagtgaaa gaagggctga
      901 acaaagcagg cctgccagca caggtgatga tcgatttcag ccatgctaac tcgtccaaac
      961 aattcaaaaa gcagatggat gtttgtgctg acgtttgcca gcagattgcc ggtggcgaaa
     1021 aggccattat tggcgtgatg gtggaaagcc atctggtgga aggcaatcag agcctcgaga
     1081 gcggggagcc gctggcctac ggtaagagca tcaccgatgc ctgcatcggc tgggaagata
     1141 ccgatgctct gttacgtcaa ctggcgaatg cagtaaaagc gcgtcgcggg Taaattaatt
     1201 gttctttttt caggtgaagg ttcccatGgt tgctgaattg accgcattac gcgatcaaat
     1261 tgatgaagtc gataaagcgc tgctgaattt attagcgaag cgtctggaac tggttgctga
     1321 agtgggcgag gtgaaaagcc gctttggact gcctatttat gttccggagc gcgaggcatc
     1381 tattttggcc tcgcgtcgtg cagaggcgga agctctgggt gtaccgccag atctgattga
     1441 ggatgttttg cgtcgggtga tgcgtgaatc ttactccagt gaaaacgaca aaggatttaa
     1501 aacactttgt ccgtcactgc gtccggtggt tatcgtcggc ggtggcggtc agatgggacg
     1561 cctgttcgag aagatgctga ccctctcggg ttatcaggtg cggattctgg agcaacatga
     1621 ctgggatcga gcggctgata ttgttgccga tgccggaatg gtgattgtta gtgtgccaat
     1681 ccacgttact gagcaagtta ttggcaaatt accgccttta ccgaaagatt gtattctggt
     1741 cgatctggca tcagtgaaaa atgggccatt acaggccatg ctggtggcgc atgatggtcc
     1801 ggtgctgggg ctacacccga tgttcggtcc ggacagcggt agcctggcaa agcaagttgt
     1861 ggtctggtgt gatggacgta aaccggaagc ataccaatgg tttctggagc aaattcaggt
     1921 ctggggcgct cggctgcatc gtattagcgc cgtcgagcac gatcagaata tggcgtttat
     1981 tcaggcactg cgccactttg ctacttttgc ttacgggctg cacctggcag aagaaaatgt
     2041 tcagcttgag caacttctgg cgctctcttc gccgatttac cgccttgagc tggcgatggt
     2101 cgggcgactg tttgctcagg atccgcagct ttatgccgac atcattatgt cgtcagagcg
     2161 taatctggcg ttaatcaaac gttactataa gcgtttcggc gaggcgattg agttgctgga
     2221 gcagggcgat aagcaggcgt ttattgacag tttccgcaag gtggagcact ggttcggcga
     2281 ttacgtacag cgttttcaga gtgaaagccg cgtgttattg cgtcaggcga atgacaatcg
     2341 ccagTgatgg gctgaagggt ttaaGggctg ctaacaaagc ccgaaaggaa gctgagttgg
     2401 ctgctgccac cgctgagcaa taactagcat aaccccttgg ggcctctaaa cgggtcttga
     2461 ggggtttttt gctgaaagga ggaactatat ccggatatcc cgcaagaggc ccggcagtac
     2521 cggcataacc aagcctatgc ctacagcatc cagggtgacg gtgccTcagg ctcgtcttct
     2581 tcaggGgaaa ctacccataa tacaagaaaa gcccgtcacg ggcttctcag ggcgttttat
     2641 ggcgggtctg ctatgtggtg ctatctgact ttttgctgtt cagcagttcc tgccctctga
     2701 ttttccagtc tgaccacttc ggattatccc gtgacaggtc attcagactg gctaatgcac
     2761 ccagtaaggc agcggtatca tcaacaggct tacccgtctt actgtcggga attcgcgttg
     2821 gccgattcat taatgcagct ggcacgacag gtttcctcta gatttcagtg caatttatct
     2881 cttcaaatgt agcacctgaa gtcagcccca tacgatataa gttgtaattc tcatgttagt
     2941 catgccccgc gcccaccgga aggagctgac tgggttgaag gctctcaagg gcatcggtcg
     3001 agatcccggt gcctaatgag tgagctaact tacattaatt gcgttgcgct cactgcccgc
     3061 tttccagtcg ggaaacctgt cgtgccagct gcattaatga atcggccaac gcgcggggag
     3121 aggcggtttg cgtattgggc gccagggtgg tttttctttt caccagtgag acgggcaaca
     3181 gctgattgcc cttcaccgcc tggccctgag agagttgcag caagcggtcc acgctggttt
     3241 gccccagcag gcgaaaatcc tgtttgatgg tggttaacgg cgggatataa catgagctgt
     3301 cttcggtatc gtcgtatccc actaccgaga tgtccgcacc aacgcgcagc ccggactcgg
     3361 taatggcgcg cattgcgccc agcgccatct gatcgttggc aaccagcatc gcagtgggaa
     3421 cgatgccctc attcagcatt tgcatggttt gttgaaaacc ggacatggca ctccagtcgc
     3481 cttcccgttc cgctatcggc tgaatttgat tgcgagtgag atatttatgc cagccagcca
     3541 gacgcagacg cgccgagaca gaacttaatg ggcccgctaa cagcgcgatt tgctggtgac
     3601 ccaatgcgac cagatgctcc acgcccagtc gcgtaccgtc ttcatgggag aaaataatac
     3661 tgttgatggg tgtctggtca gagacatcaa gaaataacgc cggaacatta gtgcaggcag
     3721 cttccacagc aatggcatcc tggtcatcca gcggatagtt aatgatcagc ccactgacgc
     3781 gttgcgcgag aagattgtgc accgccgctt tacaggcttc gacgccgctt cgttctacca
     3841 tcgacaccac cacgctggca cccagttgat cggcgcgaga tttaatcgcc gcgacaattt
     3901 gcgacggcgc gtgcagggcc agactggagg tggcaacgcc aatcagcaac gactgtttgc
     3961 ccgccagttg ttgtgccacg cggttgggaa tgtaattcag ctccgccatc gccgcttcca
     4021 ctttttcccg cgttttcgca gaaacgtggc tggcctggtt caccacgcgg gaaacggtct
     4081 gataagagac accggcatac tctgcgacat cgtataacgt tactggtttc acattcacca
     4141 ccctgaattg actctcttcc gggcgctatc atgccatacc gcgaaaggtt ttgcgccatt
     4201 cgatggtgtc cgggaTTccc tcgactcaca cttgGGtcga cctgcagaag cttagatcta
     4261 ttaccctgtt atccctactc gagttcatgt gcagctccat cagcaaaagg ggatgataag
     4321 tttatcacca ccgactattt gcaacagtgc cgttgatcgt gctatgatcg actgatgtca
     4381 tcagcggtgg agtgcaatgt catgagggaa gcggtgatcg ccgaagtatc gactcaacta
     4441 tcagaggtag ttggcgtcat cgagcgccat ctcgaaccga cgttgctggc cgtacatttg
     4501 tacggctccg cagtggatgg cggcctgaag ccacacagtg atattgattt gctggttacg
     4561 gtgaccgtaa ggcttgatga aacaacgcgg cgagctttga tcaacgacct tttggaaact
     4621 tcggcttccc ctggagagag cgagattctc cgcgctgtag aagtcaccat tgttgtgcac
     4681 gacgacatca ttccgtggcg ttatccagct aagcgcgaac tgcaatttgg agaatggcag
     4741 cgcaatgaca ttcttgcagg tatcttcgag ccagccacga tcgacattga tctggctatc
     4801 ttgctgacaa aagcaagaga acatagcgtt gccttggtag gtccagcggc ggaggaactc
     4861 tttgatccgg ttcctgaaca ggatctattt gaggcgctaa atgaaacctt aacgctatgg
     4921 aactcgccgc ccgactgggc tggcgatgag cgaaatgtag tgcttacgtt gtcccgcatt
     4981 tggtacagcg cagtaaccgg caaaatcgcg ccgaaggatg tcgctgccga ctgggcaatg
     5041 gagcgcctgc cggcccagta tcagcccgtc atacttgaag ctagacaggc ttatcttgga
     5101 caagaagaag atcgcttggc ctcgcgcgca gatcagttgg aagaatttgt ccactacgtg
     5161 aaaggcgaga tcaccaaggt agtcggcaaa taagatgccg ctcgccagtc gattggctga
     5221 gctcatgaag ttcctattcc gaagttccgc gaacgcgtaa aggatctagg tgaagatcct
     5281 ttttgataat ctcatgacca aaatccctta acgTtcacac aacatagcca cggGgctcac
     5341 tcaaaggcgg taatacggtt atccacagaa tcaggggata acgcaggaaa gaacatgtga
     5401 gcaaaaggcc agcaaaaggc caggaaccgt aaaaaggccg cgttgctggc gtttttccat
     5461 aggctccgcc cccctgacga gcatcacaaa aatcgacgct caagtcagag gtggcgaaac
     5521 ccgacaggac tataaagata ccaggcgttt ccccctggaa gctccctcgt gcgctctcct
     5581 gttccgaccc tgccgcttac cggatacctg tccgcctttc tcccttcggg aagcgtggcg
     5641 ctttctcata gctcacgctg taggtatctc agttcggtgt aggtcgttcg ctccaagctg
     5701 ggctgtgtgc acgaaccccc cgttcagccc gaccgctgcg ccttatccgg taactatcgt
     5761 cttgagtcca acccggtaag acacgactta tcgccactgg cagcagccac tggtaacagg
     5821 attagcagag cgaggtatgt aggcggtgct acagagttct tgaagtggtg gcctaactac
     5881 ggctacacta gaagaacagt atttggtatc tgcgctctgc tgaagccagt taccttcgga
     5941 aaaagagttg gtagctcttg atccggcaaa caaaccaccg ctggtagcgg tggttttttt
     6001 gtttgcaagc agcagattac gcgcagaaaa aaaggatctc aagaagatcc tttgatcttt
     6061 tctacggggt ctgacgctca gtggaacgaa aactcacgtt aagggatttt ggtcatgaga
     6121 ttatcaaaaa ggatcttcac ctagatcctT tcaaacagaa aggccatggG
//
