# Supplementary material for: A standard for near-scarless plasmid construction using reusable DNA parts
Source: Nat Commun. 2019 Jul 23;10:3294. doi: 10.1038/s41467-019-11263-0 (PMC6650416; doi:10.1038/s41467-019-11263-0)
Supplement: Supplementary file 15 — Source Data [file 41467_2019_11263_MOESM15_ESM.zip › TPP9.gb]

LOCUS       TPP9 6695 bp ds-DNA     circular     22-SEP-2017
DEFINITION  .
FEATURES             Location/Qualifiers
     misc_feature    5860..5862
                     /label="Asp146-Asn"
                     /ApEinfo_revcolor=#d59687
                     /ApEinfo_fwdcolor=#d59687
     misc_feature    5390..5427
                     /label="RBS4stop"
                     /ApEinfo_revcolor=#ffef86
                     /ApEinfo_fwdcolor=#ffef86
     misc_feature    1..21
                     /label="N21"
                     /ApEinfo_revcolor=#ffef86
                     /ApEinfo_fwdcolor=#ffef86
     misc_feature    1099..1119
                     /label="N22"
                     /ApEinfo_revcolor=#9eafd2
                     /ApEinfo_fwdcolor=#9eafd2
     misc_feature    6475..6495
                     /label="N31"
                     /ApEinfo_revcolor=#f58a5e
                     /ApEinfo_fwdcolor=#f58a5e
     misc_feature    2864..2878
                     /label="ter\of\lacI\F2"
                     /ApEinfo_revcolor=#d6b295
                     /ApEinfo_fwdcolor=#d6b295
     misc_feature    2494..2512
                     /label="N23"
                     /ApEinfo_revcolor=#f8d3a9
                     /ApEinfo_fwdcolor=#f8d3a9
     misc_feature    2756..2771
                     /label="F1\extra"
                     /ApEinfo_revcolor=#d6b295
                     /ApEinfo_fwdcolor=#d6b295
     CDS             4274..5389
                     /label="tyrA\mutant"
                     /ApEinfo_revcolor=#c6c9d1
                     /ApEinfo_fwdcolor=#c6c9d1
     CDS             187..979
                     /label="aadA"
                     /ApEinfo_revcolor=#f8d3a9
                     /ApEinfo_fwdcolor=#f8d3a9
     CDS             complement(2977..4059)
                     /label="lacI"
                     /ApEinfo_revcolor=#faac61
                     /ApEinfo_fwdcolor=#faac61
     promoter        4180..4204
                     /label="T7p"
                     /ApEinfo_revcolor=#b4abac
                     /ApEinfo_fwdcolor=#b4abac
     terminator      6499..6626
                     /label="T7\terminator"
                     /ApEinfo_revcolor=#ff9ccd
                     /ApEinfo_fwdcolor=#ff9ccd
     misc_feature    1337..2287
                     /label="repA/p5"
                     /ApEinfo_revcolor=#b1ff67
                     /ApEinfo_fwdcolor=#b1ff67
     misc_feature    4427..4429
                     /label="Met53-Ile"
                     /ApEinfo_revcolor=#ffef86
                     /ApEinfo_fwdcolor=#ffef86
     CDS             5428..6474
                     /label="aroG\mutant"
                     /ApEinfo_revcolor=#ffef86
                     /ApEinfo_fwdcolor=#ffef86
     misc_feature    4231..4273
                     /label="RBS1"
                     /ApEinfo_revcolor=#f58a5e
                     /ApEinfo_fwdcolor=#f58a5e
     misc_feature    4202..4224
                     /label="LacO"
                     /ApEinfo_revcolor=#d6b295
                     /ApEinfo_fwdcolor=#d6b295
     primer          4140..4159
                     /label="ACYCDuetUP1\Primer\#71178-3"
                     /ApEinfo_revcolor=#faac61
                     /ApEinfo_fwdcolor=#faac61
     misc_feature    5330..5332
                     /label="tyrA Ala354-Val"
                     /ApEinfo_revcolor=#c7b0e3
                     /ApEinfo_fwdcolor=#c7b0e3
ORIGIN
        1 TTccctcgac tcacacttgG Gtcgacctgc agaagcttag atctattacc ctgttatccc
       61 tactcgagtt catgtgcagc tccatcagca aaaggggatg ataagtttat caccaccgac
      121 tatttgcaac agtgccgttg atcgtgctat gatcgactga tgtcatcagc ggtggagtgc
      181 aatgtcatga gggaagcggt gatcgccgaa gtatcgactc aactatcaga ggtagttggc
      241 gtcatcgagc gccatctcga accgacgttg ctggccgtac atttgtacgg ctccgcagtg
      301 gatggcggcc tgaagccaca cagtgatatt gatttgctgg ttacggtgac cgtaaggctt
      361 gatgaaacaa cgcggcgagc tttgatcaac gaccttttgg aaacttcggc ttcccctgga
      421 gagagcgaga ttctccgcgc tgtagaagtc accattgttg tgcacgacga catcattccg
      481 tggcgttatc cagctaagcg cgaactgcaa tttggagaat ggcagcgcaa tgacattctt
      541 gcaggtatct tcgagccagc cacgatcgac attgatctgg ctatcttgct gacaaaagca
      601 agagaacata gcgttgcctt ggtaggtcca gcggcggagg aactctttga tccggttcct
      661 gaacaggatc tatttgaggc gctaaatgaa accttaacgc tatggaactc gccgcccgac
      721 tgggctggcg atgagcgaaa tgtagtgctt acgttgtccc gcatttggta cagcgcagta
      781 accggcaaaa tcgcgccgaa ggatgtcgct gccgactggg caatggagcg cctgccggcc
      841 cagtatcagc ccgtcatact tgaagctaga caggcttatc ttggacaaga agaagatcgc
      901 ttggcctcgc gcgcagatca gttggaagaa tttgtccact acgtgaaagg cgagatcacc
      961 aaggtagtcg gcaaataaga tgccgctcgc cagtcgattg gctgagctca tgaagttcct
     1021 attccgaagt tccgcgaacg cgtaaaggat ctaggtgaag atcctttttg ataatctcat
     1081 gaccaaaatc ccttaacgTt cacacaacat agccacggGc cgttttcatc tgtgcatatg
     1141 gacagttttc cctttgatat gtaacggtga acagttgttc tacttttgtt tgttagtctt
     1201 gatgcttcac tgatagatac aagagccata agaacctcag atccttccgt atttagccag
     1261 tatgttctct agtgtggttc gttgtttttg cgtgagccat gagaacgaac cattgagatc
     1321 atacttactt tgcatgtcac tcaaaaattt tgcctcaaaa ctggtgagct gaatttttgc
     1381 agttaaagca tcgtgtagtg tttttcttag tccgttatgt aggtaggaat ctgatgtaat
     1441 ggttgttggt attttgtcac cattcatttt tatctggttg ttctcaagtt cggttacgag
     1501 atccatttgt ctatctagtt caacttggaa aatcaacgta tcagtcgggc ggcctcgctt
     1561 atcaaccacc aatttcatat tgctgtaagt gtttaaatct ttacttattg gtttcaaaac
     1621 ccattggtta agccttttaa actcatggta gttattttca agcattaaca tgaacttaaa
     1681 ttcatcaagg ctaatctcta tatttgcctt gtgagttttc ttttgtgtta gttcttttaa
     1741 taaccactca taaatcctca tagagtattt gttttcaaaa gacttaacat gttccagatt
     1801 atattttatg aattttttta actggaaaag ataaggcaat atctcttcac taaaaactaa
     1861 ttctaatttt tcgcttgaga acttggcata gtttgtccac tggaaaatct caaagccttt
     1921 aaccaaagga ttcctgattt ccacagttct cgtcatcagc tctctggttg ctttagctaa
     1981 tacaccataa gcattttccc tactgatgtt catcatctga gcgtattggt tataagtgaa
     2041 cgataccgtc cgttctttcc ttgtagggtt ttcaatcgtg gggttgagta gtgccacaca
     2101 gcataaaatt agcttggttt catgctccgt taagtcatag cgactaatcg ctagttcatt
     2161 tgctttgaaa acaactaatt cagacataca tctcaattgg tctaggtgat tttaatcact
     2221 ataccaattg agatgggcta gtcaatgata attactagtc cttttccttt gagttgtggg
     2281 tatctgtaaa ttctgctaga cctttgctgg aaaacttgta aattctgcta gaccctctgt
     2341 aaattccgct agacctttgt gtgttttttt tgtttatatt caagtggtta taatttatag
     2401 aataaagaaa gaataaaaaa agataaaaag aatagatccc agccctgtgt ataactcact
     2461 actttagtca gttccgcagt attacaaaag gaTtcaaaca gaaaggccat ggGgaaacta
     2521 cccataatac aagaaaagcc cgtcacgggc ttctcagggc gttttatggc gggtctgcta
     2581 tgtggtgcta tctgactttt tgctgttcag cagttcctgc cctctgattt tccagtctga
     2641 ccacttcgga ttatcccgtg acaggtcatt cagactggct aatgcaccca gtaaggcagc
     2701 ggtatcatca acaggcttac ccgtcttact gtcgggaatt cgcgttggcc gattcattaa
     2761 tgcagctggc acgacaggtt tcctctagat ttcagtgcaa tttatctctt caaatgtagc
     2821 acctgaagtc agccccatac gatataagtt gtaattctca tgttagtcat gccccgcgcc
     2881 caccggaagg agctgactgg gttgaaggct ctcaagggca tcggtcgaga tcccggtgcc
     2941 taatgagtga gctaacttac attaattgcg ttgcgctcac tgcccgcttt ccagtcggga
     3001 aacctgtcgt gccagctgca ttaatgaatc ggccaacgcg cggggagagg cggtttgcgt
     3061 attgggcgcc agggtggttt ttcttttcac cagtgagacg ggcaacagct gattgccctt
     3121 caccgcctgg ccctgagaga gttgcagcaa gcggtccacg ctggtttgcc ccagcaggcg
     3181 aaaatcctgt ttgatggtgg ttaacggcgg gatataacat gagctgtctt cggtatcgtc
     3241 gtatcccact accgagatgt ccgcaccaac gcgcagcccg gactcggtaa tggcgcgcat
     3301 tgcgcccagc gccatctgat cgttggcaac cagcatcgca gtgggaacga tgccctcatt
     3361 cagcatttgc atggtttgtt gaaaaccgga catggcactc cagtcgcctt cccgttccgc
     3421 tatcggctga atttgattgc gagtgagata tttatgccag ccagccagac gcagacgcgc
     3481 cgagacagaa cttaatgggc ccgctaacag cgcgatttgc tggtgaccca atgcgaccag
     3541 atgctccacg cccagtcgcg taccgtcttc atgggagaaa ataatactgt tgatgggtgt
     3601 ctggtcagag acatcaagaa ataacgccgg aacattagtg caggcagctt ccacagcaat
     3661 ggcatcctgg tcatccagcg gatagttaat gatcagccca ctgacgcgtt gcgcgagaag
     3721 attgtgcacc gccgctttac aggcttcgac gccgcttcgt tctaccatcg acaccaccac
     3781 gctggcaccc agttgatcgg cgcgagattt aatcgccgcg acaatttgcg acggcgcgtg
     3841 cagggccaga ctggaggtgg caacgccaat cagcaacgac tgtttgcccg ccagttgttg
     3901 tgccacgcgg ttgggaatgt aattcagctc cgccatcgcc gcttccactt tttcccgcgt
     3961 tttcgcagaa acgtggctgg cctggttcac cacgcgggaa acggtctgat aagagacacc
     4021 ggcatactct gcgacatcgt ataacgttac tggtttcaca ttcaccaccc tgaattgact
     4081 ctcttccggg cgctatcatg ccataccgcg aaaggttttg cgccattcga tggtgtccgg
     4141 gatctcgacg ctctccctta tgcgactcct gcattaggaa attaatacga ctcactatag
     4201 gggaattgtg agcggataac aattcccctc tagaaataat tttgtttaac tttaagaagg
     4261 agatatacat atggttgctg aattgaccgc attacgcgat caaattgatg aagtcgataa
     4321 agcgctgctg aatttattag cgaagcgtct ggaactggtt gctgaagtgg gcgaggtgaa
     4381 aagccgcttt ggactgccta tttatgttcc ggagcgcgag gcatctattt tggcctcgcg
     4441 tcgtgcagag gcggaagctc tgggtgtacc gccagatctg attgaggatg ttttgcgtcg
     4501 ggtgatgcgt gaatcttact ccagtgaaaa cgacaaagga tttaaaacac tttgtccgtc
     4561 actgcgtccg gtggttatcg tcggcggtgg cggtcagatg ggacgcctgt tcgagaagat
     4621 gctgaccctc tcgggttatc aggtgcggat tctggagcaa catgactggg atcgagcggc
     4681 tgatattgtt gccgatgccg gaatggtgat tgttagtgtg ccaatccacg ttactgagca
     4741 agttattggc aaattaccgc ctttaccgaa agattgtatt ctggtcgatc tggcatcagt
     4801 gaaaaatggg ccattacagg ccatgctggt ggcgcatgat ggtccggtgc tggggctaca
     4861 cccgatgttc ggtccggaca gcggtagcct ggcaaagcaa gttgtggtct ggtgtgatgg
     4921 acgtaaaccg gaagcatacc aatggtttct ggagcaaatt caggtctggg gcgctcggct
     4981 gcatcgtatt agcgccgtcg agcacgatca gaatatggcg tttattcagg cactgcgcca
     5041 ctttgctact tttgcttacg ggctgcacct ggcagaagaa aatgttcagc ttgagcaact
     5101 tctggcgctc tcttcgccga tttaccgcct tgagctggcg atggtcgggc gactgtttgc
     5161 tcaggatccg cagctttatg ccgacatcat tatgtcgtca gagcgtaatc tggcgttaat
     5221 caaacgttac tataagcgtt tcggcgaggc gattgagttg ctggagcagg gcgataagca
     5281 ggcgtttatt gacagtttcc gcaaggtgga gcactggttc ggcgattacg tacagcgttt
     5341 tcagagtgaa agccgcgtgt tattgcgtca ggcgaatgac aatcgccagT aaattaattg
     5401 ttcttttttc aggtgaaggt tcccatGaat tatcagaacg acgatttacg catcaaagaa
     5461 atcaaagagt tacttcctcc tgtcgcattg ctggaaaaat tccccgctac tgaaaatgcc
     5521 gcgaatacgg ttgcccatgc ccgaaaagcg atccataaga tcctgaaagg taatgatgat
     5581 cgcctgttgg ttgtgattgg cccatgctca attcatgatc ctgtcgcggc aaaagagtat
     5641 gccactcgct tgctggcgct gcgtgaagag ctgaaagatg agctggaaat cgtaatgcgc
     5701 gtctattttg aaaagccgcg taccacggtg ggctggaaag ggctgattaa cgatccgcat
     5761 atggataata gcttccagat caacgacggt ctgcgtatag cccgtaaatt gctgcttgat
     5821 attaacgaca gcggtctgcc agcggcaggt gagtttctca atatgatcac cccacaatat
     5881 ctcgctgacc tgatgagctg gggcgcaatt ggcgcacgta ccaccgaatc gcaggtgcac
     5941 cgcgaactgg catcagggct ttcttgtccg gtcggcttca aaaatggcac cgacggtacg
     6001 attaaagtgg ctatcgatgc cattaatgcc gccggtgcgc cgcactgctt cctgtccgta
     6061 acgaaatggg ggcattcggc gattgtgaat accagcggta acggcgattg ccatatcatt
     6121 ctgcgcggcg gtaaagagcc taactacagc gcgaagcacg ttgctgaagt gaaagaaggg
     6181 ctgaacaaag caggcctgcc agcacaggtg atgatcgatt tcagccatgc taactcgtcc
     6241 aaacaattca aaaagcagat ggatgtttgt gctgacgttt gccagcagat tgccggtggc
     6301 gaaaaggcca ttattggcgt gatggtggaa agccatctgg tggaaggcaa tcagagcctc
     6361 gagagcgggg agccgctggc ctacggtaag agcatcaccg atgcctgcat cggctgggaa
     6421 gataccgatg ctctgttacg tcaactggcg aatgcagtaa aagcgcgtcg cgggTgatgg
     6481 gctgaagggt ttaaGggctg ctaacaaagc ccgaaaggaa gctgagttgg ctgctgccac
     6541 cgctgagcaa taactagcat aaccccttgg ggcctctaaa cgggtcttga ggggtttttt
     6601 gctgaaagga ggaactatat ccggatatcc cgcaagaggc ccggcagtac cggcataacc
     6661 aagcctatgc ctacagcatc cagggtgacg gtgcc
//
