# Supplementary material for: A standard for near-scarless plasmid construction using reusable DNA parts
Source: Nat Commun. 2019 Jul 23;10:3294. doi: 10.1038/s41467-019-11263-0 (PMC6650416; doi:10.1038/s41467-019-11263-0)
Supplement: Supplementary file 15 — Source Data [file 41467_2019_11263_MOESM15_ESM.zip › Type II RE-demo 1.gb]

LOCUS       Type II RE-demo 1 4390 bp ds-DNA     circular     05-JUN-2019
DEFINITION  .
FEATURES             Location/Qualifiers
     misc_feature    3912..3926
                     /label="ter\of\lacI\F2"
                     /ApEinfo_revcolor=#d6b295
                     /ApEinfo_fwdcolor=#d6b295
     CDS             2707..3295
                     /label="pMB1"
                     /ApEinfo_revcolor=#b7e6d7
                     /ApEinfo_fwdcolor=#b7e6d7
     CDS             4201..4266
                     /label="thrL CDS"
                     /ApEinfo_revcolor=#75c6a9
                     /ApEinfo_fwdcolor=#75c6a9
     misc_feature    1315..1339
                     /label="histagstop"
                     /ApEinfo_revcolor=#75c6a9
                     /ApEinfo_fwdcolor=#75c6a9
     CDS             1724..2516
                     /label="aadA"
                     /ApEinfo_revcolor=#f8d3a9
                     /ApEinfo_fwdcolor=#f8d3a9
     misc_feature    3543..3561
                     /label="N23"
                     /ApEinfo_revcolor=#f8d3a9
                     /ApEinfo_fwdcolor=#f8d3a9
     misc_feature    2636..2654
                     /label="N22"
                     /ApEinfo_revcolor=#9eafd2
                     /ApEinfo_fwdcolor=#9eafd2
     misc_feature    3804..3819
                     /label="F1\extra"
                     /ApEinfo_revcolor=#d6b295
                     /ApEinfo_fwdcolor=#d6b295
     misc_feature    1540..1558
                     /label="N21"
                     /ApEinfo_revcolor=#ffef86
                     /ApEinfo_fwdcolor=#ffef86
     misc_feature    4285..4321
                     /label="Rho Independed Terminator"
                     /ApEinfo_revcolor=#c7b0e3
                     /ApEinfo_fwdcolor=#c7b0e3
     misc_feature    4012..4182
                     /label="PthrC"
                     /ApEinfo_revcolor=#f8d3a9
                     /ApEinfo_fwdcolor=#f8d3a9
     misc_feature    4348..4390
                     /label="RBS1"
                     /ApEinfo_revcolor=#f58a5e
                     /ApEinfo_fwdcolor=#f58a5e
     terminator      1343..1470
                     /label="T7\terminator"
                     /ApEinfo_revcolor=#ff9ccd
                     /ApEinfo_fwdcolor=#ff9ccd
     misc_feature    1..1314
                     /label="G1-Chitinase CV2935"
                     /ApEinfo_revcolor=#75c6a9
                     /ApEinfo_fwdcolor=#75c6a9
ORIGIN
        1 CGTCGTACGA CAGGACGCGC TATCGCGATG GCCATGCTTT TAGCCCTGGG ACAGCACGCC
       61 TGGGCTGCGG CCTGCCCAGG CTGGGCTGAA GGTACAGCAT ATAAGGTTGG GGATGTTGTT
      121 TCCTACAATA ACGCGAATTA CACTGCACTT GTCGCGCATA CAGCCTACGT TGGCGCCAAC
      181 TGGAATCCGG CGGCAAGTCC TACGTTATGG ACGCCGGGGG GTTCATGTGC TGGGGGCGAT
      241 CCAACTCCTC CCACTCCTCC AAATCCGCCC ACACCCCCCA GCCCTCCCCC TGGGAATACT
      301 GTCCCATTTG CAAAACATGC GCTTGTTGGA TATTGGCACA ACTTCGCCAA TCCTTCAGGC
      361 TCCGCCTTTC CTCTTAGTCA GGTCTCCGCA GATTGGGACG TCATCGTGGT TGCTTTTGCG
      421 GATGACGCAG GTAATGGTAA TGTAAGTTTT ACGCTGGATC CAGCAGCGGG TTCTGCAGCT
      481 CAGTTCATCC AAGATATTCG TGCGCAGCAA GCTAAGGGGA AAAAAGTGGT ACTTAGTTTG
      541 GGAGGTCAGA ATGGCTCGGT TACCCTTAAT AATGCAACCC AAGTACAAAA TTTCGTAAAT
      601 TCTCTTTACG GCATTTTGAC CCAGTACGGA TTTGATGGCA TTGATCTGGA TCTGGAGAGC
      661 GGGAGTGGTA TCGTAGTGGG AGCCCCAGTC GTTAGCAACC TTGTATCCGC AGTGAAGCAA
      721 CTGAAAGCAA AAATTGGTCC AAACTTTTAC CTGAGTATGG CTCCCGAACA TCCCTATGTG
      781 CAGGGGGGAT TTGTGGCCTA TGGCGGCAAC TGGGGCGCAT ACCTTCCAAT TATTGATGGT
      841 TTGCGCGACG ACTTATCCGT CATTCATGTA CAGTACTACA ATAATGGTGG ATTATATACC
      901 CCGTATTCCA CCGGTGTACT TGCCGAAGGT AGCGCCGACA TGTTAGTCGG GGGGTCTAAA
      961 ATGCTGATTG AAGGGTTTCC TATTGCCAAT GGGGCATCCG GTAGCTTTAA AGGGTTACGC
     1021 CCCGATCAAG TAGCATTCGG TGTACCGTCC GGTCGTAGTA GTGCCAATTC GGGATTTGTG
     1081 ACTGCTGACA CGGTCGCCAA AGCGCTTACA TGCCTTACGA CTTTGCAGGG CTGCGGATCC
     1141 GTGAAACCCG CACAGGCTTA CCCTGCTTTT CGCGGGGTAA TGACTTGGTC AATCAACTGG
     1201 GACCGCCGCG ATGGATACAC GTTTAGCCGC CCCGTAGCTG CGTCTCTGCG CCAGCAGCCA
     1261 GTCGCGGCGC AAGCTGGTAA AAAAAAGGCA GCTCGTGCGA CGCGCACCGC CTGGTctcat
     1321 catcatcacc atcactgaGg gctgctaaca aagcccgaaa ggaagctgag ttggctgctg
     1381 ccaccgctga gcaataacta gcataacccc ttggggcctc taaacgggtc ttgaggggtt
     1441 ttttgctgaa aggaggaact atatccggat atcccgcaag aggcccggca gtaccggcat
     1501 aaccaagcct atgcctacag catccagggt gacggtgccT ccctcgactc acacttgGtc
     1561 gacctgcaga agcttagatc tattaccctg ttatccctac tcgagttcat gtgcagctcc
     1621 atcagcaaaa ggggatgata agtttatcac caccgactat ttgcaacagt gccgttgatc
     1681 gtgctatgat cgactgatgt catcagcggt ggagtgcaat gtcatgaggg aagcggtgat
     1741 cgccgaagta tcgactcaac tatcagaggt agttggcgtc atcgagcgcc atctcgaacc
     1801 gacgttgctg gccgtacatt tgtacggctc cgcagtggat ggcggcctga agccacacag
     1861 tgatattgat ttgctggtta cggtgaccgt aaggcttgat gaaacaacgc ggcgagcttt
     1921 gatcaacgac cttttggaaa cttcggcttc ccctggagag agcgagattc tccgcgctgt
     1981 agaagtcacc attgttgtgc acgacgacat cattccgtgg cgttatccag ctaagcgcga
     2041 actgcaattt ggagaatggc agcgcaatga cattcttgca ggtatcttcg agccagccac
     2101 gatcgacatt gatctggcta tcttgctgac aaaagcaaga gaacatagcg ttgccttggt
     2161 aggtccagcg gcggaggaac tctttgatcc ggttcctgaa caggatctat ttgaggcgct
     2221 aaatgaaacc ttaacgctat ggaactcgcc gcccgactgg gctggcgatg agcgaaatgt
     2281 agtgcttacg ttgtcccgca tttggtacag cgcagtaacc ggcaaaatcg cgccgaagga
     2341 tgtcgctgcc gactgggcaa tggagcgcct gccggcccag tatcagcccg tcatacttga
     2401 agctagacag gcttatcttg gacaagaaga agatcgcttg gcctcgcgcg cagatcagtt
     2461 ggaagaattt gtccactacg tgaaaggcga gatcaccaag gtagtcggca aataagatgc
     2521 cgctcgccag tcgattggct gagctcatga agttcctatt ccgaagttcc gcgaacgcgt
     2581 aaaggatcta ggtgaagatc ctttttgata atctcatgac caaaatccct taacgtcaca
     2641 caacatagcc acggagtttt cgttccactg agcgtcagac cccgtagaaa agatcaaagg
     2701 atcttcttga gatccttttt ttctgcgcgt aatctgctgc ttgcaaacaa aaaaaccacc
     2761 gctaccagcg gtggtttgtt tgccggatca agagctacca actctttttc cgaaggtaac
     2821 tggcttcagc agagcgcaga taccaaatac tgtccttcta gtgtagccgt agttaggcca
     2881 ccacttcaag aactctgtag caccgcctac atacctcgct ctgctaatcc tgttaccagt
     2941 ggctgctgcc agtggcgata agtcgtgtct taccgggttg gactcaagac gatagttacc
     3001 ggataaggcg cagcggtcgg gctgaacggg gggttcgtgc acacagccca gcttggagcg
     3061 aacgacctac accgaactga gatacctaca gcgtgagcta tgagaaagcg ccacgcttcc
     3121 cgaagggaga aaggcggaca ggtatccggt aagcggcagg gtcggaacag gagagcgcac
     3181 gagggagctt ccagggggaa acgcctggta tctttatagt cctgtcgggt ttcgccacct
     3241 ctgacttgag cgtcgatttt tgtgatgctc gtcagggggg cggagcctat ggaaaaacgc
     3301 cagcaacgcg gcctttttac ggttcctggc cttttgctgg ccttttgctc acatgttctt
     3361 tcctgcgtta tcccctgatt ctgtggataa ccgtattacc gcctttgagt gagctgatac
     3421 cgctcgccgc agccgaacga ccgagcgcag cgagtcagtg agcgaggaag cggaagagcg
     3481 cctgatgcgg tattttctcc ttacgcatct gtgcggtatt tcacaccgca tatgctggat
     3541 cctcaaacag aaaggccatg ggaaactacc cataatacaa gaaaagcccg tcacgggctt
     3601 ctcagggcgt tttatggcgg gtctgctatg tggtgctatc tgactttttg ctgttcagca
     3661 gttcctgccc tctgattttc cagtctgacc acttcggatt atcccgtgac aggtcattca
     3721 gactggctaa tgcacccagt aaggcagcgg tatcatcaac aggcttaccc gtcttactgt
     3781 cgggaattcg cgttggccga ttcattaatg cagctggcac gacaggtttc ctctagattt
     3841 cagtgcaatt tatctcttca aatgtagcac ctgaagtcag ccccatacga tataagttgt
     3901 aattctcatg ttagtcatgc cccgcgccca ccggaaggag ctgactgggt tgaaggctct
     3961 caagggcatc ggtcgagatc ccggtgccta atgagtgagc taacttacat tagcttttca
     4021 ttctgactgc aacgggcaat atgtctctgt gtggattaaa aaaagagtgt ctgatagcag
     4081 cttctgaact ggttacctgc cgtgagtaaa ttaaaatttt attgacttag gtcactaaat
     4141 actttaacca atataggcat agcgcacaga cagataaaaa ttacagagta cacaacatcc
     4201 atgaaacgca ttagcaccac cattaccacc accatcacca ttaccacagg taacggtgcg
     4261 ggctgacgcg tacaggaaac acagaaaaaa gcccgcacct gacagtgcgg gctttttttt
     4321 tcgaccaaag gtaacgaggt aacaacctag aaataatttt gtttaacttt aagaaggaga
     4381 tatacatatg
//
