# Supplementary material for: A standard for near-scarless plasmid construction using reusable DNA parts
Source: Nat Commun. 2019 Jul 23;10:3294. doi: 10.1038/s41467-019-11263-0 (PMC6650416; doi:10.1038/s41467-019-11263-0)
Supplement: Supplementary file 15 — Source Data [file 41467_2019_11263_MOESM15_ESM.zip › Type II RE-demo 2.gb]

LOCUS       Type II RE-demo 2 3976 bp ds-DNA     circular     05-JUN-2019
DEFINITION  .
FEATURES             Location/Qualifiers
     misc_feature    3598..3768
                     /label="PthrC"
                     /ApEinfo_revcolor=#f8d3a9
                     /ApEinfo_fwdcolor=#f8d3a9
     misc_feature    1351..1375
                     /label="histagstop"
                     /ApEinfo_revcolor=#75c6a9
                     /ApEinfo_fwdcolor=#75c6a9
     CDS             1760..2552
                     /label="aadA"
                     /ApEinfo_revcolor=#f8d3a9
                     /ApEinfo_fwdcolor=#f8d3a9
     misc_feature    2672..2690
                     /label="N22"
                     /ApEinfo_revcolor=#9eafd2
                     /ApEinfo_fwdcolor=#9eafd2
     misc_feature    1..1350
                     /label="G2-ERG8"
                     /ApEinfo_revcolor=#b4abac
                     /ApEinfo_fwdcolor=#b4abac
     misc_feature    1576..1594
                     /label="N21"
                     /ApEinfo_revcolor=#ffef86
                     /ApEinfo_fwdcolor=#ffef86
     misc_feature    3579..3597
                     /label="N23"
                     /ApEinfo_revcolor=#f8d3a9
                     /ApEinfo_fwdcolor=#f8d3a9
     misc_feature    3871..3907
                     /label="Rho Independed Terminator"
                     /ApEinfo_revcolor=#c7b0e3
                     /ApEinfo_fwdcolor=#c7b0e3
     terminator      1379..1506
                     /label="T7\terminator"
                     /ApEinfo_revcolor=#ff9ccd
                     /ApEinfo_fwdcolor=#ff9ccd
     CDS             3787..3852
                     /label="thrL CDS"
                     /ApEinfo_revcolor=#75c6a9
                     /ApEinfo_fwdcolor=#75c6a9
     CDS             2743..3331
                     /label="pMB1"
                     /ApEinfo_revcolor=#b7e6d7
                     /ApEinfo_fwdcolor=#b7e6d7
     misc_feature    3934..3976
                     /label="RBS1"
                     /ApEinfo_revcolor=#f58a5e
                     /ApEinfo_fwdcolor=#f58a5e
ORIGIN
        1 tcagagttga gagccttcag tgccccaggg aaagcgttac tagctggtgg atatttagtt
       61 ttagatacaa aatatgaagc atttgtagtc ggattatcgg caagaatgca tgctgtagcc
      121 catccttacg gttcattgca agggtctgat aagtttgaag tgcgtgtgaa aagtaaacaa
      181 tttaaagatg gggagtggct gtaccatata agtcctaaaa gtggcttcat tcctgtttcg
      241 ataggcggat ctaagaaccc tttcattgaa aaagttatcg ctaacgtatt tagctacttt
      301 aaacctaaca tggacgacta ctgcaataga aacttgttcg ttattgatat tttctctgat
      361 gatgcctacc attctcagga ggatagcgtt accgaacatc gtggcaacag aagattgagt
      421 tttcattcgc acagaattga agaagttccc aaaacagggc tgggctcctc ggcaggttta
      481 gtcacagttt taactacagc tttggcctcc ttttttgtat cggacctgga aaataatgta
      541 gacaaatata gagaagttat tcataattta gcacaagttg ctcattgtca agctcagggt
      601 aaaattggaa gcgggtttga tgtagcggcg gcagcatatg gatctatcag atatagaaga
      661 ttcccacccg cattaatctc taatttgcca gatattggaa gtgctactta cggcagtaaa
      721 ctggcgcatt tggttgatga agaagactgg aatattacga ttaaaagtaa ccatttacct
      781 tcgggattaa ctttatggat gggcgatatt aagaatggtt cagaaacagt aaaactggtc
      841 cagaaggtaa aaaattggta tgattcgcat atgccagaaa gcttgaaaat atatacagaa
      901 ctcgatcatg caaattctag atttatggat ggactatcta aactagatcg cttacacgag
      961 actcatgacg attacagcga tcagatattt gagtctcttg agaggaatga ctgtacctgt
     1021 caaaagtatc ctgaaatcac agaagttaga gatgcagttg ccacaattag acgttccttt
     1081 agaaaaataa ctaaagaatc tggtgccgat atcgaacctc ccgtacaaac tagcttattg
     1141 gatgattgcc agaccttaaa aggagttctt acttgcttaa tacctggtgc tggtggttat
     1201 gacgccattg cagtgattac taagcaagat gttgatctta gggctcaaac cgctaatgac
     1261 aaaagatttt ctaaggttca atggctggat gtaactcagg ctgactgggg tgttaggaaa
     1321 gaaaaagatc cggaaactta tcttgataaa Tctcatcatc atcaccatca ctgaGggctg
     1381 ctaacaaagc ccgaaaggaa gctgagttgg ctgctgccac cgctgagcaa taactagcat
     1441 aaccccttgg ggcctctaaa cgggtcttga ggggtttttt gctgaaagga ggaactatat
     1501 ccggatatcc cgcaagaggc ccggcagtac cggcataacc aagcctatgc ctacagcatc
     1561 cagggtgacg gtgccTccct cgactcacac ttgGtcgacc tgcagaagct tagatctatt
     1621 accctgttat ccctactcga gttcatgtgc agctccatca gcaaaagggg atgataagtt
     1681 tatcaccacc gactatttgc aacagtgccg ttgatcgtgc tatgatcgac tgatgtcatc
     1741 agcggtggag tgcaatgtca tgagggaagc ggtgatcgcc gaagtatcga ctcaactatc
     1801 agaggtagtt ggcgtcatcg agcgccatct cgaaccgacg ttgctggccg tacatttgta
     1861 cggctccgca gtggatggcg gcctgaagcc acacagtgat attgatttgc tggttacggt
     1921 gaccgtaagg cttgatgaaa caacgcggcg agctttgatc aacgaccttt tggaaacttc
     1981 ggcttcccct ggagagagcg agattctccg cgctgtagaa gtcaccattg ttgtgcacga
     2041 cgacatcatt ccgtggcgtt atccagctaa gcgcgaactg caatttggag aatggcagcg
     2101 caatgacatt cttgcaggta tcttcgagcc agccacgatc gacattgatc tggctatctt
     2161 gctgacaaaa gcaagagaac atagcgttgc cttggtaggt ccagcggcgg aggaactctt
     2221 tgatccggtt cctgaacagg atctatttga ggcgctaaat gaaaccttaa cgctatggaa
     2281 ctcgccgccc gactgggctg gcgatgagcg aaatgtagtg cttacgttgt cccgcatttg
     2341 gtacagcgca gtaaccggca aaatcgcgcc gaaggatgtc gctgccgact gggcaatgga
     2401 gcgcctgccg gcccagtatc agcccgtcat acttgaagct agacaggctt atcttggaca
     2461 agaagaagat cgcttggcct cgcgcgcaga tcagttggaa gaatttgtcc actacgtgaa
     2521 aggcgagatc accaaggtag tcggcaaata agatgccgct cgccagtcga ttggctgagc
     2581 tcatgaagtt cctattccga agttccgcga acgcgtaaag gatctaggtg aagatccttt
     2641 ttgataatct catgaccaaa atcccttaac gtcacacaac atagccacgg agttttcgtt
     2701 ccactgagcg tcagaccccg tagaaaagat caaaggatct tcttgagatc ctttttttct
     2761 gcgcgtaatc tgctgcttgc aaacaaaaaa accaccgcta ccagcggtgg tttgtttgcc
     2821 ggatcaagag ctaccaactc tttttccgaa ggtaactggc ttcagcagag cgcagatacc
     2881 aaatactgtc cttctagtgt agccgtagtt aggccaccac ttcaagaact ctgtagcacc
     2941 gcctacatac ctcgctctgc taatcctgtt accagtggct gctgccagtg gcgataagtc
     3001 gtgtcttacc gggttggact caagacgata gttaccggat aaggcgcagc ggtcgggctg
     3061 aacggggggt tcgtgcacac agcccagctt ggagcgaacg acctacaccg aactgagata
     3121 cctacagcgt gagctatgag aaagcgccac gcttcccgaa gggagaaagg cggacaggta
     3181 tccggtaagc ggcagggtcg gaacaggaga gcgcacgagg gagcttccag ggggaaacgc
     3241 ctggtatctt tatagtcctg tcgggtttcg ccacctctga cttgagcgtc gatttttgtg
     3301 atgctcgtca ggggggcgga gcctatggaa aaacgccagc aacgcggcct ttttacggtt
     3361 cctggccttt tgctggcctt ttgctcacat gttctttcct gcgttatccc ctgattctgt
     3421 ggataaccgt attaccgcct ttgagtgagc tgataccgct cgccgcagcc gaacgaccga
     3481 gcgcagcgag tcagtgagcg aggaagcgga agagcgcctg atgcggtatt ttctccttac
     3541 gcatctgtgc ggtatttcac accgcatatg ctggatcctc aaacagaaag gccatggagc
     3601 ttttcattct gactgcaacg ggcaatatgt ctctgtgtgg attaaaaaaa gagtgtctga
     3661 tagcagcttc tgaactggtt acctgccgtg agtaaattaa aattttattg acttaggtca
     3721 ctaaatactt taaccaatat aggcatagcg cacagacaga taaaaattac agagtacaca
     3781 acatccatga aacgcattag caccaccatt accaccacca tcaccattac cacaggtaac
     3841 ggtgcgggct gacgcgtaca ggaaacacag aaaaaagccc gcacctgaca gtgcgggctt
     3901 tttttttcga ccaaaggtaa cgaggtaaca acctagaaat aattttgttt aactttaaga
     3961 aggagatata catatg
//
